# Supplementary material for: Setting new boundaries of 16S rRNA gene identity for prokaryotic taxonomy
Source: Int J Syst Evol Microbiol. 2025 Apr 7;75(4):006747. doi: 10.1099/ijsem.0.006747 (PMC12281934; doi:10.1099/ijsem.0.006747)
Supplement: Uncited Supplementary Data Sheet 1. [file ijsem-75-06747-s002.xlsx]

## Sheet: Data S1
Data S1. Taxonomy and sequences of strains used in our analysis.
Domain	Phylum	Class	Order	Family	Genus	Species	Subspecies	Strain	Address	Record	Sequence
Bacteria	Abditibacteriota	Abditibacteriia	Abditibacteriales	Abditibacteriaceae	Abditibacterium	utsteinense	NA	DSM 105287; LMG 29911; R-68213	https://lpsn.dsmz.de/species/abditibacterium-utsteinense	797965	GGCTCAGGACGAACGCTGGCGGCGTGGATTAGGCATGCAAGTCGAGCGACGGACCTTCGGGTTACGGAGCGGCGAACGGGTGAGTAACACGTGAATAACCTACCCTCTCATTCCGGATAATTGGCCGAAAGGCCTTGTAATACGGGGGAGGTTCCACTTTAGGCATCTTTAGTGGAACGAACAGGCAACTGGTGCGAGGAGGGGTTCGCGGATTATCAGGTAGTTGGTGGGGTAATGGCCTACCAAGCCTACGACGATTAGCTGGTCTGAGAGGATGGTCAGCCACATTGGAACTGAGATACTGTCCAGACTCTTACGGGAGGCTGCAGTCGAGAATCTTGGGCAATGCACGAAAGTGTGACCCAGCGACGCCGCGTGAAGGATGAAGGCCCTCTGGGT…
Bacteria	Bacillota	Bacilli	Lactobacillales	Aerococcaceae	Abiotrophia	defectiva	NA	ATCC 49176; CCUG 27639; CCUG 27804; CIP 103.242; DSM 9849; GIFU 12707; LMG 14740; SC 10	https://lpsn.dsmz.de/species/abiotrophia-defectiva	772468	AGAGTTTGATCATGGCTCAGGACGAACGCTGGCGGCGTGCCTAATACATGCAAGTCGAACGAACCGCGACTAGGTGCTTGCACTTGGTCAAGGTGAGTGGCGAACGGGTGAGTAACACGTGGGTAACCTACCTCATAGTGGGGGATAACAGTCGGAAACGACTGCTAATACCGCATAGGACATGGNATCACATGATTCAGTGAGGAAAGGTGGCGCAAGCTATCGCTAAGAGATGGACCCGCGGTGCATTAGCTAGTTGGTAGGGTAAGGNCCTACCAAGGCGATGATGCATAGCCGACCTGAGAGGGTGATCGGCCACATTGGGACTGAGACACGGCCCAAACTCCTACGGGAGGCAGCAGTAGGGAATCTTCCGCAATGGACGCAAGTCTGACGGAG…
Bacteria	Bacillota	Erysipelotrichia	Erysipelotrichales	Erysipelotrichaceae	Absicoccus	porci	NA	JCM 32769; KCTC 15747; YH-panp20	https://lpsn.dsmz.de/species/absicoccus-porci	5758	AAAGATTTTGGTACTGGCTCAGGATGAACGCTGGCGGCATGCCTAATACATGCAAGTCGAACGGAGAAGGAAGGTGCTTGCATCTTCCGGATCAGTGGCGAACGGGTGAGTAACACGTAGGTAACCTGCCCATGTACCCGGGACAACGGTTGGAAACGACTGCTAAAACCGGATAGGCATATGGAAGGCATCTTCGATATGTTAAAGGGGCCACGGCCCTGGACATGGATGGACCTGCGGTGCATTAGCCAGTTGGTGAGGTAACGGCCCACCAAGGCGACGATGCATAAGCCGACCTGAGAGGGCGAACGGCCACATTGGGACTGAGACACCGGCCCAAACTCCTACGGGAGGCAGCAGTAGGGAATTTTCGTCAATGGGGGGAACCCTGAACGAGCA…
Bacteria	Bacteroidota	Flavobacteriia	Flavobacteriales	Flavobacteriaceae	Abyssalbus	ytuae	NA	KCTC 82823; MCCC 1K06012; MT3330	https://lpsn.dsmz.de/species/abyssalbus-ytuae	29444	GATGAACGCTAGCGGCAGGCCTAACACATGCAAGTCGAGGGGTAGAATGTGCTTGCACATTTGAGACCGGCGCACGGGTGCGTAACGCGTATGCAACCTACCTTTTACATGGGGATAGCCCGGAGAAATCCGGATTAATACCCTATAGTATTGAGTCTCTACCTGGAGGTTTAATTAAAGATTTATCGGTAAAAGATGGGCATGCGTCCTATTAGCTAGTTGGTATGGTAACGGCATACCAAGGCGACGATAGGTAGGGGCCCTGAGAGGGGGATCCCCCACACTGGTACTGAGACACGGACCAGACTCCTACGGGAGGCAGCAGTGAGGAATATTGGACAATGGTCGCAAGACTGATCCAGCCATGCCGCGTGCAGGAAGACGGCCCTATGGGTTGTA…
Bacteria	Pseudomonadota	Gammaproteobacteria	Nevskiales	Salinisphaeraceae	Abyssibacter	profundi	NA	KCTC 52933; MCCC 1K03450; OUC007	https://lpsn.dsmz.de/species/abyssibacter-profundi	797925	AGAGTTTGATCCTGGCTCAGATTGAACGCTGGCGGCAGGCCTAACACATGCAAGTCGAGCGGTAACAGGAGAAGCTTGCTTCTCGCTGACGAGCGGCGGACGGGTGAGTAATGCGTAGGAATCTACCCTTTAGTGGGGGATAGCCCGGAGAAATCCGGATTAATACCGCATGAGCTCTTCGGAGGAAAGTGGGGGATCTTTGGACCTCACGCTGAAGGATGAGCCTACGTTGGATTAGCTAGTTGGTGGGGTAAAGGCCTACCAAGGCGACGATCCATAGCTGGTCTGAGAGGATGATCAGCCACACCGGGACTGAGACACGGCCCGGACTCCTACGGGAGGCAGCAGTGGGGAATATTGGACAATGGGCGAAAGCCTGATCCAGCCATGCCGCGTGTG…
Bacteria	Pseudomonadota	Alphaproteobacteria	Rhodobacterales	Paracoccaceae	Abyssibius	alkaniclasticus	NA	960558; KCTC 82619; MCCC 1K04727	https://lpsn.dsmz.de/species/abyssibius-alkaniclasticus	36886	GATTATGGCTCAGAACGAACGCTGGCGGCAGGCCTAACACATGCAAGTCGAGCGCGCCTTTCGGGGCGAGCGGCGGACGGGTTAGTAACGCGTGGGAATGTACCCTTTTCTACGGAATAGCCTCGGGAAACTGAGATTAATACCGTATACGCCCCCCCAATCAAATTTCATTTGATTGAATTTTCAGTCATATCAAATTCCGAATGGAATTTGATGGGGGGGGAAAGATTTATCGGAGAAGGATCAGCCCGCGTTAGATTAGATAGTTGGTGGGGTAATGGCCTACCAAGTCTACGATCTATAGCTGGTTTGAGAGGATGATCAGCAACACTGGGACTGAGACACGGCCCAGACTCCTACGGGAGGCAGCAGTGGGGAATCTTAGACAATGGGCGCAAG…
Bacteria	Bacillota	Bacilli	Caryophanales	Staphylococcaceae	Abyssicoccus	albus	NA	CCTCC AB 2014213; DSM 29158; YIM M12140	https://lpsn.dsmz.de/species/abyssicoccus-albus	794216	AGGAACTGGATTACGCCAGCTGCCCTTCAGAGTTTGATCCTGGCTCAGGATGAACGCTGGCGGCGTGCCTAATACATGCAAGTCGAGCGCGTTTCGAAGGTGCTTGCACCTTCAATGAAACGAGCGGCGGACGGGTGAGTAACACGTAGGTAACCTACCTTTATGACTGGGATAACCACGGGAAACCGGGGCTAATACCGGATAAGATTTAGCTTCGCATGAAGCAGAAGTAAAAGGCAGTTTCGGCTGTCACATAAAGATGGACCTGCGGCGCATTAGCTAGTTGGAGAGGTAAGAGCTCCCCAAGGCGACGATGCGTAGCCGACCTGAGAGGGTGATCGGCCACACTGGGACTGAGACACGGCCCAGACTCCTACGGGAGGCAGCAGTAGGGAATCT…
Bacteria	Acidobacteriota	Holophagae	Acanthopleuribacterales	Acanthopleuribacteraceae	Acanthopleuribacter	pedis	NA	DSM 28897; FYK2218; KCTC 12899; NBRC 101209	https://lpsn.dsmz.de/species/acanthopleuribacter-pedis	787601	AGTCGTACGCGTTGTTTTGGCTTCGGCTGAGGCAACGAGTGGCAGACGGGTGAGTAACGCGTGGGCAATCTACCTTCGAGTGGGGGATACCATCCCGAAAGGGGTGTTAATACCGCATAACACCTTCGAGCCTTTGGGCTTGACGGTCAAAGTTGGGGATCTGGGAAACCGGACCTGGTGCTTGAAGAGGAGCTCGCGTCAGATTAGCTAGTTGGTGAGGTAACGGCTCACCAAGGCAACGATCTGTAGCCGGCCTGAGAGGGTGATCGGCCACACTGGAACTGAGACACGGTCCAGACTCCTACGGGAGGCAGCAGTGGGGAATTTTGCGCAATGGGGGAAACCCTGACGCAGCAACGCCGCGTGGGTGATGAAGCATCTTGGTGTGTAAAGCCCTGT…
Bacteria	Actinomycetota	Actinomycetes	Micrococcales	Micrococcaceae	Acaricomes	phytoseiuli	NA	CCUG 49701; CSC; DSM 14247; JCM 14300	https://lpsn.dsmz.de/species/acaricomes-phytoseiuli	772478	GATCATGGCTCAGGATGAACGCTGGCGGCGTGCTTAACACATGCAAGTCGAACGATGAAGCGGTGCTTGCACCGTGGATTAGTGGCGAACGGGTGAGTAACACGTGAGTAACCTGCCCAAGACTCTGGGATAAGCCTGGGAAACTGGGTCTAATACTGGATATGACCATTGGACGCATGTTCTGGTGGTGGAAAGCTTTTGTGGTTTTGGATGGACTCGCGGCCTATCAGCTTGATGGTGGGGTAATGGCCTACCATGGCTTTGACGGGTAGCCGGCCTGAGAGGGTGACCGGCCACACTGGGACTGAGATACGGACCAGACTCCTACGGGAGGCAGCAGTGGGGAATATTGCACAATGGGCGAAAGCCTGATGCAGCGACGCCGCGTGAGGGATGACG…
Bacteria	Pseudomonadota	Gammaproteobacteria	Enterobacterales	Pectobacteriaceae	Acerihabitans	arboris	NA	DSM 104038; KCTC 52622; SAP-6	https://lpsn.dsmz.de/species/acerihabitans-arboris	17738	AACGCTGGCGGCAGGCCTAACACATGCAAGTCGAGCGGCAGCGGAAAGTAGCTTGCTACTTTGCCGGCGAGCGGCGGACGGGTGAGTAATGTCTGGGGATCTGCCTGATGGCGGGGGATAACTACTGGAAACGGTAGCTAATACCGCATAACGTCGCAAGACCAAAGTGGGGGACCTTCGGGCCTCACGCCATCGGATGAACCCAGATGGGATTAGCTAGTAGGTGGGGTAACGGCTCACCTAGGCGACGATCCCTAGCTGGTCTGAGAGGATGACCAGCCACACTGGAACTGAGACACGGTCCAGACTCCTACGGGAGGCAGCAGTGGGGAATATTGCACAATGGGCGCAAGCCTGATGCAGCCATGCCGCGTGTGTGAAGAAGGCCTTCGGGTTGTA…
Bacteria	Bacillota	Clostridia	Eubacteriales	Oscillospiraceae	Acetanaerobacterium	elongatum	NA	CGMCC 1.5012; JCM 12359; Z7	https://lpsn.dsmz.de/species/acetanaerobacterium-elongatum	783232	GAGTTTGATCCTGGCTCAGGACGAACGCTGGCGGCGCGCCTAACACATGCAAGTCGAGCGGAGTAATGTCTAACACAGAGCGGTGAAGGATGATTCACTGTTGTGTGTTAGATGTTACTTAGCGGCGGACGGGTGAGTAACACGTGAGCAATCTGCCTTTCAGAGGGGGATAACGTTTGGAAACGAACGCTAATACCGCATGATATACCTAGGTCGCATGACCTTGGTATCAAAGGAGCAATCCGCTGAAAGATGAGCTCGCGTCCGATTAGGTAGTTGGTGAGGTAACGGCCCACCAAGCCTGCGATCGGTAGCCGGACTGAGAGGTCGATCGGCCACATTGGGACTGAGACACGGCCCAGACTCCTACGGGAGGCAGCAGTGGGGGATATTGCACAA…
Bacteria	Bacillota	Clostridia	Eubacteriales	Lachnospiraceae	Acetatifactor	aquisgranensis	NA	CLA-AA-M01; DSM 110981; JCM 36051	https://lpsn.dsmz.de/species/acetatifactor-aquisgranensis	43744	NA
Bacteria	Bacillota	Clostridia	Eubacteriales	Lachnospiraceae	Acetatifactor	muris	NA	ATCC BAA-2170; CT-m2; DSM 23669	https://lpsn.dsmz.de/species/acetatifactor-muris	790255	TGCAGTCGACGGGCACGGTTTGAACCTAGTGATAGCCGTGCTAGTGGCGGACGGGTGAGTAACGCGTGGGCAACCTGCCCCATACCGGGGGATACCAGCCGGAAACGGCTGCTAATACCGCATAAGCGCACAGTATCGCATGATACAGTGTGAAAAACTCCGGTGGTATGGGATGGACCCGCGTCCGATTAGCCAGTTGGCGGGGTAGAGGCCCACCAAAGCGACGATCGGTAGCCGGCCTGAGAGGGCGGACGGCCACATTGGGACTGAGACACGGCCCAAACTCCTACGGGAGGCAGCAGTGGGGAATATTGCACAATGGGGGGAACCCTGATGCAGCGACGCCGCGTGAGTGAAGAAGTCATTCGTGATGTAAAGCTCTATCAGCAGGGAAGAAAA…
Bacteria	Bacillota	Clostridia	Thermoanaerobacterales	Thermoanaerobacteraceae	Aceticella	autotrophica	NA	3443-3Ac; DSM 108286; VKM B-3415	https://lpsn.dsmz.de/species/aceticella-autotrophica	46550	TTAAACATGAGAGTTTGATCCTGGCTCAGGACGAACGCTGGCGGCGTGCCTAACACATGCAAGTCGAGCGATTCAGAAGTCGGATATCAGAGGTCAGAAGTCAGAGGGATTGAAGGAATTCAATGAAAGGATTCCGACAAAAAATCCGACATCCGATTTCCGACATCCGACCTCTGGATAGCGGCGGACGGGTGAGTAACACGTGGGTAATCTGCCCTACGGACCGGGATAACACACCGAAAGGGGTGCTAATACCGGATAAAGTCATCATATGGCATCATAAGATGAAGAAAGGAGAAATCCGCCGAAGGAGGAGCCCGCGTCCCATTAGTTAGTTGGCGGGGTAAAAGCCCACCAAGGCGACGATGGGTAGCCGGCCTGAGAGGGTGAACGGCCACA…
Bacteria	Bacillota	Bacilli	Lactobacillales	Lactobacillaceae	Acetilactobacillus	jinshanensis	NA	CICC 6269; HSLZ-75; JCM 33270	https://lpsn.dsmz.de/species/acetilactobacillus-jinshanensis	5493	AGTCGCGCGCACTCCCGTAGATGATTTTGATGCTCTGCATCAAATGATTCTACATTCGAGTGAGCGGCGGATGGGTGAGTAACACGTGGGTAACCTGCCCTTGAGTCTGGGATAGCATCTGGAAACGGATGATAATACCGGATAACAACTGAAACCACATGGTTTCAGTTTGAAAGGCGCGTTTGCGTCGCTCTTGGAGGGACCCGCGGTCCATTAGTTAGTTGGTAAGATAAAGGCCTACCAAGACGATGATGGATAGCCGAACTGAGAGGTTAATCGGCCACATTGGAACTGAGACACGGTCCAGACTCCTACGGGAGGCAGCAGTAGGGAATCTTTCACAATGGGCGAAAGCCTGATGAAGCAACACCGCGTGAATGAAGAAGGGTTTCGGCTCGT…
Bacteria	Bacillota	Clostridia	Eubacteriales	Lachnospiraceae	Acetitomaculum	ruminis	NA	ATCC 43876; DSM 5522; Strain 139B	https://lpsn.dsmz.de/species/acetitomaculum-ruminis	772479	TAAACAAGAGAGTTCGATCCTGGCTCAGGATNAACGCTGGCGGCATGCCTAACACATGCAAGTCGAACGGAGTGCTTGTAGAAGCTTTTTCGGAAGTGGAAATAAGTTACTTAGTGGCGGACGGGTGAGTAACGCGTGGGCAACCTGCCCTGTACAGGGGGATACCTACCGGAAACGGTAGCTAATACCCTATAAGCGCACGATATCGCATGATAAAGTGTGAAAAGCCATAACGGTACAGGATGGGCCCGCGTCCGATTAGCCAGTTGGCGGGGTAACGGCCCACCAAAGCGACGATCGGTAGCCGGCTTGAGAGAGTGAACGGCCACATTGGGACTGAGACACGGCCNNGACTCCTACGGGAGGCAGCAGTGGGGAATATTGCACAATGGGGGAAAC…
Bacteria	Bacillota	Clostridia	Eubacteriales	Oscillospiraceae	Acetivibrio	aldrichii	NA	ATCC 49358; DSM 6159; OCM 112; OGI 112; P-1	https://lpsn.dsmz.de/species/acetivibrio-aldrichii	5941	TGATCCTGGCTCAGGACGAACNCTGGCGGCGTGCTTAACACATGCAAGTCGAGCGGAAATACATTGAAGATTNATCGGATATGTATTTTAGCGGCGGACGGGTGAGTAACGCGTGGGCAATCTGCCTCACACAGGGGAATAACACTGGGAAACTAGTGCTAATACCGCATNATATAGTGAAGTGGCATCACTTTACTATCAAAGGAGCAATCCGGTGTGAGATGAGCCCGCGTCCGATTAGCTAGTTGGTGGGGTAACGGCCCACCAAGGCGACGATCGGTAGCCGAACTGAGAGGTTGATCGGCCACATTGGGACTGAGACACGGCCCAGACTCCTACGGGAGGCAGCAGTGGGGAATATTGCGCAATGGGGGAAACCCTGACGCAGCAACNCCGCGT…
Bacteria	Bacillota	Clostridia	Eubacteriales	Oscillospiraceae	Acetivibrio	alkalicellulosi	NA	DSM 17461; VKM 2349; VKM B-2349; Z-7026	https://lpsn.dsmz.de/species/acetivibrio-alkalicellulosi	5943	GTTTGATCCTGGCTCAGGATGAACGCTGGCGGCGTGCCTAACACATGCAAGTCGAGCGGGAACTATGGAGTAGCTTGCTATTCTATAGTTCTAGCGGCGGACGGGTGAGTAACGCGTGGGCAACCTGCCTCATACAGGGGGATAACACTGGGAAACTAGTGCTAATACCGCATGATATCAATGATACGCATGTATTGATGATCAAAGGAGTAATCCGGTATGAGATGGGCCCGCGTCCGATTAGTTAGTTGGTAGGGTAACGGCCTACCAAGACTGCGATCGGTAGCCGAACTGAGAGGTTGATCGGCCACATTGGGACTGAGACACGGCCCAGACTCCTACGGGAGGCAGCAGTGGGGAATATTGCGCAATGGGGGAAACCCTGACGCAGCAACGCCG…
Bacteria	Bacillota	Clostridia	Eubacteriales	Oscillospiraceae	Acetivibrio	cellulolyticus	NA	ATCC 33288; CD2; DSM 1870; LMG 8466; NRC 2248	https://lpsn.dsmz.de/species/acetivibrio-cellulolyticus	772481	GACGAACGCTGGCGGCGTGCTTAACACATGCAAGTCGAGCGGAGAATATAGCAATATATTCTTAGCGGCGGACGGGTGAGTAACGCGTGGGCAATCTGCCTCATACAGGGGGATAACACTGGGAAACTAGTGCTAATACCGCATAAAATAGTGAAGTGGCATCACTTTACTATCAAAGGAGCAATCCGGTGTGAGATGAGCCCGCGTCCGATTAGCTAGTTGGTGGGGTAACGGCCCACCAAGGCGACGATCGGTAGCCGAACTGAGAGGTTGATCGGCCACATTGGGACTGAGACACGGCCCAGACTCCTACGGGAGGCAGCAGTGGGGAATATTGCGCAATGGGGGAAACCCTGACGCAGCAACGCCGCGTGAAGGATGAAGGTTTTCGGATTGTAA…
Bacteria	Bacillota	Clostridia	Eubacteriales	Oscillospiraceae	Acetivibrio	clariflavus	NA	DSM 19732; EBR-02E-0045; EBR45; NBRC 101661	https://lpsn.dsmz.de/species/acetivibrio-clariflavus	5949	GACGAACGCTGGCGGCGTGCCTAACACATGCAAGTCGAGCGGTCCTGCATTCAACATTGAGTATTCAGCTGACGTTGGAGATTGAGCCGGCGTCAAGCAGAAACAACCATATACTATGATATGTTTAAAGTTTCTGCTTCACGCTGAATAAAGTGCCAACACAAAAAGGAGCTGAGTATTGAATGTTGAATGCAGGATAGCGGCGGACGGGTGAGTAACGCGTGGGTAATCTGCCTCACACAGGGGGATAACACTGGGAAACTAGTGCTAATACCGCATAACATAACGAGGTGGCATCACTTTGTTATCAAAGGAGCAATCCGGTGTGAGATGAGCCCGCGTCCGATTAGCTAGTTGGTGAGGTAACGGCTCACCAAGGCGACGATCGGTAGCCGAACT…
Bacteria	Bacillota	Clostridia	Eubacteriales	Oscillospiraceae	Acetivibrio	ethanolgignens	NA	77-6; ATCC 33324; DSM 3005; LMG 7055	https://lpsn.dsmz.de/species/acetivibrio-ethanolgignens	772482	TGATCCTGGCTCAGGATGAACGCTGGCGGCGTGCTTAACACATGCAAGTCGAACGAAGCACTTAAAACAGATTGGAATAGCTTGCTAGGAAGAGAAGTTTTATTTGACTGAGTGGCGGACGGGTGAGTAACGCGTGGGTAACCTGCCTCACACAGGGGGATAACAGTTAGAAATGACTGCTAATACCGCATAATATGCAGCCTCGCATGAGACTGCTTTGAAAACTCCGGTGGTGTGAGATGGGCCCGCGTCTGATTAGCCAGTTGGCAGGGTAACGGCCTACCAAAGCGACGATCAGTAGCCGGCTTGAGAGAGTGAACGGCCACATTGGGACTGAGACACGGCCCAAACTCCTACGGGAGGCAGCAGTGGGGAATATTGCACAATGGGGGAAACCCT…
Bacteria	Bacillota	Clostridia	Eubacteriales	Oscillospiraceae	Acetivibrio	mesophilus	NA	CECT 9704; DSM 107956; N2K1	https://lpsn.dsmz.de/species/acetivibrio-mesophilus	5587	AGTCGAGCGGAGATATATAGAAGGTTTACCGGAAATATATCTTAGCGGCGGACGGGTGAGTAACGCGTGGGCAACCTGCCTCATACAGGGGGATAACACAGGGAAACTTGTGCTAATACCGCATGATATCATTGTATGGCATCATACGATGATCAAAGGAGNAATCCGGTATGAGATGGGCCCGCGTCCGATTAGCTAGTTGGTGAGGTAAAGGCTCACCAAGGCGACGATCGGTAGCCGAACTGAGAGGTTGATCGGCCACATTGGGACTGAGACACGGCCCAGACTCCTACGGGAGGCAGCAGTGGGGAATATTGCGCAATGGGGGAAACCCTGACGCAGCAACGCCGCGTGAAGGAAGAAGGCCTTCGGGTTGTAAACTTCTTTGATTGGGGACGA…
Bacteria	Bacillota	Clostridia	Eubacteriales	Oscillospiraceae	Acetivibrio	saccincola	NA	CECT 9155; DSM 101079; GGR1	https://lpsn.dsmz.de/species/acetivibrio-saccincola	5991	AGTCGAGCGGGGTATACGGAGCAGCTTGCTGCACTGTAGACCTAGCGGCGGACGGGTGAGTAACGCGTGGGTAACCTGCCTTACACAGGGGGATAACACTGGGAAACCAGTGCTAATACCGCATAACATCATTTTATGGCATCATGAAATGATCAAAGGAGAAATCCGGTGTAAGATGGGCCCGCGTCCGATTAGCTAGTTGGTGAGGTAATGGCTCACCAAGGCAGCGATCGGTAGCCGGACTGAGAGGTTGGCCGGCCACATTGGGACTGAGACACGGCCCAGACTCCTACGGGAGGCAGCAGTGGGGAATATTGCGCAATGGGGGGAACCCTGACGCAGCGACGCCGCGTGAAGGAAGAAGGCCTTCGGGTTGTAAACTTCTTTGATTGGGGAAGA…
Bacteria	Bacillota	Clostridia	Eubacteriales	Oscillospiraceae	Acetivibrio	straminisolvens	NA	CSK1; DSM 16021; IAM 15070; JCM 21531; NBRC 103399	https://lpsn.dsmz.de/species/acetivibrio-straminisolvens	5955	GACGAACGCTGGCGGCGTGCCTAACACATGCAAGTCGAGCGGAGATATATTGAAGNTTTATCGGATATATATCTTAGCGGCGGACGGGTGAGTAACGCGTGGGTAACCTGCCTCATACAGGGGGATAACACAGGGAAACTTGTGCTAATACCGCATAACATAACGAGGCGGCATCGCTTTGTTATCAAAGGAGCAATCCGGTATGAGATGGGCCCGCGTCCGATTAGCTAGTTGGTGAGGTAACGGCTCACCAAGGCGACGATCGGTAGCCGAACTGAGAGGTTGATCGGCCACATTGGGACTGAGACACGGCCCAGACTCCTACGGGAGGCAGCAGTGGGGAATATTGCGCAATGGGGGAAACCCTGACGCAGCAACGCCGCGTGAAGGAAGAAGGCC…
Bacteria	Bacillota	Clostridia	Eubacteriales	Oscillospiraceae	Acetivibrio	thermocellus	NA	ATCC 27405; DSM 1237; JCM 9322; LMG 10435; NBRC 103400; NRRL B-4536	https://lpsn.dsmz.de/species/acetivibrio-thermocellus	5956	AGAGTTTGATCCTGGCTCAGGACGAACGCTGGCGGCGTGCCTAACACATGCAAGTCGAGCGGGGATATACGGAAGGTTTACCGGAAGTATATCCTAGCGGCGGACGGGTGAGTAACGCGTGGGTAACCTACCTCATACAGGGGGATAACACAGGGAAACCTGTGCTAATACCGCATAACATAACGGGGCGGCATCGTCCTGTTATCAAAGGAGAAATCCGGTATGAGATGGGCCCGCGTCCGATTAGCTGGTTGGTGAGGTAACGGCTCACCAAGGCGACGATCGGTAGCCGAACTGAGAGGTTGGTCGGCCACATTGGGACTGAGACACGGCCCAGACTCCTACGGGAGGCAGCAGTGGGGAATATTGCGCAATGGGGGAAACCCTGACGCAGCAACG…
Bacteria	Bacillota	Clostridia	Eubacteriales	Peptostreptococcaceae	Acetoanaerobium	noterae	NA	ATCC 35199; NOT-3	https://lpsn.dsmz.de/species/acetoanaerobium-noterae	783234	AGTCGAGCTGATGATTAGCTAGAACTGATTACTTCTGTGGTTATCGGCGGACGGGTGCGTAACACGTGGGTAACCTGCCCCTATCACTGGGATAACACACTGAAAAGTGTGCTAATACCAGATAACATAAGCTTTTGGCATCATTAGCTTATCAAAGAATTTCGGATAGGGATGGGCCCGCGTCTGATTAGCTAGTTGGTGAGGTAACGGCTCACCAAGGCAACGATCAGTAGCCGACCTGAGAGGGTGATCGGCCACACTGGAACTGAGACACGGTCCAGACTCCTACGGGAGGCAGCAGTGGGGAATATTGCACAATGGGCGAAAGCCTGATGCAGCAACGCCGCGTGAGCGATGAAGGCCTTCGGGTCGTAAAGCTCTGTCCTATGGGAAGATAAT…
Bacteria	Bacillota	Clostridia	Eubacteriales	Peptostreptococcaceae	Acetoanaerobium	pronyense	NA	DSM 27512; JCM 19400; ST07-YE	https://lpsn.dsmz.de/species/acetoanaerobium-pronyense	793068	AACGCTGGCGGCGTGCTTAACACATGCAAGTCGAGCGGAGAAATAGGAAGGATCCCTTCGGGGAGGAATTCCTATTTCTTAGCGGCGGACGGGTGCGTAACACGTGGGTAACCTGCCCTTATCACCGGGATAACACACTGAAAAGTGTGCTAATACCGGATAACATCAACTTATGGCATCATAGGATGATCAAAGCGTTAGCGGATAAGGATGGGCCCGCGTCTGATTAGCTAGTTGGTAGGGTAACGGCCTACCAAGGCAACGATCAGTAGCCGACCTGAGAGGGTGATCGGCCACACTGGAACTGAGACACGGTCCAGACTCCTACGGGAGGCAGCAGTGGGGAATATTGCACAATGGGCGAAAGCCTGATGCAGCAACGCCGCGTGAGCGATGAAG…
Bacteria	Bacillota	Clostridia	Eubacteriales	Peptostreptococcaceae	Acetoanaerobium	sticklandii	NA	ATCC 12662; BCRC 14485; CCRC 14485; CCUG 9281; DSM 519; JCM 1433; NCIB 10654; NCIMB 10654; StadtmanHF	https://lpsn.dsmz.de/species/acetoanaerobium-sticklandii	794920	TAGCGGCGGACGGGTGCGTAACACGTGGGTAACCTGCCCCTATCACTGGGATAACACACTGAAAAGTGTGCTAATACCAGATAACATAAGCTTTTGGCATCATTAGCTTATCAAAGAATTTCGGATAGGGATGGGCCCGCGTCTGATTAGCTTGTTGGTGAGGTAACGGCTCACCAAGGCAACGATCAGTAGCCGACCTGAGAGGGTGATCGGCCACACTGGAACTGAGACACGGTCCAGACTCCTACGGGAGGCAGCAGTGGGGAATATTGCACAATGGGCGAAAGCCTGATGCAGCAACGCCGCGTGAGCGATGAAGGCCTTCGGGTCGTAAAGCTCTGTCCTATGGGAAGATAATGACGGTACCATAGGAGGAAGCCCCGGCTAACTACGTGCCAG…
Bacteria	Pseudomonadota	Alphaproteobacteria	Rhodospirillales	Acetobacteraceae	Acetobacter	aceti	NA	ATCC 15973; CCUG 18122; CIP 103111; DSM 3508; ICMP 8807; IFO 14818; JCM 7641; LMG 1261; LMG 1504; NBIMCC 8850; NBRC 14818; NCCB 23001; NCIB 8621; NCIMB 8621	https://lpsn.dsmz.de/species/acetobacter-aceti	772484	GAGTTTGATTCTGGCTCAGAGCGAACGCTGGCGGCATGCTTAACACATGCAAGTCGCACGAAGGCTTCGGCCTTAGTGGCGGACGGGTGAGTAACGCGTAGGAATCTATCCATGGGTGGGGGATAACTCCGGGAAACTGGAGCTAATACCGCATGATACCTGAGGGTCAAAGGCGCAAGTCGCCTGTGGAGGAGTCTGCGTTTGATTAGCTTGTTGGTGGGGTAAAGGCCTACCAAGGCGATGATCAATAGCTGGTCTGAGAGGATGATCAGCCACACTGGGACTGAGACACGGCCCAGACTCCTACGGGAGGCAGCAGTGGGGAATATTGGACAATGGGGGCAACCCTGATCCAGCAATGCCGCGTGTGTGAAGAAGGTTTTCGGATTGTAAAGCACT…
Bacteria	Pseudomonadota	Alphaproteobacteria	Rhodospirillales	Acetobacteraceae	Acetobacter	cerevisiae	NA	ATCC 23765; DSM 14362; LMG 1625; NCIB 8894; NCIMB 8894	https://lpsn.dsmz.de/species/acetobacter-cerevisiae	772492	AGCGAACGCTGGCGGCATGCTTAACACATGCAAGTCGCACGAAGGTTTCGGCCTTAGTGGCGGACGGGTGAGTAACGCGTAGGAATCTATCCATGGGTGGGGGATAACTCCGGGAAACTGGAGCTAATACCGCATGATACCTGAGGGTCAAAGGCGCAAGTCGCCTGTGGAGGAGCCTGCGTTTGATTAGCTTGTTGGTGGGGTAATGGCCTACCAAGGCGATGATCAATAGCTGGTCTGAGAGGATGATCAGCCACACTGGGACTGAGACACGGCCCAGACTCCTACGGGAGGCAGCAGTGGGGAATATTGGACAATGGGGGCAACCCTGATCCAGCAATGCCGCGTGTGTGAAGAAGGTTTTCGGATTGTAAAGCACTTTCGGCGGGGACGATGATG…
Bacteria	Pseudomonadota	Alphaproteobacteria	Rhodospirillales	Acetobacteraceae	Acetobacter	cibinongensis	NA	4H-1; CIP 107380; DSM 15549; IFO 16605; JCM 11196; NBRC 16605; NRIC 482	https://lpsn.dsmz.de/species/acetobacter-cibinongensis	772493	AGCGAACGCTGGCGGCATGCTTAACACATGCAAGTCGCACGAAGGTTTCGGCCTTAGTGGCGGACGGGTGAGTAACGCGTAGGAATCTATCCATGGGTGGGGGATAACTCTGGGAAACTGGAGCTAATACCGCATGACACCTTAGGGTCAAAGGCGCAAGTCGCCTATGGAGGAGCCTGCGTTTGATTAGCTTGTTGGTGGGGTAATGGCCTACCAAGGCGATGATCAATAGCTGGTCTGAGAGGATGATCAGCCACACTGGGACTGAGACACGGCCCAGACTCCTACGGGAGGCAGCAGTGGGGAATATTGGACAATGGGGGCAACCCTGATCCAGCAATGCCGCGTGTGTGAAGAAGGTTTTCGGATTGTAAAGCACTTTCGGCGGGGACGATGATG…
Bacteria	Pseudomonadota	Alphaproteobacteria	Rhodospirillales	Acetobacteraceae	Acetobacter	conturbans	NA	LMG 1627; NCIMB 8945	https://lpsn.dsmz.de/species/acetobacter-conturbans	14543	AGAGTTTGATCCTGGCTCAGAGCGAACGCTGGCGGCATGCTTAACACATGCAAGTCGCACGAAGGCTTCGGCCTTAGTGGCGGACGGGTGAGTAACGCGTAGGAATCTATCCATGGGTGGGGGATAACTCCGGGAAACTGGAGCTAATACCGCATGATACCTGAGGGTCAAAGGCGCAAGTCGCCTGTGGAGGAGCCTGCGTTCGATTAGCTTGTTGGTGGGGTAAAGGCCTACCAAGGCGATGATCGATAGCTGGTCTGAGAGGATGATCAGCCACACTGGGACTGAGACACGGCCCAGACTCCTACGGGAGGCAGCAGTGGGGAATATTGGACAATGGGGGAAACCCTGATCCAGCAATGCCGCGTGTGTGAAGAAGGTTTTCGGATTGTAAAGCAC…
Bacteria	Pseudomonadota	Alphaproteobacteria	Rhodospirillales	Acetobacteraceae	Acetobacter	estunensis	NA	ATCC 23753; DSM 4493; IFO 13751; JCM 21172; LMG 1626; NBRC 13751; NCIB 8935; NCIMB 8935	https://lpsn.dsmz.de/species/acetobacter-estunensis	772495	TGAGTTTGATCCTGGCTCAGAGCGAACGCTGGCGGCATGCTTAACACATGCAAGTCGCACGAAGGTTTCGGCCTTAGTGGCGGACGGGTGAGTAACGCGTAGGTATCTATCCATGGGTGGGGGATAACTTCGGGAAACTGGAGCTAATACCGCATGACACCTGAGGGTCAAAGGCGCAAGTCGCCTGTGGAGGAGCCTGCGTTCGATTAGCTAGTTGGTGGGGTAAAGGCCTACCAAGGCGATGATCGATAGCTGGTTTGAGAGGATGATCAGCCACACTGGGACTGAGACACGGCCCAGACTCCTACGGGAGGCAGCAGTGGGGAATATTGGACAATGGGGGCAACCCTGATCCAGCAATGCCGCGTGTGTGAAGAAGGTTTTCGGATTGTAAAGCAC…
Bacteria	Pseudomonadota	Alphaproteobacteria	Rhodospirillales	Acetobacteraceae	Acetobacter	fabarum	NA	985; DSM 19596; LMG 24244; R-36330	https://lpsn.dsmz.de/species/acetobacter-fabarum	786649	AGCGAACGCTGGCGGCATGCTTAACACATGCAAGTCGCACGAACCTTTCGGGGTTAGTGGCGGACGGGTGAGTAACGCGTAGGAATCTGTCCACGGGTGGGGGATAACTCTGGGAAACTGGAGCTAATACCGCATGATACCTGAGGGTCAAAGGCGCAAGTCGCCTGTGGAGGAGCCTGCGTTCGATTAGCTAGTTGGTGGGGTAAAGGCCTACCAAGGCGATGATCGATAGCTGGTTTGAGAGGATGATCAGCCACACTGGGACTGAGACACGGCCCAGACTCCTACGGGAGGCAGCAGTGGGGAATATTGGACAATGGGGGCAACCCTGATCCAGCAATGCCGCGTGTGTGAAGAAGGTCTTCGGATTGTAAAGCACTTTCGACGGGGACGATGATG…
Bacteria	Pseudomonadota	Alphaproteobacteria	Rhodospirillales	Acetobacteraceae	Acetobacter	fallax	NA	LMG 1636; NCIMB 8956	https://lpsn.dsmz.de/species/acetobacter-fallax	14544	AGAGTTTGATCCTGGCTCAGAGCGAACGCTGGCGGCATGCTTAACACATGCAAGTCGCACGAACCTTTCGGGGTTAGTGGCGGACGGGTGAGTAACGCGTAGGTATCTGTCCATGGGTGGGGGATAACTTTGGGAAACTGAAGCTAATACCGCATGACACCTGAGGGTCAAAGGCGCAAGTCGCCTGTGGAGGAGCCTGCGTTCGATTAGCTTGTTGGTGGGGTAAAGGCCTACCAAGGCGATGATCGATAGCTGGTCTGAGAGGATGATCAGCCACACTGGGACTGAGACACGGCCCAGACTCCTACGGGAGGCAGCAGTGGGGAATATTGGACAATGGGGGAAACCCTGATCCAGCAATGCCGCGTGTGTGAAGAAGGTTTTCGGATTGTAAAGCAC…
Bacteria	Pseudomonadota	Alphaproteobacteria	Rhodospirillales	Acetobacteraceae	Acetobacter	farinalis	NA	BCC 44845; G360-1; NBRC 107750; PCU 319	https://lpsn.dsmz.de/species/acetobacter-farinalis	789468	AGCGAACGCTGGCGGCATGCTTAACACATGCAAGTCGCACGAAGGCTTCGGCCTTAGTGGCGGACGGGTGAGTAACGCGTAGGAATCTATCCACGGGTGGGGGATAACTCCGGGAAACTGGAGCTAATACCGCATGATACCTGAGGGTCAAAGGCGCAAGTCGCCTGTGGAGGAGCCTGCGTTTGATTAGCTTGTTGGTGGGGTAATGGCCTACCAAGGCGATGATCAATAGCTGGTCTGAGAGGATGATCAGCCACACTGGGACTGAGACACGGCCCAGACTCCTACGGGAGGCAGCAGTGGGGAATATTGGACAATGGGGGCAACCCTGATCCAGCAATGCCGCGTGTGTGAAGAAGGTTTTCGGATTGTAAAGCACTTTCGGCGGGGACGATGATG…
Bacteria	Pseudomonadota	Alphaproteobacteria	Rhodospirillales	Acetobacteraceae	Acetobacter	garciniae	NA	LMG 32243; MS16-SU-2; TBRC 12339	https://lpsn.dsmz.de/species/acetobacter-garciniae	19470	TCAGAGCGAACGCTGGCGGCATGCTTAACACATGCAAGTCGCACGAGGGTTTCGGCCCTAGTGGCGGACGGGTGAGTAACGCGTAGGTATCTATCCATGGGTGGGGGATAACTTTGGGAAACTGGAGCTAATACCGCATGACACCTGAGGGTCAAAGGCGTGAGTCGCCTGTGGAGGAGCCTGCGTTCGATTAGCTAGTTGGTGGGGTAAAGGCCTACCAAGGCGATGATCGATAGCTGGTTTGAGAGGATGATCAGCCACACTGGGACTGAGACACGGCCCAGACTCCTACGGGAGGCAGCAGTGGGGAATATTGGACAATGGGGGCAACCCTGATCCAGCAATGCCGCGTGTGTGAAGAAGGTCTTCGGATTGTAAAGCACTTTCGACGGGGACGAT…
Bacteria	Pseudomonadota	Alphaproteobacteria	Rhodospirillales	Acetobacteraceae	Acetobacter	ghanensis	NA	430A; DSM 18895; LMG 23848; R-29337	https://lpsn.dsmz.de/species/acetobacter-ghanensis	785827	AGCGAACGCTGGCGGCATGCTTAACACATGCAAGTCGCACGAACCTTTCGGGGTTAGTGGCGGACGGGTGAGTAACGCGTAGGAATCTGTCCATGGGTGGGGGATAACTCTGGGAAACTGGAGCTAATACCGCATGATACCTGAGGGTCAAAGGCGCAAGTCGCCTGTGGAGGAGCCTGCGTTCGATTAGCTAGTTGGTGGGGTAAAGGCCTACCAAGGCGATGATCGATAGCTGGTTTGAGAGGATGATCAGCCACACTGGGACTGAGACACGGCCCAGACTCCTACGGGAGGCAGCAGTGGGGAATATTGGACAATGGGGGCAACCCTGATCCAGCAATGCCGCGTGTGTGAAGAAGGTCTTCGGATTGTAAAGCACTTTCGACGGGGACGATGATG…
Bacteria	Pseudomonadota	Alphaproteobacteria	Rhodospirillales	Acetobacteraceae	Acetobacter	indonesiensis	NA	5H-1; DSM 15552; IFO 16471; JCM 10948; LMG 19824; NBRC 16471; NRIC 313	https://lpsn.dsmz.de/species/acetobacter-indonesiensis	772498	TGAGTTTGATCCTGGCTCAGAGCGAACGCTGGCGGCATGCTTAACACATGCAAGTCGCACGAAGGTTTCGGCCTTAGTGGCGGACGGGTGAGTAACGCGTAGGAATCTATCCGTGGGTGGGGGATAACTCTGGGAAACTNGNGCTNTAATACCGCATGACACCTGAGGGTCAAAGGCGCAAGTCGCCTGCGGAGGAGCCTGCGTTTGATTAGCTTGTTGGTGGGGTAATGGCCTACCAAGGCGATGATCAATAGCTGGTCTGAGAGGATGATCAGCCACACTGGGACTGAGACACGGCCCAGACTCCTACGGGAGGCAGCAGTGGGGAATATTGGACAATGGGGGCAACCCTGATCCAGCAATGCCGCGTGTGTGAAGAAGGTTTTCGGATTGTAAAGC…
Bacteria	Pseudomonadota	Alphaproteobacteria	Rhodospirillales	Acetobacteraceae	Acetobacter	lambici	NA	DSM 27328; LMG 27439	https://lpsn.dsmz.de/species/acetobacter-lambici	791710	AGCGAACGCTGGCGGCATGCTTAACACATGCAAGTCGCACGAACCTTTCGGGGTTAGTGGCGGACGGGTGAGTAACGCGTAGGAATCTATCCACGGGTGGGGGATAACTCTGGGAAACTGGAGCTAATACCGCATGATACCTGAGGGTCAAAGGCGCAAGTCGCCTGTGGAGGAGCCTGCGTTCGATTAGCTAGTTGGTGGGGTAAAGGCCTACCAAGGCGATGATCGATAGCTGGTTTGAGAGGATGATCAGCCACACTGGGACTGAGACACGGCCCAGACTCCTACGGGAGGCAGCAGTGGGGAATATTGGACAATGGGGGCAACCCTGATCCAGCAATGCCGCGTGTGTGAAGAAGGTCTTCGGATTGTAAAGCACTTTCGACGGGGACGATGATG…
Bacteria	Pseudomonadota	Alphaproteobacteria	Rhodospirillales	Acetobacteraceae	Acetobacter	lovaniensis	NA	ATCC 12875; DSM 4491; DSM 46218; IFO 13753; LMG 1579; LMG 1617; NBRC 13753; NCIB 8620; NCIMB 8620	https://lpsn.dsmz.de/species/acetobacter-lovaniensis	772502	TGAGTTTTGATCCTGGCTCAGAGCGAACGCTGGCGGCATGCTTAACACATGCAAGTCGCACGAACCTTTCGGGGTTAGTGGCGGACGGGTGAGTAACGCGTAGGAATCTGTCCACGGGTGGGGGATAACTCTGGGAAACTGGAGCTAATACCGCATGATACCTGAGGGTCAAAGGCGCAAGTCGCCTGTGGAGGAGCCTGCGTTCGATTAGCTAGTTGGTGGGGTAAAGGCCTACCAAGGCGATGATCGATAGCTGGTTTGAGAGGATGATCAGCCACACTGGGACTGAGACACGGCCCAGACTCCTACGGGAGGCAGCAGTGGGGAATATTGGACAATGGGGGCAACCCTGATCCAGCAATGCCGCGTGTGTGAAGAAGGTCTTCGGATTGTAAAGCA…
Bacteria	Pseudomonadota	Alphaproteobacteria	Rhodospirillales	Acetobacteraceae	Acetobacter	malorum	NA	DSM 14337; LMG 1746	https://lpsn.dsmz.de/species/acetobacter-malorum	772503	AGCGAACGCTGGCGGCATGCTTAACACATGCAAGTCGCACGAAGGCTTCGGCCTTAGTGGCGGACGGGTGAGTAACGCGTAGGAATCTATCCACGGGTGGGGGATAACTCCGGGAAACTGGAGCTAATACCGCATGATACCTGAGGGTCAAAGGCGCAAGTCGCCTGTGGAGGAGCCTGCGTTTGATTAGCTTGTTGGTGGGGTAATGGCCTACCAAGGCGATGATCAATAGCTGGTCTGAGAGGATGATCAGCCACACTGGGACTGAGACACGGCCCAGACTCCTACGGGAGGCAGCAGTGGGGAATATTGGACAATGGGGGCAACCCTGATCCAGCAATGCCGCGTGTGTGAAGAAGGTTTTCGGATTGTAAAGCACTTTCGGCGGGGACGATGATG…
Bacteria	Pseudomonadota	Alphaproteobacteria	Rhodospirillales	Acetobacteraceae	Acetobacter	musti	NA	Bo7; CECT 7722; DSM 23824	https://lpsn.dsmz.de/species/acetobacter-musti	793848	CCTGGCTCAGAGCGAACGCTGGCGGCATGCTTAACACATGCAAGTCGCACGAAGGTTTCGGCCTTAGTGGCGGACGGGTGAGTAACGCGTAGGTATCTGTCCATGGGTGGGGGATAACTCCGGGAAACTGGAGCTAATACCGCATGACACCTGAGGGTCAAAGGCGCAAGTCGCCTGTGGAGGAGCCTGCGTTCGATTAGCTTGTTGGTGGGGTAAAGGCCTACCAAGGCGATGATCGATAGCTGGTCTGAGAGGATGATCAGCCACACTGGGACTGAGACACGGCCCAGACTCCTACGGGAGGCAGCAGTGGGGAATATTGGACAATGGGGGCAACCCTGATCCAGCAATGCCGCGTGTGTGAAGAAGGTTTTCGGATTGTAAAGCACTTTCGGCGGG…
Bacteria	Pseudomonadota	Alphaproteobacteria	Rhodospirillales	Acetobacteraceae	Acetobacter	nitrogenifigens	NA	DSM 23921; LMG 23498; MTCC 6912; RG1	https://lpsn.dsmz.de/species/acetobacter-nitrogenifigens	785323	TCTGGAGAAAAAGAGTGGGTCACAATGGCGGCATGCTTAACCCATGCAAGTCGCACGGAGGTTTTCGGACTTCAGTGGCGGACGGGTGAGTAACGCGTAGGGATCTATCCACGGGTGGGGGATAACTCCGGGAAACTGGAGCTAATACCGCATGACACCTGAGGGTCAAAGGCGCAAGTCGCCTGTGGAGGAGCCTGCGTTCGATTAGCTTGTTGGTGGGGTAAAGGCCTACCAAGGCGATGATCGATAGCTGGTCTGAGAGGATGATCAGCCACACTGGGACTGAGACACGGCCCAGACTCCTACGGGAGGCAGCAGTGGGGAATATTGGACAATGGGGGCAACCCTGATCCAGCAATGCCGCGTGTGTGAAGAAGGTTTTCGGATTGTAAAGCACTT…
Bacteria	Pseudomonadota	Alphaproteobacteria	Rhodospirillales	Acetobacteraceae	Acetobacter	oeni	NA	B 13; CECT 5830; DSM 23926; LMG 21952	https://lpsn.dsmz.de/species/acetobacter-oeni	783238	GTGGCGGACGGGTGAGTAACGCGTAGGTATCTGTCCATGGGTGGGGGATAACTCCGGGAAACTGGAGCTAATACCGCATGACACCTGAGGGTCAAAGGCGCAAGTCGCCTGTGGAGGAGCCTGCGTTCGATTAGCTTGTTGGTGGGGTAAAGGCCTACCAAGGCGATGATCGATAGCTGGTCTGAGAGGATGATCAGCCACACTGGGACTGAGACACGGCCCAGACTCCTACGGGAGGCAGCAGTGGGGAATATTGGACAATGGGGGCAACCCTGATCCAGCAATGCCGCGTGTGTGAAGAAGGTTTTCGGATTGTAAAGCACTTTCGGCGGGGACGATGATGACGGTACCCGCAGAAGAAGCCCCGGCTAACTTCGTGCCAGCAGCCGCGGTAATACG…
Bacteria	Pseudomonadota	Alphaproteobacteria	Rhodospirillales	Acetobacteraceae	Acetobacter	okinawensis	NA	1-35; JCM 25146; LMG 26457	https://lpsn.dsmz.de/species/acetobacter-okinawensis	790310	AGCGAACGCTGGCGGCATGCTTAACACATGCAAGTCGCACGAACCTTTCGGGGTTAGTGGCGGACGGGTGAGTAACGCGTAGGAATCTGTCCACGGGTGGGGGATAACTCTGGGAAACTGGAGCTAATACCGCATGATACCTGAGGGTCAAAGGCGCAAGTCGCCTGTGGAGGAGCCTGCGTTCGATTAGCTAGTTGGTGGGGTAAAGGCCTACCAAGGCGATGATCGATAGCTGGTTTGAGAGGATGATCAGCCACACTGGGACTGAGACACGGCCCAGACTCCTACGGGAGGCAGCAGTGGGGAATATTGGACAATGGGGGCAACCCTGATCCAGCAATGCCGCGTGTGTGAAGAAGGTCTTCGGATTGTAAAGCACTTTCGACGGGGACGATGATG…
Bacteria	Pseudomonadota	Alphaproteobacteria	Rhodospirillales	Acetobacteraceae	Acetobacter	orientalis	NA	21F-2; CIP 107379; DSM 15550; IFO 16606; JCM 11195; NBRC 16606; NRIC 481	https://lpsn.dsmz.de/species/acetobacter-orientalis	772508	AGCGAACGCTGGCGGCATGCTTAACACATGCAAGTCGCACGAAGGTTTCGGCCTTAGTGGCGGACGGGTGAGTAACGCGTAGGAATCTATCCATGGGTGGGGGATAACTCTGGGAAACTGGAGCTAATACCGCATGATACCTGAGGGTCAAAGGCGCGAGTCGCCTGTGGAGGAGCCTGCGTTTGATTAGCTTGTTGGTGGGGTAATGGCCTACCAAGGCGATGATCAATAGCTGGTCTGAGAGGATGATCAGCCACACTGGGACTGAGACACGGCCCAGACTCCTACGGGAGGCAGCAGTGGGGAATATTGGNCAATGGGGGCAACCCTGATCCAGCAATGCCGCGTGTGTGAAGAAGGTTTTCGGATTGTAAAGCACTTTCGACGGGGACGATGATG…
Bacteria	Pseudomonadota	Alphaproteobacteria	Rhodospirillales	Acetobacteraceae	Acetobacter	orleanensis	NA	ATCC 12876; CCUG 18126; DSM 4492; DSM 46223; IFO 13752; JCM 7639; LMG 1583; NBRC 13752; NCCB 31003; NCIB 8622; NCIMB 8622	https://lpsn.dsmz.de/species/acetobacter-orleanensis	772509	TGAGTTTGATCCTGGCTCAGAGCGAACGCTGGCGGCATGCTTAACACATGCAAGTCGCACGAAGGTTTCGGCCTTAGTGGCGGACGGGTGAGTAACGCGTAGGAATCTATCCACGGGTGGGGGATAACTCCGGGAAACTGGAGCTAATACCGCATGATACCTGAGGGTCAAAGGCGCAAGTCGCCTGTGGAGGAGCCTGCGTTTGATTAGCTTGTTGGTGGGGTAATGGCCTACCAAGGCGATGATCAATAGCTGGTCTGAGAGGATGATCAGCCACACTGGGACTGAGACACGGCCCAGACTCCTACGGGAGGCAGCAGTGGGGAATATTGGACAATGGGGGCAACCCTGATCCAGCAATGCCGCGTGTGTGAAGAAGGTTTTCGGATTGTAAAGCAC…
Bacteria	Pseudomonadota	Alphaproteobacteria	Rhodospirillales	Acetobacteraceae	Acetobacter	oryzifermentans	NA	JCM 31096; KACC 19301; SLV-7	https://lpsn.dsmz.de/species/acetobacter-oryzifermentans	800723	AGAGTTTGATCCTGGCTCAGAGCGAACGCTGGCGGCATGCTTAACACATGCAAGTCGCACGAAGGTTTCGGCCTTAGTGGCGGACGGGTGAGTAACGCGTAGGTATCTATCCATGGGTGGGGGATAACACTGGGAAACTGGTGCTAATACCGCATGACACCTGAGGGTCAAAGGCGTAAGTCGCCTGTGGAGGAGCCTGCGTTTGATTAGCTAGTTGGTGGGGTAAAGGCCTACCAAGGCGATGATCAATAGCTGGTTTGAGAGGATGATCAGCCACACTGGGACTGAGACACGGCCCAGACTCCTACGGGAGGCAGCAGTGGGGAATATTGGACAATGGGGGCAACCCTGATCCAGCAATGCCGCGTGTGTGAAGAAGGTCTTCGGATTGTAAAGCAC…
Bacteria	Pseudomonadota	Alphaproteobacteria	Rhodospirillales	Acetobacteraceae	Acetobacter	oryzoeni	NA	B 6; JCM 33371; KACC 21201	https://lpsn.dsmz.de/species/acetobacter-oryzoeni	5839	AGAGTTTGATCCTGGCTCAGAGCGAACGCTGGCGGCATGCTTAACACATGCAAGTCGCACGAAGGTTTCGGCCTTAGTGGCGGACGGGTGAGTAACGCGTAGGTATCTATCCATGGGTGGGGGATAACACTGGGAAACTGGTGCTAATACCGCATGACACCTGAGGGTCAAAGGCGCAAGTCGCCTGTGGAGGAGCCTGCGTTTGATTAGCTAGTTGGTGGGGTAAAGGCCTACCAAGGCGATGATCAATAGCTGGTTTGAGAGGATGATCAGCCACACTGGGACTGAGACACGGCCCAGACTCCTACGGGAGGCAGCAGTGGGGAATATTGGACAATGGGGGCAACCCTGATCCAGCAATGCCGCGTGTGTGAAGAAGGTCTTCGGATTGTAAAGCAC…
Bacteria	Pseudomonadota	Alphaproteobacteria	Rhodospirillales	Acetobacteraceae	Acetobacter	papayae	NA	1-25; JCM 25143; LMG 26456	https://lpsn.dsmz.de/species/acetobacter-papayae	790356	AGCGAACGCTGGCGGCATGCTTAACACATGCAAGTCGCACGAGAGCTTCGGCTCTAGTGGCGGACGGGTGAGTAACGCGTAGGAATCTATCCATGGGTGGGGGATAACATCGGGAAACTGGTGCTAATACCGCATGACACCTGAGGGTCAAAGGCGCAAGTCGCCTGTGGAGGAGCCTGCGTTCGATTAGCTAGTTGGTGGGGTAAAGGCCTACCAAGGCGATGATCGATAGCTGGTTTGAGAGGATGATCAGCCACACTGGGACTGAGACACGGCCCAGACTCCTACGGGAGGCAGCAGTGGGGAATATTGGACAATGGGGGCAACCCTGATCCAGCAATGCCGCGTGTGTGAAGAAGGTCTTCGGATTGTAAAGCACTTTCGACGGGGACGATGATG…
Bacteria	Pseudomonadota	Alphaproteobacteria	Rhodospirillales	Acetobacteraceae	Acetobacter	pasteurianus	NA	ATCC 33445; CCUG 18125; CIP 103108; DSM 3509; JCM 7640; LMD 22.1; LMG 1262; NCCB 22001	https://lpsn.dsmz.de/species/acetobacter-pasteurianus	772511	GAGTTTGATTCTGGCTCAGAGCGAACGCTGGCGGCATGCTTAACACATGCAAGTCGCACGAAGGTTTCGGCCTTAGTGGCGGACGGGTGAGTAACGCGTAGGTATCTATCCATGGGTGGGGGATAACACTGGGAAACTGGTGCTAATACCGCATGACACCTGAGGGTCAAAGGCGCAAGTCGCCTGTGGAGGAGCCTGCGTTTGATTAGCTAGTTGGTGGGGTAAAGGCCTACCAAGGCGATGATCAATAGCTGGTTTGAGAGGATGATCAGCCACACTGGGACTGAGACACGGCCCAGACTCCTACGGGAGGCAGCAGTGGGGAATATTGGACAATGGGGGCAACCCTGATCCAGCAATGCCGCGTGTGTGAAGAAGGTCTTCGGATTGTAAAGCACT…
Bacteria	Pseudomonadota	Alphaproteobacteria	Rhodospirillales	Acetobacteraceae	Acetobacter	persici	NA	JCM 25330; LMG 26458; T-120	https://lpsn.dsmz.de/species/acetobacter-persici	790357	AGCGAACGCTGGCGGCATGCTTAACACATGCAAGTCGCACGAAGGTTTCGGCCTTAGTGGCGGACGGGTGAGTAACGCGTAGGAATCTATCCATGGGTGGGGGATAACTCCGGGAAACTGGAGCTAATACCGCATGATACCTGAGGGTCAAAGGCGCAAGTCGCCTGTGGAGGAGCCTGCGTTTGATTAGCTTGTTGGTGGGGTAATGGCCTACCAAGGCGATGATCAATAGCTGGTCTGAGAGGATGATCAGCCACACTGGGACTGAGACACGGCCCAGACTCCTACGGGAGGCAGCAGTGGGGAATATTGGACAATGGGGGCAACCCTGATCCAGCAATGCCGCGTGTGTGAAGAAGGTTTTCGGATTGTAAAGCACTTTCGGCGGGGACGATGATG…
Bacteria	Pseudomonadota	Alphaproteobacteria	Rhodospirillales	Acetobacteraceae	Acetobacter	pomorum	NA	CIP 105762; DSM 11825; LHT 2458; LMG 18848; LTH 2458	https://lpsn.dsmz.de/species/acetobacter-pomorum	772516	AGAGTTTGATNNTGGCTCAAAGCGAACGCTGGCGGCATGCTTAACACATGCAAGTCGCACGAAGGTTTCGGCCTTAGTGGCGGACGGGTGAGTAACGCGTAGGTATCTATCCATGGGTGGGGGATAACACTGGGAAACTGGTGCTAATACCGCATGACACCTGAGGGTCAAAGGCGCAAGTCGCCTGTGGAGGAGCCTGCGTTTGATTAGCTAGTTGGTGGGGTAAAGGCCTACCAAGGCGATGATCAATAGCTGGTTTGAGAGGATGATCAGCCACACTGGGACTGAGACACGGCCCAGACTCCTACGGGAGGCAGCAGTGGGGAATATTGGACAATGGGGGCAACCCTGATCCAGCAATGCCGCGTGTGTGAAGAAGGTCTTCGGATTGTAAAGCAC…
Bacteria	Pseudomonadota	Alphaproteobacteria	Rhodospirillales	Acetobacteraceae	Acetobacter	sacchari	NA	BCC 67843; NRIC 977; TBRC 11175; VTCC 910031; VTH-Ai14	https://lpsn.dsmz.de/species/acetobacter-sacchari	5404	CTGCTCAGAGCGAACGCTGGCGGCATGCTTAACACATGCAAGTCGCACGGAGGTTTTCGGACTTCAGTGGCGGACGGGTGAGTAACGCGTAGGGATCTATCCGCGGGTGGGGGATAACTCCGGGAAACTGGAGCTAATACCGCATGATACCTGAGGGTCAAAGGCGCAAGTCGCCTGTGGAGGAGCCTGCGTTCGATTAGCTTGTTGGTGGGGTAAAGGCCTACCAAGGCGATGATCGATAGCTGGTCTGAGAGGATGATCAGCCACACTGGGACTGAGACACGGCCCAGACTCCTACGGGAGGCAGCAGTGGGGAATATTGGACAATGGGGGCAACCCTGATCCAGCAATGCCGCGTGTGTGAAGAAGGTTTTCGGATTGTAAAGCACTTTCGGCGGG…
Bacteria	Pseudomonadota	Alphaproteobacteria	Rhodospirillales	Acetobacteraceae	Acetobacter	senegalensis	NA	CWBI-B418; DSM 18889; LMG 23690	https://lpsn.dsmz.de/species/acetobacter-senegalensis	785826	AAGAGTTTGATCCTGGCTCAGAGCGAACGCTGGCGGCATGCTTAACACATGCAAGTCGCACGAAGGTTTCGGCCTTAGTGGCGGACGGGTGAGTAACGCGTAGGAATCTATCCATGGGTGGGGGATAACTCTGGGAAACTGGAGCTAATACCGCATGACACCTGAGGGTCAAAGGCGNAAGTCGCCTGTGGAGGAGCCTGCGTTCGATTAGCTNGTTGGTGGGGTAWGGCCTACCAAGGCGATGATCGATAGCTGGTNTGAGAGGATGATCAGCCACACTGGGACTGAGACACGGCCCAGACTCCTACGGGAGGCAGCAGTGGGGAATATTGGACAATGGGGGCAACCCTGATCCAGCAATGCCGCGTGTGTGAAGAAGKTTTCGGATGTAAAGCACTT…
Bacteria	Pseudomonadota	Alphaproteobacteria	Rhodospirillales	Acetobacteraceae	Acetobacter	sicerae	NA	LMG 1531; NCIB 8941; NCIMB 8941	https://lpsn.dsmz.de/species/acetobacter-sicerae	791950	AGCGAACGCTGGCGGCATGCTTAACACATGCAAGTCGCACGAAGGCTTCGGCCTTAGTGGCGGACGGGTGAGTAACGCGTAGGAATCTATCCATGGGTGGGGGATAACTCCGGGAAACTGGAGCTAATACCGCATGATACCTGAGGGTCAAAGGCGCAAGTCGCCTGTGGAGGAGCCTGCGTTTGATTAGCTTGTTGGTGGGGTAAAGGCCTACCAAGGCGATGATCAATAGCTGGTCTGAGAGGATGATCAGCCACACTGGGACTGAGACACGGCCCAGACTCCTACGGGAGGCAGCAGTGGGGAATATTGGACAATGGGGGAAACCCTGATCCAGCAATGCCGCGTGTGTGAAGAAGGTTTTCGGATTGTAAAGCACTTTCGGCGGGGACGATGATG…
Bacteria	Pseudomonadota	Alphaproteobacteria	Rhodospirillales	Acetobacteraceae	Acetobacter	suratthaniensis	NA	AI32; BCC 26087; NBRC 111399	https://lpsn.dsmz.de/species/acetobacter-suratthaniensis	794706	AGCGAACGCTGGCGGCATGCTTAACACATGCAAGTCGCACGAAGGCTTCGGCCTTAGTGGCGGACGGGTGAGTAACGCGTAGGAATCTATCCATGGGTGGGGGATAACATCGGGAAACTGGTGCTAATACCGCATGATACCTGAGGGTCAAAGGCGCAAGTCGCCTGTGGAGGAGCCTGCGTTCGATTAGCTAGTTGGTGGGGTAAAGGCCTACCAAGGCGATGATGATAGCTGGTTTGAGAGGATGATCAGCCACACTGGGACTGAGACACGGCCCAGACTCCTACGGGAGGCAGCAGTGGGGAATATTGGACAATGGGGGCAACCCTGATCCAGCAATGCCGCGTGTGTGAAGAAGGTCTTCGGATTGTAAAGCACTTTCGACGGGGACGATGATGA…
Bacteria	Pseudomonadota	Alphaproteobacteria	Rhodospirillales	Acetobacteraceae	Acetobacter	syzygii	NA	9H-2; CIP 107378; DSM 15548; IFO 16604; JCM 11197; NBRC 16604; NRIC 483	https://lpsn.dsmz.de/species/acetobacter-syzygii	772520	AGCGAACGCTGGCGGCATGCTTAACACATGCAAGTCGCACGAACCTTTCGGGGTTAGTGGCGGACGGGTGAGTAACGCGTAGGAATCTGTCCATGGGTGGGGGATAACTCTGGGAAACTGGAGCTAATACCGCATGATACCTGAGGGTCAAAGGCGCAAGTCGCCTGTGGAGGAGCCTGCGTTCGATTAGCTAGTTGGTGGGGTAAAGGCCTACCAAGGCGATGATCGATAGCTGGTTTGAGAGGATGATCAGCCACACTGGGACTGAGACACGGCCCAGACTCCTACGGGAGGCAGCAGTGGGGAATATTGGACAATGGGGGCAACCCTGATCCAGCAATGCCGCGTGTGTGAAGAAGGTCTTCGGATTGTAAAGCACTTTCGACGGGGACGATGATG…
Bacteria	Pseudomonadota	Alphaproteobacteria	Rhodospirillales	Acetobacteraceae	Acetobacter	thailandicus	NA	AD25; BCC 15839; NBRC 103583	https://lpsn.dsmz.de/species/acetobacter-thailandicus	794091	AGCGAACGCTGGCGGCATGCTTAACACATGCAAGTCGCACGAAGGTTTCGGCCTTAGTGGCGGACGGGTGAGTAACGCGTAGGAATCTATCCACGGGTGGGGGATAACTTCGGGAAACTGAAGCTAATACCGCATGATACCTGAGGGTCAAAGGCGCAAGTCGCCTGTGGAGGAGCCTGCGTTTGATTAGCTTGTTGGTGGGGTAATGGCCTACCAAGGCGATGATCGATAGCTGGTTTGAGAGGATGATCAGCCACACTGGGACTGAGACACGGCCCAGACTCCTGCGGGAGGCAGCAGTGGGGAATATTGGACAATGGGGGCAACCCTGATCCAGCAATGCCGCGTGTGTGAAGAAGGTTTTCGGATTGTAAAGCACTTTCGGCGGGGACGATGATG…
Bacteria	Pseudomonadota	Alphaproteobacteria	Rhodospirillales	Acetobacteraceae	Acetobacter	tropicalis	NA	DSM 15551; IFO 16470; JCM 10947; LMG 19825; NBRC 16470; Ni-6b; NRIC 312	https://lpsn.dsmz.de/species/acetobacter-tropicalis	772521	TGAGTTTGATCCTGGCTCAGAGCGAACGCTGGCGGCATGCTTAACACATGCAAGTCGCACGAAGGTTTCGGCCTTAGTGGCGGACGGGTGAGTAACGCGTAGGAATCTATCCATGGGTGGGGGATAACTCTGGGAAACTGGAGCTAATACCGCATGATACCTGAGGGTCAAAGGCGTAAGTCGCCTGTGGAGGAGCCTGCGTTCGATTAGCTTGTTGGTGGGGTAATGGCCTACCAGGCGATGATCGATAGCTGGTCTGAGAGGATGATCAGCCACACTGGGACTGAGACACGGCCCAGACTCCTACGGGAGGCAGCAGTGGGGAATATTGGACAATGGGGGCAACCCTGATCCAGCAATGCCGCGTGTGTGAAGAAGGTTTTCGGATTGTAAAGCACT…
Bacteria	Pseudomonadota	Alphaproteobacteria	Rhodospirillales	Acetobacteraceae	Acetobacter	vaccinii	NA	C17-3; KACC 21233; LMG 31758	https://lpsn.dsmz.de/species/acetobacter-vaccinii	31769	GAACCTGAGAGTTTGATCCTGGCTCAGAGCGAACGCTGGCGGCATGCTTAACACATGCAAGTCGCACGAAGGTTTCGGCCTTAGTGGCGGACGGGTGAGTAACGCGTAGGAATCTATCCATGGGTGGGGGATAACACTGGGAAACTGGTGCTAATACCGCATGATACCTGAGGGTCAAAGGCGCAAGTCGCCTGTGGAGGAGCCTGCGTTCGATTAGCTAGTTGGTGGGGTAAAGGCCTACCAAGGCGATGATCGATAGCTGGTTTGAGAGGATGATCAGCCACACTGGGACTGAGACACGGCCCAGACTCCTACGGGAGGCAGCAGTGGGGAATATTGGACAATGGGGGCAACCCTGATCCAGCAATGCCGCGTGTGTGAAGAAGGTCTTCGGATTGT…
Bacteria	Bacillota	Clostridia	Eubacteriales	Eubacteriaceae	Acetobacterium	bakii	NA	ATCC 51794; DSM 8239; Z-4391	https://lpsn.dsmz.de/species/acetobacterium-bakii	772524	CGAACGCTGGCGGTATGCTTAACACATGCAAGTCGAACGAGACAAAGGTGCTTGCACCTTTTGAAAGTGGCGAACGGGTGAGTAACGCGTGGGTAACCTACCCTTTGGAAAGGAATAGCCCCGGGAAACTGGGTGTAATACCTTATAAGATACGTGAGTCGCATGGCTCGTGTATTAAACGCTCCGGCGCCATAGGATGGACCCGCGTCCCATTAGCTAGTTGGTGAGATAACAGCTCACCAAGGCGACGATGGGTAACCGGTCTGAGAGGGCGAACGGTCACACTGGAACTGAGACACGGTCCAGACTCCTACGGGAGGCAGCAGTGGGGAATATTGCGCAATGGGGGCAACCCTGACGCAGCAATACCGCGTGAGTGAAGAAGGTTTTCGGATCGTA…
Bacteria	Bacillota	Clostridia	Eubacteriales	Eubacteriaceae	Acetobacterium	carbinolicum	NA	DSM 2925; WoProp 1	https://lpsn.dsmz.de/species/acetobacterium-carbinolicum	772525	CGAACGCTGGCGGTATGCTTAACACATGCAAGTCGAACGAGACAAAAGAGAAGTGCTTGCACGGATCTTTTAGAAAGTGGCGAACGGGTGAGTAACGCGTGGGTAACCTACCCTATGGAAAGGAATAGCCTCGGGAAACTGGGAGTAATGCCTTATAAGATATATTTGTCGCATGGCAGATGTATTAAACGCTCCGGTGCCATAGGATGGACCCGCGTCCCATTAGCTAGTTGGTGAGATAACAGCTCACCAAGGCGACGATGGGTAACCGGTCTGAGAGGGCGAACGGTCACACTGGAACTGAGACACGGTCCAGACTCCTACGGGAGGCAGCAGTGGGGAATATTGCGCAATGGGGGAAACCCTGACGCAGCAATACCGCGTGAGTGAAGAAGGTTT…
Bacteria	Bacillota	Clostridia	Eubacteriales	Eubacteriaceae	Acetobacterium	fimetarium	NA	ATCC 51795; DSM 8238; Z-4290	https://lpsn.dsmz.de/species/acetobacterium-fimetarium	772527	CGAACGCTGGCGGTANGNTTAACACATGCAAGTCGAACGAGACAAGATGGCAGTGCTTGCACGGAAATCTTAGAAAGTGGCGAACGGGTGAGTAACGCGTGGGTAACCTGCCCTATGGAAAGGAATAGCCTCGGGAAACTGGGAGTAATGCCTTATAAGATATGAGAGTCGCATGGCTTTNGTATTAAACGCTCCGGTGCCATAGGATGGACCCGCGTCCCATTAGCTAGTTGGTGAGATAACAGCTCACCAAGGCGACGATGGGTAACCGGTCTGAGAGGGCGAACGGTCACACTGGAACTGAGACACGGTCCAGACTCCTACGGGAGGCAGCAGTGGGGAATATTGCGCAATGGGGGAAACCCTGACGCAGCAATACCGCGTGAGTGAAGAAGGTTT…
Bacteria	Bacillota	Clostridia	Eubacteriales	Eubacteriaceae	Acetobacterium	malicum	NA	ATCC 51201; DSM 4132; MuME1	https://lpsn.dsmz.de/species/acetobacterium-malicum	772528	CGAACGCTGGCGGTATGCTTAACACATGCAAGTCGAACGAGACGAGATGGAAGTGCTTGCACGGAAATCTTAGAAAGTGGCGAACGGGTGAGTAACGCGTGGGTAACCTGCCCTATGGAAAGGAATAGCCTCGGGAAACTGGGAGTAATGCCTTATAATACATTGAAGTCGCATGGCTTTGATGTTAAACGCTCCGGTGCCATAGGATGGACCCGCGTCCCATTAGCTAGTTGGTGAGATAACAGCCCACCAAGGCGACGATGGGTAACCGGTCTGAGAGGGCGAACGGTCACACTGGAACTGAGACACGGTCCAGACTCCTACGGGAGGCAGCAGTGGGGAATATTGCGCAATGGGGGCAACCCTGACGCAGCAATACCGCGTGAGTGAAGAAGGTTT…
Bacteria	Bacillota	Clostridia	Eubacteriales	Eubacteriaceae	Acetobacterium	paludosum	NA	ATCC 51793; DSM 8237; Z-4092	https://lpsn.dsmz.de/species/acetobacterium-paludosum	772529	CGAACGCTGGCGGTATGCTTAACACATGCAAGTCGAACGCGACGAAGGTGCTTGCACCTTCAGAGAGTGGCGAACGGGTGAGTAACGCGTGGGTAACCTACCCTTTGGAAAGGAATAGCCTCGGGAAACTGGGAGTAATGCCTTATAAGATGCGAGAGCCGCATGGCTTTTGCATTAAACGCTCCGGCGCCATAGGATGGACCCGCGTCCCATTAGCTAGTTGGTGAGATAACAGCCCACCAAGGCGACGATGGGTAGCCGGTCTGAGAGGGCGAACGGCCACACTGGAACTGAGACACGGTCCAGACTCCTACGGGAGGCAGCAGTGGGGAATATTGCGCAATGGGGGAAACCCTGACGCAGCAATACCGCGTGAGTGAAGAAGGTTTTCGGATCGTA…
Bacteria	Bacillota	Clostridia	Eubacteriales	Eubacteriaceae	Acetobacterium	tundrae	NA	ATCC BAA-996; DSM 917; DSM 9173; Z-4493	https://lpsn.dsmz.de/species/acetobacterium-tundrae	772532	CCTGGCTCAGGACGAACGCTGGCGGTATGCTTAACACATGCAAGTCGAACGCGACGAAGGTGCTTGCACCTTCAGAGAGTGGCGAACGGGTGAGTAACGCGTGGGTAACCTACCCTTTGGAAAGGAATAGCCTCGGGAAACTGGGAGTAATGCCTTATAAGATGCGAGAGCCGCATGGCTATTGTATTAAACGCTCCGGCGCCATAGGATGGACCCGCGTCCCATTAGCTAGTTGGTGAGATAACAGCCCACCAAGGCGACGATGGGTAGCCGGTCTGAGAGGGCGAACGGCCACACTGGAACTGAGACACGGTCCAGACTCCTACGGGAGGCAGCAGTGGGGAATATTGCGCAATGGGGGCAACCCTGACGCAGCAATACCGCGTGAGTGAAGAAGGT…
Bacteria	Bacillota	Clostridia	Eubacteriales	Eubacteriaceae	Acetobacterium	wieringae	NA	ATCC 43740; DSM 1911; JCM 2380; LMG 7579	https://lpsn.dsmz.de/species/acetobacterium-wieringae	772533	CGAACGCTGGCGGTATGCTTAACACATGCAAGTCGAACGAGACGAGATGGAATGACCCTTCGGGGGAATGAAATCTTAGAAAGTGGCGAACGGGTGAGTAACGCGTGGGTAACCTGCCCTATGGAAAGGAATAGCCTCGGGAAACTGGGAGTAATGCCTTATAATACAGTGAAGTCGCATGGCTTTGCTGTTAAACGCTCCGGTGCCATAGGATGGACCCGCGTCCCATTAGCTAGTTGGTGAGATAACAGCCCACCAAGGCGACGATGGGTAACCGGTCTGAGAGGGCGAACGGTCACACTGGAACTGAGACACGNTCCAGATTCCTACGGGAGGCAGCAGTGGGGAATATTGCGCAATGGGGGCAACCCTGACGCAGCAATACCGCGTGAGTGAAGA…
Bacteria	Bacillota	Clostridia	Eubacteriales	Eubacteriaceae	Acetobacterium	woodii	NA	ATCC 29683; DSM 1030; JCM 2381	https://lpsn.dsmz.de/species/acetobacterium-woodii	772534	CGAACGCTGGCGGTATGCTTAACACATGCAAGTCGAACGAGACAAGATGGAAGGATCCTTCGGGTGAATGAAATCTTAGAAAGTGGCGAACGGGTGAGTAACGCGTGGGTAACCTACCCTATGGAAAGGAATAGCCCCGGGAAACTGGGTGTAATACCTTATAAGATATATTTGTCGCATGGCAGATGTATTAAACGCTCCGGCGCCATAGGATGGACCCGCGTCCCATTAGCTAGTTGGTGAGATAACAGCCCACCAAGGCGACGATGGGTAACCGGTCTGAGAGGGCGAACGGTCACACTGGAACTGAGACACGGTCCAGACTCCTACGGGAGGCAGCAGTGGGGAATATTGCGCAATGGGGGCAACCCTGACGCAGCAATACCGCGTGAGTGAAGA…
Bacteria	Bacteroidota	Bacteroidia	Bacteroidales	Williamwhitmaniaceae	Acetobacteroides	hydrogenigenes	NA	CGMCC 1.5173; DSM 24657; JCM 17603; RL-C	https://lpsn.dsmz.de/species/acetobacteroides-hydrogenigenes	792130	GATGAACGCTAGCGGCAGGCCTAACACATGCAAGTCGAGCGGTAGGGGACTTCGGTCCCTGAGAGCGGCGCACGGGTGCGTAACGCGTATGCAACCTACCCTTTACAGGGGAATAGCCCGTCGAAAGGCGGATTAATGCCCCATGGCTCCTTCGAGAGGCATCTCTTGGAGGGTAAAGATTCATCGGTAAAGGATGGGCATGCGTGCCATTAGCTGGATGGTGGGGTAACGGCCCACCATGGCGACGATGGCTAGGGGTTCTGAGAGGAAGGCCCCCCACACTGGGACTGAGACACGGCCCAGACTCCTACGGGAGGCAGCAGTGAGGAATATTGGTCAATGGGCGGAAGCCTGAACCAGCCATGCCGCGTGCGGGAAGAAGGCGCTACGCGTCGTAAA…
Bacteria	Bacteroidota	Bacteroidia	Bacteroidales	Bacteroidaceae	Acetofilamentum	rigidum	NA	DSM 20769; MN	https://lpsn.dsmz.de/species/acetofilamentum-rigidum	772536	NA
Bacteria	Bacillota	Clostridia	Halanaerobiales	Halobacteroidaceae	Acetohalobium	arabaticum	NA	ATCC 49924; DSM 5501; Z-7288	https://lpsn.dsmz.de/species/acetohalobium-arabaticum	772538	TGGCGGCGTGCCTAACACATGCAAGTCGCGCGAGAAAGCTGCTCTTTGAGCAGTTAGTAAAGCGGCGGACGGGTGAGTAACGCGTGAGTAATCTACCTTTAAGTCTGATATAACTTCTCGAAAGGGAAGCTAATTTCGGATATTATGCTGCCTGGATAACCAGGCTGCATCAAAGGCGGCTTTTTGCCTCCGCTTTTAGATGTGCTCGCGTCCCATTAGCTTGTTGGTGAGATAACAGCTCACCAAGGCTGCGATGGGTAGCCGACCTGAGAGGGTGATCGGCCACACTGGGACTGAGACACGGCCCAGACTCCTACGGGAGGCTGCAGTGGGGAATCTTTCGCAATGAGCGCAAGCTTGACGAAGCGACGCCGCGTGAGTGATGAAGGCCTTCGGGTC…
Bacteria	Synergistota	Synergistia	Synergistales	Synergistaceae	Acetomicrobium	flavidum	NA	ATCC 43122; DSM 20664; LMG 6941	https://lpsn.dsmz.de/species/acetomicrobium-flavidum	772541	TTGATCCTGGCTCAGGACGAACGCTGGCGGCGCGCTTAACACATGCAAGTCGTGCGGTGTCGAAGGCAAGTCTTACGACAAGCCTTCGACACAGCGGCGAACGGGTGAGTAACACGTGAGTAGCTGTCCTAAGGAGGGGATAACGCCTGGAAACGGGTGCTAATACCCCATATGCCTCGCAAGAGGTGAAAGTGTACTTGTTACAGCCTTAGGGTGTGCTCGCGGCCTATCAGCTAGTTGGTGAGGTAACGGCTCACCAAGGCTAAGACGGGTAGCCGGCCTGAGAGGGTGTACGGCCACACTGGAATTGAGATACGGTCCAGACTCCTACGGGAGGCAGCAGTGGGGAATCTTGGGCAATGGGCGAAAGCCTGACCCAGCGACGCCGCGTTGGGGATG…
Bacteria	Synergistota	Synergistia	Synergistales	Synergistaceae	Acetomicrobium	hydrogeniformans	NA	ATCC BAA-1850; DSM 22491; OS1	https://lpsn.dsmz.de/species/acetomicrobium-hydrogeniformans	793979	GAACGCTGGCGGCGCGCTTAACACATGCAAGTCGTGCGATACCTCGAGCGAGTCTTACGACAAGCTCAAGGTAGAGCGGCGGACGGGTGAGTAACACGTGAGTAGCTGTCCTAAGGAGGGGGATAACGCCTGGAAACGGGTGCTAAAACCCCATATGCCTCGCAAGAGGTGAAAATGTAGCTTGCTACAGCCTTAGGGTGTGCTCGCGGCCTATCAGCTAGTTGGTGAGGTAACGGCTCACCAAGGCTAAGACGGGTAGCCGGCCTGAGAGGGTGTACGGCCACACTGGAATTGAGATACGGTCCAGACTCCTACGGGAGGCAGCAGTGGGGAATCTTGGGCAATGGGCGAAAGCCTGACCCAGCGACGCCGCGTTGGGGATGAAGCCCTTCGGGGTGT…
Bacteria	Synergistota	Synergistia	Synergistales	Synergistaceae	Acetomicrobium	mobile	NA	ATCC BAA-54; DSM 13181; NGA	https://lpsn.dsmz.de/species/acetomicrobium-mobile	793977	TGCTCGAGCGGCCGCCAGTGTGATGGATATCTGCAGAATTCGGCTTAGAGTTGGATCCTGGCTCAGGACGAACGCTGGCGGCGCGCTTAACACATGCAAGTCGTGCGGTGTCGAAGGCAAGTCTTACGACAAGCCTTCGACACAGCGGCGAACGGGTGAGTAACACGTGAGTAGCTGTCCTAAGGAGGGGGATAACGCCTGGAAACGGGTGCTAATACCCCATATGCCTCGCAAGAGGTGAAAGTGTACTTGTTACAGCCTTAGGGTGTGCTCGCGGCCTATCAGCTAGTTGGTGAGGTAACGGCTCACCAAGGCTAAGACGGGTAGCCGGCCTGAGAGGGTGTACGGCCACACTGGAATTGAGATACGGTCCAGACTCCTACGGGAGGCAGCAGTGGG…
Bacteria	Synergistota	Synergistia	Synergistales	Synergistaceae	Acetomicrobium	thermoterrenum	NA	ACM 5076; DSM 13490; RWcit; RWcit2	https://lpsn.dsmz.de/species/acetomicrobium-thermoterrenum	793978	AGAGTTTGATCCTGGCTCAGGACGAACGCTGGCGGCGCGCTTAACACATGCAAGTCGTGCGATACCTCGAGCGAGTCTTACGACAAGCTCAAGGTAGAGCGGCGGACGGGTGAGTAACACGTGAGTACCTGTCCTAAGGAGGGGGATAACGCCTGGAAACGGKTGCTAAAACCCCATATGCCTCGCAAGAGGTGAAAATGTAGCTTGCTACAGCCTTAGGGTGTGCTCGCGGCCTATCAGCTAGTTGGTGAGGTAACGGCTCACCAAGGCTAAGACGGGTAGCCGGCCTGAGAGGGTGTACGGCCACACTGGAATTGAGATACGGTCCAGACTCCTACGGGAGGCAGCAGTGGGGAATCTTGGGCAATGGGCGAAAGCCTGACCCAGCGACGCCGCGTT…
Bacteria	Bacillota	Negativicutes	Selenomonadales	Sporomusaceae	Acetonema	longum	NA	APO-1; ATCC 51454; DSM 6540	https://lpsn.dsmz.de/species/acetonema-longum	772544	GACGAACGCTGGCGGCGTGCTTAACACATGCAAGTCGAACGGGGAGTTAGCAATAACTCCAAGTGGCGAACGGGTGAGTAACGCGTAGACAATCTGCCCTTGAGATGGGGACAACGTTCCGAAAGGAGCGCTAATACCGAATGTTGTGGAGAGRMTGCATRKYTTCTTTACTAAAGGTGGCCTCTATATATAAGCTACCACTCAAGGAGGGGTCTGCGTCTGATTAGCTAGTTGGTGRGGTAACGGCYCACCAAGGCGACGATCAGTAGCCGGTCTGAGAGGATGAACGGCCACACTGGGACTGAGACACGGCCCAGACTCCTACGGGAGGCAGCAGTGGGGAATCTTCCGCAATGGGCGAAAGCCTGACGGAGCAACGCCGCGTGAGTGAAGAAGGTT…
Bacteria	Bacteroidota	Bacteroidia	Bacteroidales	Bacteroidaceae	Acetothermus	paucivorans	NA	DSM 20768; TN	https://lpsn.dsmz.de/species/acetothermus-paucivorans	772545	NA
Bacteria	Mycoplasmatota	Mollicutes	Acholeplasmatales	Acholeplasmataceae	Acholeplasma	axanthum	NA	ATCC 25176; NCTC 10138; S-743	https://lpsn.dsmz.de/species/acholeplasma-axanthum	783246	CTGGCGGCGTGCCTAATACATGCAAGTCGAACGAGAGTGCTTGCACTCTAGTGGCGAACGGGTGAGTAACACGTAGGTAACCTACCCCAAAGATGAGGATAACAGTTGGAAACGATTGCTAATACTCAATAGTTAATAGGAAGGCATCTTCTTATTATTAAAGATCCGTATGGATTACTTTGGGAGGGACCTGCGTCGCATTAGCTAGTTGGTGAGGTAGTAGCTCACCAAGGCGATGATGCGTAGCCGGACTGAGAGGTTGAACGGCCACACTGGGACTGAGACACGGCCCAGACTCCTACGGGAGGCAGCAGTAGGGAATTTTCGGCAATGGGGGAAACCCTGACCGAGCAACGCCGCGTGAATGAAGAAGCACTTAGGTGCGTAAAATTCTTTTAT…
Bacteria	Mycoplasmatota	Mollicutes	Acholeplasmatales	Acholeplasmataceae	Acholeplasma	brassicae	NA	0502; ATCC 49388	https://lpsn.dsmz.de/species/acholeplasma-brassicae	783247	CTGGCGGCGTGCCTAATACATGCAAGTCGAACGCAATGCCTTCGGGTGTTGAGTGGCGAACGGGTGAGTAACACGTAGGTAACTTACCTCTAAGACGAGGATAACGGCTGGAAACGGTCGCTAAAACTGGATAGGACAATTGGAGGCATCTCTGATTGTTTAAAGGGGCTTTCGGGCCACACTTAGAGAAAGACCTGCGGCGCATTAGCTAGTTGGTGAGGTAGAGGCTCACCAAGGCGATGATGCGTAGCCGGACTGAGAGGTCGAACGGCCACATTGGGACTGAGACACGGCCCAAACTCCTACGGGAGGCAGCAGTAGGGAATTTTCGGCAATGGGGGAAACCCTGACCGAGCAACGCCGCGTGAATGAAGACGTATTTCGGTATGTAAAGTTCTT…
Bacteria	Mycoplasmatota	Mollicutes	Acholeplasmatales	Acholeplasmataceae	Acholeplasma	cavigenitalium	NA	ATCC 49901; GP3; NCTC 11727	https://lpsn.dsmz.de/species/acholeplasma-cavigenitalium	783248	CTGGCGGCGTGCCTAATACATGCAAGTCGAACGAGAGACTCCTTCGGGACGATCTAGTGGCGAACGGGTGAGTAACACGTAGGTAACCTGCCCTGTAGTTTGGAATAACCACTGGAAACGGTGGCTAATACCAAATATGAAATTTTGTGGCATCACGAAATTTTRAAAGAAGCCTTAAAGCTTTGCTACAGGAGGGGCCTGCGTCGCATTAGTTAGTTGGTAAGGTAACGGCTTACCAAGACAGTGATGCGTAGCCGGACTGAGAGGTTGAACGGCCACACTGGGACTGAGACACGGCCCAGACTCCTACGGGAGGCAGCAGTAGGGAATTTTCGGCAATGGGGGGAACCCTGACCGAGCGACGTCGCGTGAACGAAGAAGCACCTAGGTGCGTAAAGT…
Bacteria	Mycoplasmatota	Mollicutes	Acholeplasmatales	Acholeplasmataceae	Acholeplasma	equifetale	NA	ATCC 29724; NCTC 10171	https://lpsn.dsmz.de/species/acholeplasma-equifetale	783250	CTGGCGGCGTGCCTAATACATGCAAGTCGAACGCTCTATAGCAATATAGAGAGTGGCGAACGGGTGAGTAACACGTAGATAACCTRCCCTTAACTCGAGGATAACTCTGGGAAACTGGAGCTAATACTGGATAGGACATATTGAGGCATCTTGATATGTTTAAAGATTTATCGGTTAAGGAGGGGTCTGCGGCGCATTAGTTAGTTGGTGAGGTAAAAGCTTACCAAGACGATGATGCGTAGCCGGACTGAGAGGTCGAACGGCCACATTGGGACTGAGAACGGCCCAAACTCCTACGGGAGGCAGCAGTAGGGAATTTTCGGCAATGGGGGGAACCCTGACCGAGCAACGCCGCGTGGACGAAGAAGTTCTTCGGAATGTAAAGTCCTTTTATCTGGG…
Bacteria	Mycoplasmatota	Mollicutes	Acholeplasmatales	Acholeplasmataceae	Acholeplasma	equirhinis	NA	ATCC TSD-139; DSM 106692; N93; NCTC 14351	https://lpsn.dsmz.de/species/acholeplasma-equirhinis	3395	TAACGCTGGCGGCGTGCCTAATACATGCAAGTCGAACGCTCTAGTAGCAATACTAGGGAGTGGCGAACGGGTGAGTAACACGTAGATAACCTACCCTTACTTCGAGGATAACTTCGGGAAACTGGAGCTAATACTGGATAGGACGAACTGAGGAATCTTGGATCGTTTAAAGATTTATCGAGTGAGGAGGGGTCTGCGGCGCATTAGTTAGTTGGTGGGGTAAARGCCTACCAAGACAATGATGCGTAGCCGGACTGAGAGGTCTACCGGCCACATTGGGACTGAGAACGGCCCAAACTCCTACGGGAGGCAGCAGTAGGGAATTTTCGGCAATGGGGGAAACCTTGACCGAGCAACGCCGCGTGAACGAAGAAGTTCTTCGGAATGTAAAGTTCTTTT…
Bacteria	Mycoplasmatota	Mollicutes	Acholeplasmatales	Acholeplasmataceae	Acholeplasma	granularum	NA	ATCC 19168; IFO 14847; NBRC 14847; NCTC 10128	https://lpsn.dsmz.de/species/acholeplasma-granularum	783252	CTGGCGGCGTGCCTAATACATGCAAGTCGAACCGAAGCATCTTCGGATGCTTAGTGGCGAACGGGTGAGTAACACGTAGATAACCTACCCTAGACTCGAGGATAACTCCGGGAAACTGGAGCTAATACTGGATAGGATATAGAGATAATTTCTTTATATTTAAAGATTTATCGGTCTAGGAGGGGTCTGCGGCGCATTAGTTAGTTGGTGGGGTAAAGGCCTACCAAGACGATGATGCGTAGCCGGACTGAGAGGTCTACCGGCCACATTGGGACTGAGAACGGCCCAAACTCCTACGGGAGGCAGCAGTAGGGAATTTTCGGCAATGGGGGGAACCCTGACCGAGCAACGCCGCGTGAACGACGAAGTACTTCGGTATGTAAAGTTCTTTTATATGGG…
Bacteria	Mycoplasmatota	Mollicutes	Acholeplasmatales	Acholeplasmataceae	Acholeplasma	hippikon	NA	ATCC 29725; NCTC 10172	https://lpsn.dsmz.de/species/acholeplasma-hippikon	783253	CTGGCGGCGTGCCTAATACATGCAAGTCGAACGCTCTATAGCAATATAGGGAGTGGCGAACGGGTGAGTAACACGTAGATAACCTACCCTTACTTCGAGGATAACTTCGGGAAACTGGAGCTAATACTGGATAGGACATATTGAGGCATCTTAATATGTTTAAAGATTTATCGAGTAAGGAGGGGTCTGCGGCGCATTAGTTAGTTGGTGGGGTAAAGGCCTACCAAGACGATGATGCGTAGCCGGACTGAGAGGTCTACCGGCCACATTGGGACTGAGAACGGCCCAAACTCCTACGGGAGGCAGCAGTAGGGAATTTTCGGCAATGGGGGAAACCCTGACCGAGCAACGCCGCGTGAACGAAGAAGTTCTTCGGAATGTAAAGTTCTTTTATCTGGG…
Bacteria	Mycoplasmatota	Mollicutes	Acholeplasmatales	Acholeplasmataceae	Acholeplasma	laidlawii	NA	ATCC 23206; CIP 75.27; DSM 23060; IFO 14400; NBRC 14400; NCTC 10116; PG8 ATCC 23206	https://lpsn.dsmz.de/species/acholeplasma-laidlawii	772547	GATGAACGCTGGCGGCGTGCCTAATACATGCAAGTCGAACGAAGCATCTTCGGATGCTTAGTGGCGAACGGGTGAGTAACACGTAGATAACCTACCTTTAACTCGAGGATAACTCCGGGAAACTGGAGCTAATACTGGATAGGATGTGTGCATGAAAAAAACACATTTAAAGATTTATCGGTTTAAGAGGGGTCTGCGGCGCATTAGTTAGTTGGTGGGGTAAAAGCCTACCAAGACGATGATGCGTAGCCGGACTGAGAGGTCTACCGGCCACATTGGGACTGAGAACGGCCCAAACTCCTACGGGAGGCAGCAGTAGGGAATTTTCGGCAATGGGGGAAACCCTGACCGAGCAACGCCGCGTGAACGACGAAGTACTTCGGTATGTAAAGTTCTTTT…
Bacteria	Mycoplasmatota	Mollicutes	Acholeplasmatales	Acholeplasmataceae	Acholeplasma	modicum	NA	ATCC 29102; NCTC 10134; PG 49	https://lpsn.dsmz.de/species/acholeplasma-modicum	783254	CAATTGGAGAGTTTGATCCTGGCTCAGGATNAACGCTGGCGGCGTGCCTAATACATGCAAGTCGAACGAAGGTACTTGTACCTTAGTGGCGAACGGGTGAGTAACACGTAGGTAACCTGCCCTNGAATTTGGAATAACAGTTGGAAACGATTGCTAATACYRAATAGGTAATAATCCGGCATCGGAATATTATTAAAGATCCAATCAAGGATCGTTCTAGGAGGGGCCTGCGTCGCATTAGTTAGTTGGTGAGGTAATGGCTCACCAAGACTGTGATGCGTAGCCGGACTGAGAGGTTGAACGGCCACACTGGGACTGAGACACGGCCCAGACTNCTACGGGAGGCAGCAGTAGGGAATTTTCGGCNATGGGGGAAACCCTGACCGAGCAACGCCGCGT…
Bacteria	Mycoplasmatota	Mollicutes	Acholeplasmatales	Acholeplasmataceae	Acholeplasma	morum	NA	72-043; ATCC 33211; NCTC 10188	https://lpsn.dsmz.de/species/acholeplasma-morum	783255	CTGGCGGCGTGCCTAATACATGCAAGTCGAACGCATTACTTCGGTAGTGAGTGGCGAACGGGTGAGTAACACGTAGGTAACTTACCTCTAAGACGAGGATAACGACTGGAAACGGTCGCTAAAACTGGATAGGATCATTTGAGGCATCTCGAATGATTTAAAGGGGCTTTCAAGCCACACTTAGAGAAAGGCCTGCGGCGCATTAGCTAGTTGGTGGGGTAGAGGCCTACCAAGGCGATGATGCGTAGCCGGACTGAGAGGTCGAACGGCCACATTGGGACTGAGACACGGCCCAAACTCCTACGGGAGGCAGCAGTAGGGAATTTTCGGCAATGGGGGAAACCCTGACCGAGCAACGCCGCGTGAATGAAGACGTATTTCGGTATGTAAAGTTCTTTT…
Bacteria	Mycoplasmatota	Mollicutes	Acholeplasmatales	Acholeplasmataceae	Acholeplasma	multilocale	NA	ATCC 49900; NCTC 11723; PN525	https://lpsn.dsmz.de/species/acholeplasma-multilocale	783256	AACGCTGGCGGCATGCCTAATACATGCAAGTCGAACGGGAGTGCTTGCACTCCAGTGGCGAACGGGTGAGTAACACGTATCTAATCTACCTAATAGCGGGGGATAGCCTTTGGAAACGAAGGGTAATACCGCATGAGAACTTCATTATCGCATGAGAAGAAGTTGAAAGCACCGTTTGGTGCACTATTAGATGAGGATGCGGCGTATTAGCTAGTAGGCGGGGTAAAGGCCCACCTAGGCGATGATACGTAGCCGAACTGAGAGGTTGATCGGCCACATTGGGACTGAGATACGGCCCAGACTCCTACGGGAGGCAGCAGTAGGGAATTTTTCACAATGGACGAAAGTCTGATGAAGCAATGCCGCGTGAGTGATGAAGGTTTTCGGATCGTAAAGCTC…
Bacteria	Mycoplasmatota	Mollicutes	Acholeplasmatales	Acholeplasmataceae	Acholeplasma	oculi	NA	19-L; 19L ATCC 27350; ATCC 27350; NCTC 10150	https://lpsn.dsmz.de/species/acholeplasma-oculi	783257	AGAGTTTGATCCTGCCTCAGGATGAACGCTGGCGGCGTGCCTAATACATGCAAGTCGAACGAACCACTTCGGTGGTTAGTGGCGAACGGGTGAGTAACACGTACGATAACCTGCCCTAAAACTCGAGGATAACACCGGGGAAACTGGTGCTAATACTGGATAGGATGTTAGGATGATTTTCTTACATTTAAAGATTAATCGGTTTTAGAGGGGTCTTTCGGCGCATTAGTTAGTTTGGTGGGGTAAAGGCCTCCCAACACCGATGATGCGTTGGCCCGGCTTTGAGAGGTCTTTTTCGGCCACATTGGGGACTGAGAACTGTGCCCAAACTCCTTACGGGAGGCAGCAGTGGGGAATTTTCGCCAAATTGGGGGAAACCCTGACCGACCAACGCCGCGT…
Bacteria	Mycoplasmatota	Mollicutes	Acholeplasmatales	Acholeplasmataceae	Acholeplasma	palmae	NA	5233; ATCC 49389; J233	https://lpsn.dsmz.de/species/acholeplasma-palmae	783258	AACGGGTGAGTAACACGTAGGTAACCTGCCCCTAAGACGAGGATAACAGTTGGAAACGACTGCTAAGACTGGATAGGAGTATTTGAGGCATCTTGAATACTTTAAAAGACCTTTGGGTATGCTTAGGGAGGGGCCTGCGGCGCATTAGTTAGTTGGTGAGGTAAAGGCTTACCAAGACGATGATGCGTAGCCGGACTGAGAGGTTGAACGGCCACATTGGGACTGAGACACGGCCCAAACTCCTACGGGAGGCAGCAGTAGGGAATTTTCGTCAATGGGGGAAACCCTGAACGAGCAACGCCGCGTGAACGAAGAAGTACTTCGGTACGTAAAGTTCTTTTATTAGGGAAGAATGGCTGGTGGAAAAACCAGAATGACGGTACCTAATGAATAAGCCCC…
Bacteria	Mycoplasmatota	Mollicutes	Acholeplasmatales	Acholeplasmataceae	Acholeplasma	parvum	NA	ATCC 29892; H23M; NCTC 10198	https://lpsn.dsmz.de/species/acholeplasma-parvum	783259	CTGGCGGCGTGCCTAATACATGCAAGTCGTACGAGAGTGCTTGCACTCTAGTGGCGAACGGGTGAGTAACACGTAGGTAACCTACCCCTAAGACGAGGATAACAGTTGGAAACGACTGCTAAGACTGGATAGTAGTAGAGAAGGCATCTTCTCTACTTTAAAAGACCTTCGGGTCTGCTTAGGGAGGGGCCTGCGGCGCATTAGTTAGTTGGTGAGGTAACGGCTCACCAAGACGATGATGCGTAGCCGGACTGAGAGGTTGAACGGCCACACTGGGACTGAGACACGGCCCAGACTCCTACGGGAGGCAGCAGTAGGGAATTTTCGGCAATGGGGGCAACCCTGACCGAGCAACGCCGCGTGAATGAAGAAGTACTTCGGTACGTAAAATTCTTTTAT…
Bacteria	Mycoplasmatota	Mollicutes	Acholeplasmatales	Acholeplasmataceae	Acholeplasma	pleciae	NA	ATCC 49582; NBRC 100476; PS-1	https://lpsn.dsmz.de/species/acholeplasma-pleciae	783260	GATGAACGCTGGCGGCGTGCCTAATACATGCAAGTCGAACGAAGCATCTTCGGATGCTTAGTGGCGAACGGGTGAGTAACACGTAGATAACCTACCTTTAACTCGAGGATAACTCTGGGAAACTGGAGCTAATACTGGATAGGATGTGCGCATGAAAAAAACACATTTAAAGATTAATCGGTTTAAGAGGGGTCTGCGGCGCATTAGTTAGTTGGTGGGGTAAGAGCCTACCAAGACAATGATGCGTAGCCGGACTGAGAGGTCTACCGGCCACATTGGGACTGAGAACGGCCCAAACTCCTACGGGAGGCAGCAGTAGGGAATTTTCGGCAATGGGGGGAACCCTGACCGAGCAACGCCGCGTGAACGACGAAGTACTTCGGTATGTAAAGTTCTTTT…
Bacteria	Mycoplasmatota	Mollicutes	Acholeplasmatales	Acholeplasmataceae	Acholeplasma	vituli	NA	ATCC 700667; CIP 107001; FC-097; FC 097-2	https://lpsn.dsmz.de/species/acholeplasma-vituli	783262	AGAGTTTGATCCTTGGTTCAGGATGAACGCTGGCGGCGTGCCTAATACATGCAAGTCGAACGCACTAGCAATAGTGAGTGGCGAACGGGTGAGTAACACGTAGGTAACTTACCTCTAAGACGAGGATAACGACTGGAAACGGTCGCTAAAACTGGATAGGATCTTTGGAGGCATCTCTGGAGATTTAAAGGGGCTTTACAGCCACACTTAGAGAAAGGCCTGCGGCGCATTAGCTAGTTGGTGGGGTAGAGGCCTACCAAGGCGATGATGCGTAGCCGGACTGAGAGGTCGAACGGCCACATTGGGACTGAGACACGGCCCAAACTCCTACGGGAGGCAGCAGTAGGGAATTTTCGGCAATGGGGGAAACCCTGACCGAGCAACGCCGCGTGAATGAAG…
Bacteria	Pseudomonadota	Gammaproteobacteria	Beggiatoales	Achromatiaceae	Achromatium	oxaliferum	NA	no culture isolated	https://lpsn.dsmz.de/species/achromatium-oxaliferum	783263	NA
Bacteria	Pseudomonadota	Betaproteobacteria	Burkholderiales	Alcaligenaceae	Achromobacter	aegrifaciens	NA	CCUG 62438; LMG 26852	https://lpsn.dsmz.de/species/achromobacter-aegrifaciens	791414	ATTGAACGCTAGCGGGATGCCTTACACATGCAAGTCGAACGGCAGCACGGACTTCGGTCTGGTGGCGAGTGGCGAACGGGTGAGTAATGTATCGGAACGTGCCCAGTAGCGGGGGATAACTACGCGAAAGCGTAGCTAATACCGCATACGCCCTACGGGGGAAAGCAGGGGATCGCAAGACCTTGCACTATTGGAGCGGCCGATATCGGATTAGCTAGTTGGTGGGGTAACGGCTCACCAAGGCGACGATCCGTAGCTGGTTTGAGAGGACGACCAGCCACACTGGGACTGAGACACGGCCCAGACTCCTACGGGAGGCAGCAGTGGGGAATTTTGGACAATGGGGGAAACCCTGATCCAGCCATCCCGCGTGTGCGATGAAGGCCTTCGGGTTGTAAA…
Bacteria	Pseudomonadota	Betaproteobacteria	Burkholderiales	Alcaligenaceae	Achromobacter	aestuarii	NA	JCM 33329; KACC 21219; KS-M25	https://lpsn.dsmz.de/species/achromobacter-aestuarii	9663	ATTGAACGCTAGCGGGATGCCTTACACATGCAAGTCGAACGGCAGCACGGAATTCGGTCTGGTGGCGAGTGGCGAACGGGTGAGTAATGTATCGGAACGTGCCCAGTAGCGGGGGATAACTACGCGAAAGCGTAGCTAATACCGCATACGCCCTTCGGGGGAAAGCAGGGGATCGTAAGACCTTGCACTATTGGAGCGGCCGATATCGGATTAGCTAGTTGGTGAGGTAATGGCTCACCAAGGCCGCGATCCGTAGCTGGTTTGAGAGGACGACCAGCCACACTGGGACTGAGACACGGCCCAGACTCCTACGGGAGGCAGCAGTGGGGAATTTTGGACAATGGGGGAAACCCTGATCCAGCCATCCCGCGTGTGCGATGAAGGCCTTCGGGTTGTAAA…
Bacteria	Pseudomonadota	Betaproteobacteria	Burkholderiales	Alcaligenaceae	Achromobacter	agilis	NA	CCUG 62454; LMG 3411	https://lpsn.dsmz.de/species/achromobacter-agilis	794605	ATTGAACGCTAGCGGGATGCCTTACACATGCAAGTCGAACGGCAGCACGGACTTCGGTCTGGTGGCGAGTGGCGAACGGGTGAGTAATGTATCGGAACGTGCCTAGTAGCGGGGGATAACTACGCGAAAGCGTAGCTAATACCGCATACGCCCTACGGGGGAAAGCAGGGGATCGCAAGACCTTGCACTATTAGAGCGGCCGATATCGGATTAGCTAGTTGGTGGGGTAACGGCTCACCAAGGCGACGATCCGTAGCTGGTTTGAGAGGACGACCAGCCACACTGGGACTGAGACACGGCCCAGACTCCTACGGGAGGCAGCAGTGGGGAATTTTGGACAATGGGGGAAACCCTGATCCAGCCATCCCGCGTGTGCGATGAAGGCCTTCGGGTTGTAAA…
Bacteria	Pseudomonadota	Betaproteobacteria	Burkholderiales	Alcaligenaceae	Achromobacter	aloeverae	NA	AVA-1; LMG 29108; NBRC 111463; PCU 352; TISTR 2383	https://lpsn.dsmz.de/species/achromobacter-aloeverae	795050	CAGCACGGACTTCGGTCTGGTGGCGAGTGGCGAACGGGTGAGTAATGTATCGGAACGTGCCCAGTAGCGGGGGATAACTACGCGAAAGCGTAGCTAATACCGCATACGCCCTACGGGGGAAAGCGGGGGATCGCAAGACCTCGCACTATTGGAGCGGCCGATATCGGATTAGCTAGTTGGTGAGGTAAAGGCTCACCAAGGCGACGATCCGTAGCTGGTTTGAGAGGACGACCAGCCACACTGGGACTGAGACACGGCCCAGACTCCTACGGGAGGCAGCAGTGGGGAATTTTGGACAATGGGGGCAACCCTGATCCAGCCATCCCGCGTGTGCGATGAAGGCCTTCGGGTTGTAAAGCACTTTTGGCAGGAAAGAAACGGCGCTGGTTAATACCTGGC…
Bacteria	Pseudomonadota	Betaproteobacteria	Burkholderiales	Alcaligenaceae	Achromobacter	animicus	NA	CCUG 61966; DSM 29601; LMG 26690	https://lpsn.dsmz.de/species/achromobacter-animicus	790791	GGCTCAGATTGAACGCTAGCGGGATGCCTTACACATGCAAGTCGAACGGCAGCACGGACTTCGGTCTGGTGGCGAGTGGCGAACGGGTGAGTAATGTATCGGAACGTGCCTAGTAGCGGGGGATAACTACGCGAAAGCGTAGCTAATACCGCATACGCCCTACGGGGGAAAGCAGGGGATCGTAAGACCTTGCACTATTAGAGCGGCCGATATCGGATTAGCTAGTTGGTGGGGTAACGGCTCACCAAGGCGACGATCCGTAGCTGGTTGAGAGGACGACCAGCCACACTGGGACTGAGACACGGCCCAGACTCCTACGGGAGGCAGCAGTGGGGAATTTTGGACAATGGGGGAAACCCTGATCCAGCCATCCCGCGTGTGCGATGAAGGCCTTCGGGT…
Bacteria	Pseudomonadota	Betaproteobacteria	Burkholderiales	Alcaligenaceae	Achromobacter	anxifer	NA	CCUG 62444; LMG 26857	https://lpsn.dsmz.de/species/achromobacter-anxifer	791415	ATTGAACGCTAGCGGGATGCCTTACACATGCAAGTCGAACGGCAGCACGGACTTCGGTCTGGTGGCGAGTGGCGAACGGGTGAGTAATGTATCGGAACGTGCCCAGTAGCGGGGGATAACTACGCGAAAGCGTAGCTAATACCGCATACGCCCTACGGGGGAAAGCAGGGGATCGCAAGACCTTGCACTATTGGAGCGGCCGATATCGGATTAGCTAGTTGGTGGGGTAACGGCTCACCAAGGCGACGATCCGTAGYTGGTTTGAGAGGACGACCAGCCACACTGGGACTGAGACACGGCCCAGACTCCTACGGGAGGCAGCAGTGGGGAATTTTGGACAATGGGGGAAACCCTGATCCAGCCATCCCGCGTGTGCGATGAAGGCCTTCGGGTTGTAAA…
Bacteria	Pseudomonadota	Betaproteobacteria	Burkholderiales	Alcaligenaceae	Achromobacter	deleyi	NA	CCUG 62433; LMG 3458	https://lpsn.dsmz.de/species/achromobacter-deleyi	794613	ATTGAACGCTAGCGGGATGCCTTACACATGCAAGTCGAACGGCAGCACGGACTTCGGTCTGGTGGCGAGTGGCGAACGGGTGAGTAATGTATCGGAACGTGCCTAGTAGCGGGGGATAACTACGCGAAAGCGTAGCTAATACCGCATACGCCCTACGGGGGAAAGCAGGGGATCGCAAGACCTTGCACTATTAGAGCGGCCGATATCGGATTAGCTAGTTGGTGGGGTAACGGCTCACCAAGGCGACGATCCGTAGCTGGTTTGAGAGGACGACCAGCCACACTGGGACTGAGACACGGCCCAGACTCCTACGGGAGGCAGCAGTGGGGAATTTTGGACAATGGGGGAAACCCTGATCCAGCCATCCCGCGTGTGCGATGAAGGCCTTCGGGTTGTAAA…
Bacteria	Pseudomonadota	Betaproteobacteria	Burkholderiales	Alcaligenaceae	Achromobacter	denitrificans	NA	ATCC 15173; CCUG 407; CIP 77.15; DSM 30026; IFO 15125; JCM 5490; LMG 1231; NCTC 8582	https://lpsn.dsmz.de/species/achromobacter-denitrificans	772551	AGAGTTTGATCATGGCTCAGATTGAACGCTAGCGGGATGCCTTACACATGCAAGTCGAACGGCAGCACGGACTTCGGTCTGGTGGCGAGTGGCGAACGGGTGAGTAATGTATCGGAACGTGCCCAGTAGCGGGGGATAACTACGCGAAGGCGTAGCTAATACCGCATACGCCCTACGGGGGAAAGCAGGGGATCGCAAGACCTTGCACTATTGGAGCGGCCGATATCGGATTAGCTAGTTGGTGGGGTAACGGCTCACCAAGGCGACGATCCGTAGCTGGTTTGAGAGGACGACCAGCCACACTGGGACTGAGACACGGCCCAGACTCCTACGGGAGGCAGCAGTGGGGAATTTTGGACAATGGGGGAAACCCTGATCCAGCCATCCCGCGTGTGCGAT…
Bacteria	Pseudomonadota	Betaproteobacteria	Burkholderiales	Alcaligenaceae	Achromobacter	dolens	NA	CCUG 62421; LMG 26840	https://lpsn.dsmz.de/species/achromobacter-dolens	791416	ATTGAACGCTAGCGGGATGCCTTACACATGCAAGTCGAACGGCAGCACGGACTTCGGTCTGGTGGCGAGTGGCGAACGGGTGAGTAATGTATCGGAACGTGCCCAGTAGCGGGGGATAACTACGCGAAAGCGTAGCTAATACCGCATACGCCCTACGGGGGAAAGCAGGGGATCGCAAGACCTTGCACTATTGGAGCGGCCGATATCGGATTAGCTAGTTGGTGGGGTAACGGCTCACCAAGGCGACGATCCGTAGYTGGTTTGAGAGGACGACCAGCCACACTGGGACTGAGACACGGCCCAGACTCCTACGGGAGGCAGCAGTGGGGAATTTTGGACAATGGGGGAAACCCTGATCCAGCCATCCCGCGTGTGCGATGAAGGCCTTCGGGTTGTAAA…
Bacteria	Pseudomonadota	Betaproteobacteria	Burkholderiales	Alcaligenaceae	Achromobacter	insolitus	NA	API 201-3-84; CCUG 47057; DSM 23807; LMG 6003	https://lpsn.dsmz.de/species/achromobacter-insolitus	783264	GTGGCGAGTGGCGAACGGGTGAGTAATGTATCGGAACGTGCCCAGTAGCGGGGGATAACTACGCGAAAGCGTAGCTAATACCGCATACGCCCTACGGGGGAAAGCAGGGGATCGTAAGACCTTGCACTATTGGAGCGGCCGATATCGGATTAGCTAGTTGGTGGGGTAACGGCTCACCAAGGCGACGATCCGTAGCTGGTTTGAGAGGACGACCAGCCACACTGGGACTGAGACACGGCCCAGACTCCTACGGGAGGCAGCAGTGGGGAATTTTGGACAATGGGGGAAACCCTGATCCAGCCATCCCGCGTGTGCGATGAAGGCCTTCGGGTTGTAAAGCACTTTTGGCAGGAAAGAAACGTCGTGGGTTAATACCCCGCGAAACTGACGGTACCTGCA…
Bacteria	Pseudomonadota	Betaproteobacteria	Burkholderiales	Alcaligenaceae	Achromobacter	insuavis	NA	CCUG 62426; LMG 26845	https://lpsn.dsmz.de/species/achromobacter-insuavis	791417	ATTGAACGCTAGCGGGATGCCTTACACATGCAAGTCGAACGGCAGCACGGACTTCGGTCTGGTGGCGAGTGGCGAACGGGTGAGTAATGTATCGGAACGTGCCCAGTAGCGGGGGATAACTACGCGAAAGCGTAGCTAATACCGCATACGCCCTACGGGGGAAAGCAGGGGATCGCAAGACCTTGCACTATTGGAGCGGCCGATATCGGATTAGCTAGTTGGTGGGGTAACGGCTCACCAAGGCGACGATCCGTAGCTGGTTTGAGAGGACGACCAGCCACACTGGGACTGAGACACGGCCCAGACTCCTACGGGAGGCAGCAGTGGGGAATTTTGGACAATGGGGGAAACCCTGATCCAGCCATCCCGCGTGTGCGATGAAGGCCTTCGGGTTGTAAA…
Bacteria	Pseudomonadota	Betaproteobacteria	Burkholderiales	Alcaligenaceae	Achromobacter	kerstersii	NA	CCUG 62449; LMG 3441	https://lpsn.dsmz.de/species/achromobacter-kerstersii	794611	ATTGAACGCTAGCGGGATGCCTTACACATGCAAGTCGAACGGCAGCACGGACTTCGGTCTGGTGGCGAGTGGCGAACGGGTGAGTAATGTATCGGAACGTGCCTAGTAGCGGGGGATAACTACGCGAAAGCGTAGCTAATACCGCATACGCCCTACGGGGGAAAGCAGGGGATCGCAAGACCTTGCACTATTAGAGCGGCCGATATCGGATTAGCTAGTTGGTGGGGTAACGGCTCACCAAGGCGACGATCCGTAGCTGGTTTGAGAGGACGACCAGCCACACTGGGACTGAGACACGGCCCAGACTCCTACGGGAGGCAGCAGTGGGGAATTTTGGACAATGGGGGAAACCCTGATCCAGCCATCCCGCGTGTGCGATGAAGGCCTTCGGGTTGTAAA…
Bacteria	Pseudomonadota	Betaproteobacteria	Burkholderiales	Alcaligenaceae	Achromobacter	marplatensis	NA	B 2; CCM 7608; CCUG 56371; CECT 7342; LMG 26219	https://lpsn.dsmz.de/species/achromobacter-marplatensis	789403	GTCGAACGGCAGCACGGACTTCGGTCTGGTGGCGAGTGGCGAACGGGTGAGTAATGTATCGGAACGTGCCTAGTAGCGGGGGATAACTACGCGAAAGCGTAGCTAATACCGCATACGCCCTACGGGGGAAAGCAGGGGATCGCAAGACCTTGCACTATTAGAGCGGCCGATATCGGATTAGCTAGTTGGTGGGGTAACGGCTCACCAAGGCGACGATCCGTAGCTGGTTTGAGAGGACGACCAGCCACACTGGGACTGAGACACGGCCCAGACTCCTACGGGAGGCAGCAGTGGGGAATTTTGGACAATGGGGGAAACCCTGATCCAGCCATCCCGCGTGTGCGATGAAGGCCTTCGGGTTGTAAAGCACTTTTGGCAGGAAAGAAACGTCATGGGTTA…
Bacteria	Pseudomonadota	Betaproteobacteria	Burkholderiales	Alcaligenaceae	Achromobacter	mucicolens	NA	CCUG 61961; DSM 29602; LMG 26685	https://lpsn.dsmz.de/species/achromobacter-mucicolens	790792	GGGGACGGTTATCGGAATTCTGGGGCGTAAGCGTGCGCAGGCGGTTCGGAAAGAAAGATGTGAAATCCCAGAGCTTAACTTTGGAACTGCATTTTTAACTACCGAGCTAGAGTGTGTCAGAGGGAGGTGGAATTCCGCGTGTAGCAGTGAAATGCGTAGATATGCGGAGGAACACCGATGGCGAAGGCAGCCTCCTGGGATAACACTGACGCTCATGCACGAAAGCGTGGGGAGCAAACAGGATTAGATACCCTGGTAGTCCACGCCCTAAACGATGTCAACTAGCTGTTGGGGCCTTCGGGCCTTGGTAGCGCAGCTAACGCGTGAAGTTGACCGCCTGGGGAGTACGGTCGCAAGATTAAAACTCAAAGGAATTGACGGGGACCCGCACAAGCGGTG…
Bacteria	Pseudomonadota	Betaproteobacteria	Burkholderiales	Alcaligenaceae	Achromobacter	pestifer	NA	CCUG 61959; LMG 3431	https://lpsn.dsmz.de/species/achromobacter-pestifer	794606	ATTGAACGCTAGCGGGATGCCTTACACATGCAAGTCGAACGGCAGCACGGACTTCGGTCTGGTGGCGAGTGGCGAACGGGTGAGTAATGTATCGGAACGTGCCTAGTAGCGGGGGATAACTACGCGAAAGCGTAGCTAATACCGCATACGCCCTACGGGGGAAAGCAGGGGATCGCAAGACCTTGCACTATTAGAGCGGCCGATATCGGATTAGCTAGTTGGTGGGGTAACGGCTCACCAAGGCGACGATCCGTAGCTGGTTTGAGAGGACGACCAGCCACACTGGGACTGAGACACGGCCCAGACTCCTACGGGAGGCAGCAGTGGGGAATTTTGGACAATGGGGGAAACCCTGATCCAGCCATCCCGCGTGTGCGATGAAGGCCTTCGGGTTGTAAA…
Bacteria	Pseudomonadota	Betaproteobacteria	Burkholderiales	Alcaligenaceae	Achromobacter	piechaudii	NA	ATCC 43552; CCUG 724; CIP 60.75; DSM 10342; Hugh 366-5; IAM 12591; JCM 20668; LMG 1873; NBRC 102461; NCTC 11970	https://lpsn.dsmz.de/species/achromobacter-piechaudii	772562	ATTGAACGCTAGCGGGATGCCTTACACATGCAAGTCGAACGGCAGCACGGACTTCGGTCTGGTGGCGAGTGGCGAACGGGTGAGTAATGTATCGGAACGTGCCTAGTAGCGGGGGATAACTACGCGAAAGCGTAGCTAATACCGCATACGCCCTACGGGGGAAAGCAGGGGATCGNAAGACCTTGCACTATTAGAGCGGCCGATATCGGATTAGCTAGTTGGTGGGGTAANGGCTCACCAAGGCGACGATCCGTAGCTGGTTTGAGAGGACGACCAGCCACACTGGGACTGAGACACGGCCCAGACTCCTACGGGAGGCAGCAGTGGGGAATTTTGGACAATGGGGGAAACCCTGATCCAGCCATCCCGCGTGTGCGATGAAGGCCTTCGGGTTGTAAA…
Bacteria	Pseudomonadota	Betaproteobacteria	Burkholderiales	Alcaligenaceae	Achromobacter	pulmonis	NA	CCUG 61972; DSM 100240; DSM 29617; LMG 26696	https://lpsn.dsmz.de/species/achromobacter-pulmonis	790793	ATTGAACGCTAGCGGGATGCCTTACACATGCAAGTCGAACGGCAGCACGGACTTCGGTCTGGTGGCGAGTGGCGAACGGGTGAGTAATGTATCGGAACGTGCCCAGTAGCGGGGGATAACTACGCGAAAGCGTAGCTAATACCGCATACGCCCTACGGGGGAAAGCAGGGGATCGCAAGACCTTGCACTATTGGAGCGGCCGATATCGGATTAGCTAGTTGGTGGGGTAACGGCTCACCAAGGCGACGATCCGTAGCTGGTTTGAGAGGACGACCAGCCACACTGGGACTGAGACACGGCCCAGACTCCTACGGGAGGCAGCAGTGGGGAATTTTGGACAATGGGGGAAACCCTGATCCAGCCATCCCGCGTGTGCGATGAAGGCCTTCGGGTTGTAAA…
Bacteria	Pseudomonadota	Betaproteobacteria	Burkholderiales	Alcaligenaceae	Achromobacter	ruhlandii	NA	ATCC 15749; CCUG 38886; CIP 77.26; DSM 653; LMG 1866; VKM B-1333	https://lpsn.dsmz.de/species/achromobacter-ruhlandii	772563	ATGCTTACACATGCAAGTCGAACGGCAGCACGGACTTCGGTCTGGTGGCGAGTGGCGAACGGGTGAGTAATGTATCGGAACGTGCCCAGTAGCGGGGGATAACTACGCGAAAGCGTAGCTAAATACCGCATACNCCCTACGGGGGAAAGCAGGGGATCGCAAGACCTTGCACTATTGGAGCGGCCGATATCGGATTAGCTAGTTGGTGGGGTAACGGCTCACCAAGGCGACGATCCGTAGCTGGTTTGAGAGGACGACCAGCCACACTGGGACTGAGACACGGCCCAGACTCCTACGGGAGGCAGCAGTGGGGAATTTTGGACAATGGGGGAACCTGATCCAGCCATCCCGCGTGTGCGATGAAGGCCTTCGGGTTGTAAAGCACTTTTGGCAGGAAAG…
Bacteria	Pseudomonadota	Betaproteobacteria	Burkholderiales	Alcaligenaceae	Achromobacter	seleniivolatilans	NA	GDMCC 1.3843; JCM 36009; R39	https://lpsn.dsmz.de/species/achromobacter-seleniivolatilans	47818	TTACACATGCAAGTCGAACGGCAGCACGGACTTCGGTCTGGTGGCGAGTGGCGAACGGGTGAGTAATGTATCGGAACGTGCCTAGTAGCGGGGGATAACTACGCGAAAGCGTGGCTAATACCGCATACGCCCTACGGGGGAAAGCAGGGGATCGCAAGACCTTGCACTATTAGAGCGGCCGATATCGGATTAGCTAGTTGGTGGGGTAATGGCTCACCAAGGCGACGATCCGTAGCTGGTTTGAGAGGACGACCAGCCACACTGGGACTGAGACACGGCCCAGACTCCTACGGGAGGCAGCAGTGGGGAATTTTGGACAATGGGGGAAACCCTGATCCAGCCATCCCGCGTGTGCGATGAAGGCCTTCGGGTTGTAAAGCACTTTTGGCAGGAAAGAAA…
Bacteria	Pseudomonadota	Betaproteobacteria	Burkholderiales	Alcaligenaceae	Achromobacter	spanius	NA	API 198; API 198-2-84; CCUG 47062; DSM 23806; LMG 5911	https://lpsn.dsmz.de/species/achromobacter-spanius	783265	GTGGCGAGTGGCGAACGGGTGAGTAATGTATCGGAACGTGCCTAGTAGCGGGGGATAACTACGCGAAAGCGTAGCTAATACCGCATACGCCCTACGGGGGAAAGCAGGGGATCGCAAGACCTTGCACTATTAGAGCGGCCGATATCGGATTAGCTAGTTGGTGGGGTAACGGCTCACCAAGGCGACGATCCGTAGCTGGTTTGAGAGGACGACCAGCCACACTGGGACTGAGACACGGCCCAGACTCCTACGGGAGGCAGCAGTGGGGAATTTTGGACAATGGGGGAAACCCTGATCCAGCCATCCCGCGTGTGCGATGAAGGCCTTCGGGTTGTAAAGCACTTTTGGCAGGAAAGAAACGTCATGGGCTAATACCCCGTGAAACTGACGGTACCTGCA…
Bacteria	Pseudomonadota	Betaproteobacteria	Burkholderiales	Alcaligenaceae	Achromobacter	veterisilvae	NA	CCUG 71558; LMG 30378	https://lpsn.dsmz.de/species/achromobacter-veterisilvae	5690	ATTGAACGCTAGCGGGATGCCTTACACATGCAAGTCGAACGGCAGCACGGACTTCGGTCTGGTGGCGAGTGGCGAACGGGTGAGTAATGTATCGGAACGTGCCCAGTAGCGGGGGATAACTACGCGAAAGCGTGGCTAATACCGCATACGCCCYACGGGGGAAAGCAGGGGATCGYAAGACCTTGCACTATTGGAGCGGCCGATATCGGATTAGCTAGTTGGTGGGGTAACGGCTCACCAAGGCGACGATCCGTAGCTGGTTTGAGAGGACGACCAGCCACACTGGGACTGAGACACGGCCCAGACTCCTACGGGAGGCAGCAGTGGGGAATTTTGGACAATGGGGGAAACCCTGATCCAGCCATCCCGCGTGTGCGATGAAGGCCTTCGGGTTGTAAA…
Bacteria	Pseudomonadota	Betaproteobacteria	Burkholderiales	Alcaligenaceae	Achromobacter	xylosoxidans	NA	ATCC 27061; CCUG 12689; CIP 71.32; DSM 10346; DSM 2402; Hugh 2838; IFO 15126; JCM 9659; KM543; LMG 1863; NBRC 15126; NCTC 10807; NRRL B-4082; Yabuuchi KM 543	https://lpsn.dsmz.de/species/achromobacter-xylosoxidans	772566	TTGAACGCTAGCGGGATGCCTTACACATGCAAGTCGAACGGCAGCACGGACTTCGTCTGGTGGCGAGTGGCGAACGGGTGAGTAATGTATCGGAACGTGCCCAGTAGCGGGGGATAACTACGCGAAAGCGTAGCTAATACCGCATACGCCCTACGGGGGAAAGCAGGGGATCGCAAGACCTTGCACTATTGGAGCGGCCGATATCGGATTAGCTAGTTGGTGGGGTAACGGCTCACCAAGGCGACGATCCGTAGCTGGTTTGAGAGGACGACCAGCCACACTGGGACTGAGACACGGCCCAGACTCCTACGGGAGGCAGCAGTGGGGAATTTTGGACAATGGGGGAAACCCTGATCCAGCCATCCCGCGTGTGCGATGAAGGCCTTCGGGTTGTAAAGC…
Bacteria	Bacillota	Clostridia	Eubacteriales	Clostridiaceae	Acidaminobacter	hydrogenoformans	NA	CIP 106102; DSM 2784; glu 65	https://lpsn.dsmz.de/species/acidaminobacter-hydrogenoformans	772570	GATGACGCTGGCGGCGTGCCTAACACATGCAAGTCGAGCGCGATTAGTTGGAACGGCGACTTCGGTCAAAGGGAAGACTATGAAAGCGGCGGACGGGTGAGTAACGCGTGAGCAACCTGCCCTGTACAGGGGGATAGCCACTGGAAACGGTGATTAATACCCCATAACCCCATTGGATCGCATGGTCTGATGGGCAAAGCCTTGGCGGTACAGGATGGGCTCGCGTCTGATTAGCTAGTTGGTGAGGTAAYGGCTCACCAAGGCTTCGATCAGTAGCCGACCTGAGAGGGTGAACGGCCACACTGGAACTGAGACACGGTCCAGACTCCTACGGGAGGCAGCAGTGGGGAATATTGCACAATGGGCGCAAGCCTGATGCAGCAACGCCGCGTGAGTGAA…
Bacteria	Bacillota	Negativicutes	Acidaminococcales	Acidaminococcaceae	Acidaminococcus	fermentans	NA	ATCC 25085; CCUG 9996; CIP 106432; DSM 20731; VR4	https://lpsn.dsmz.de/species/acidaminococcus-fermentans	772571	GGCTCAGGACGAACGCTGGCGGCGTGCTTAACACATGCAAGTCGAACGGAGAACTTTCTTCGGAATGTTCTTAGTGGCGAACGGGTGAGTAACGCGTAGGCAACCTNCCCCTCTGTTGGGGACAACATTCCGAAAGGGATGCTAATACCGAATGAGATCCTCTTTCCGCATGGAGAGAGGATGAAAGATGGCCTCTACTTGTAAGCTATCGCCAGAAGATGGGCCTGCGTCTGATTAGCTNGTAGGTGAGGTAACGGCTCACCTAGGCGATGATCAGTAGCCGGTCTGAGAGGATGAACGGCCACATTGGGACTGAGACACGGCCCAAACTCCTACGGGAGGCAGCAGTGGGGAATCTTCCGCAATGGACGAAAGTCTGACGGAGCAACGCCGCGTGAG…
Bacteria	Bacillota	Negativicutes	Acidaminococcales	Acidaminococcaceae	Acidaminococcus	hominis	NA	CGMCC 1.17903; KCTC 25346; NSJ 142	https://lpsn.dsmz.de/species/acidaminococcus-hominis	36095	CATGCAGTCGAACGGAGAATTTATTTCGGTAAATTCTTAGTGGCGAACGGGTGAGTAACGCGTAGGCAACCTGCCCTCCAGTTGGGGACAACATTCCGAAAGGAATGCTAATACCGAATGTGATCCCTTTTCCGCATGGAGAAGGGATGAAAGATGGCCTCTATTTATAAGCTATCGCTGGAAGATGGGCCTGCGTCTGATTAGCTAGTTGGTGGGGTAACGGCTCACCAAGGCGATGATCAGTAGCCGGTCTGAGAGGATGAACGGCCACATTGGGACTGAGACACGGCCCAAACTCCTACGGGAGGCAGCAGTGGGGAATCTTCCGCAATGGACGAAAGTCTGACGGAGCAACGCCGCGTGAGTGATGAAGGTCTTCGGATTGTAAAACTCTGTTGT…
Bacteria	Bacillota	Negativicutes	Acidaminococcales	Acidaminococcaceae	Acidaminococcus	intestini	NA	ADV 255.99; AIP 283.01; CCUG 50930; CIP 108586; DSM 21505	https://lpsn.dsmz.de/species/acidaminococcus-intestini	786784	GCGGAGACTTATTTCGGTAAGTTCTTAGTGGCGAACGGGTGAGTAACGCGTGGGCAACCTGCCCTCCAGTTGGGGACAACATTCCGAAAGGGATGCTAATACCGAATGTGCTCCCTCCTCCGCATGGAGGAGGGAGGAAAGATGGCCTCTGCTTGCAAGCTATCGCTGGAAGATGGGCCCGCGTCTGATTAGCTAGTTGGTGGGGTAACGGCTCACCAAGGCGATGATCAGTAGCCGGTCTGAGAGGATGAACGGCCACATTGGGACTGAGACACGGCCCAAACTCCTACGGGAGGCAGCAGTGGGGAATCTTCCGCAATGGACGAAAGTCTGACGGAGCAACGCCGCGTGAGTGATGAAGGTCTTCGGATTGTAAAACTCTGTTGTTAGGGACGAAAG…
Archaea	Thermoproteota	Thermoprotei	Sulfolobales	Sulfolobaceae	Acidianus	ambivalens	NA	CIP 104912; DSM 3772; JCM 9191; Lei 10	https://lpsn.dsmz.de/species/acidianus-ambivalens	772572	CCGGACCCGACCGCTATGGGGGTAGGGCTAAGCCATGGGAGTCGTACGCCCTCGGGTAAGAGGGCGTGGCGGACGGCTGAGTAACACGTGGCTAACCTACCCTCGGGACCCGGATAACTCCGGGAAACTGGAGCTAATCCGGGGCAGGCGAAGGGTACTGGAACGTCCCTTCGCCTAAAGGGGCATGGGCTATTTCCCGCTCATGCCCGCCCGAGGATGGGGCTGCGGCCCATCAGGCTGTTGGCAGGGTAACGGCCCGCCAAACCGATAACGGGTAGGGGCCGTGAGAGCGGGAGCCCCCAGTTGGGCACTGAGACAAGGGCCCAGGGCTACGGGGCGCACCAGGCGCGAAACGTCCCCAATGCGGGAAACCGTGAGGGCGCTACCCCCAGTGCTCCC…
Archaea	Thermoproteota	Thermoprotei	Sulfolobales	Sulfolobaceae	Acidianus	brierleyi	NA	DSM 1651; IFO 15269; JCM 8954; NBRC 15269	https://lpsn.dsmz.de/species/acidianus-brierleyi	772573	ATTCCGGTTGATCCTGCCGGACCAGATCGCTATGGGGATAGGGCTAAGCCATGGGAGTCGTACGCTCTCGGTAAGAGGGCGTGGCGGACGGCTGAGTAACACGTGGTCAACCTAACCTCGGGACTTGGATACCTCCGGGAAACTGGAGCTAATCCAAGATAGGCAAAGGAATCTGGAACGATCCTTTGCTTAAAGGCCTCTAGGCTAATACTGTCTAGAGGTGCCCGAGGATGGGACTGCGGCCCATCAGGCTGTTGGTGGGGTAATGGCCCACCAAACCGATAACGGGTAGGGGCCGTGGGAGCGGGAGCCCCCAGTTGGGCACTGAGACAATGGCCCAGGCTACGGGGCGCACCAGGCGCGAAACGTCCCCAATGCGGGAAACCGTGAGGGCGCTAT…
Archaea	Thermoproteota	Thermoprotei	Sulfolobales	Sulfolobaceae	Acidianus	infernus	NA	DSM 3191; IFO 15270; JCM 8955; NBRC 15270; So4a	https://lpsn.dsmz.de/species/acidianus-infernus	772574	CCGGACCCGACCGCTATGGGGGTAGGGCTAAGCCATGGGAGTCGTACGCCCTCGGGTAAGAGGGCGTGGCGGACGGCTGAGTAACACGTGGCTAACCTACCCTCGGGACCCGGATAACTCCGGGAAACTGGAGCTAATCCGGGGCAGGCGAAGGGTACTGGAACGTCCCTTCGCCTAAAGGGGCATGGGCTATTTCCCGCTCATGCCCGCCCGAGGATGGGGCTGCGGCCCATCAGGCTGTTGGCGGGGTAACGGCCCGCCAAACCGATAACGGGTAGGGGCCGTGAGAGCGGGAGCCCCCAGTTGGGCACTGAGACAAGGGCCCAGGCCCTACGGGGCGCACCAGGCGCGAAACGTCCCCAATGCGGGAAACCGTGAGGGCGCTACCCCCAGTGCTCC…
Archaea	Thermoproteota	Thermoprotei	Sulfolobales	Sulfolobaceae	Acidianus	sulfidivorans	NA	DSM 18786; JCM 13667; JP7	https://lpsn.dsmz.de/species/acidianus-sulfidivorans	785735	TCNGGTTGATNCCTGCCGGACCCGACTGCTATAGGGGTAGGGCTAAGCCATGGGAGTCGTACGCTCTCGGTAAGAGGGCGTGGCAGACGGCTGAGTAACACGTGGCTAACTTACCCTCGGGATCCGGATAACTCCGGGAAACTGGAGCTAATCCGGAATAGACAAAGGGTTCTGGGACGATCCTTTGTCGAAATGCCCTTAAGCTGTATCCCGCTTAAGGGCGCCCGAGGATAGGGCTGCGGCCCATCAGGCTGTTGGCGAGGTAATGGCTCGCCAAACCGATAACGGGTAGGGGCCGTGAGAGCGGGAGCCCCCAGTTGGGCACTGAGACAAGGGCCCAGGTCCTACGGGGCGCACCAGGCGCGAAATGTCCCCAATGCGGGAAACCGTGAGGGCGCT…
Bacteria	Pseudomonadota	Gammaproteobacteria	Gammaproteobacteria-No-Order	Gammaproteobacteria-No-Family	Acidibacter	ferrireducens	NA	DSM 27237; MCF85; NCCB 100460	https://lpsn.dsmz.de/species/acidibacter-ferrireducens	794262	TACATGCTGACGAGCGGCGAACGGGTGAGTAATGCTTCGGAATCTACCCACGGGTGGGGAATAACCAATCGAAAGGTTGGCTAATACCGCATAAGTCCTACGGGGGAAAGCGGGGGATCGTAAGACCTCGCGCCGGTGGATGAGCCGAAGCCGGATTAGCTAGTTGGTAGGGTAACGGCCTACCAAGGCGACGATCCGTAGCTGGTCTGAGAGGACGACCAGCCACACTGGGACTGAGACACGGCCCAGACTCCTACGGGAGGCAGCAGTGGGGAATATTGGACAATGGGGGAAACCCTGATCCAGCGACGCCGCGTGTGTGAAGAAGGCCTGCGGGTTGTAAAGCACTTTTAGTGGGGATGAAAAGCCTTGGAATAACACTCCAGGGTCTTGACCTAA…
Bacteria	Pseudomonadota	Alphaproteobacteria	Rhodospirillales	Acetobacteraceae	Acidibrevibacterium	fodinaquatile	NA	CGMCC 1.16069; G45-3; KCTC 62275	https://lpsn.dsmz.de/species/acidibrevibacterium-fodinaquatile	5504	AGCGAACGCTGGCGGCATGCTTAACACATGCAAGTCGCACGGATGGGGGCAACTCCATCAGTGGCGGACGGGTGAGTAACGCGTAGGTATCTATCCTTGGGTGGGGGATAACCGTGGGAAACTACGGCTAATACCGCATGATCCCTGAGGGGCAAAGGCGCAAGTCGCCTGAGGAGGAGCCTGCGTCCGATTAGCTTGTTGGTGGGGTAAAGGCCTACCAAGGCGACGATCGGTAGCTGGTCTGAGAGGATGATCAGCCACACTGGGACTGAGACACGGCCCAGACTCCTACGGGAGGCAGCAGTGGGGAATATTGGACAATGGGCGAAAGCCTGATCCAGCAATGCCGCGTGGGTGAAGAAGGTCTTCGGATTGTAAAGCCCTTTCGGCGGGGACGAT…
Bacteria	Pseudomonadota	Alphaproteobacteria	Rhodospirillales	Acetobacteraceae	Acidicaldus	organivorans	NA	ATCC BAA-1105; DSM 16953; Y008	https://lpsn.dsmz.de/species/acidicaldus-organivorans	785242	CGAGGGGGCAACCTCTCGAGTGGCGGACGGGTGAGTAACGCGTAGGTATCTGTCCCTGAGTGGGGGATAACCATGGGAAACTGTGGCTAATACCGCATATGTCCTGCGGGGCAAAGGCCCGAGAGGGTCGCCTGGGGGTGAGCCTGCGTCCGATTAGCTTGTTGGTGGGGTAAAGGCCTACCAAGGCTGTGATCGGTAGCTGGTCTGAGAGGATGGTCAGCCACACTGGGACTGAGACACGGCCCAGACTCCTACGGGAGGCAGCAGTGGGGAATATTGGACAATGGGCGAAAGCCTGATCCAGCAATGCCGCGTGGGTGAAGAAGGTCTTCGGATTGTAAAGCCCTTTCGGCGGGGACGATGGTGACGGTACCCGCAGAAGAAGCCCCGGCTAACTTC…
Bacteria	Acidobacteriota	Terriglobia	Terriglobales	Acidobacteriaceae	Acidicapsa	acidiphila	NA	DSM 29819; MCF10T -; NCCB 100576	https://lpsn.dsmz.de/species/acidicapsa-acidiphila	795019	GGGGAGCAATCCCTGAGTACAGTGGCGCACGGGTGAGTAACACGTGACTAACCTACCCTCGAGCGGGGAATAACCAAGGGAAACCTTAGCTAATACCGCATAATACCTACGGGTCAAAGGAGTAATCCACTTGAGGAGGGGGTCGCGGCCGATTAGCTAGTTGGCGGGGTAATGGCCCACCAAGGCAGTGATCGGTATCCGGCCTGAGAGGGCGCACGGACACACTGGAACTGAAACACGGTCCAGACTCCTACGGGAGGCAGCAGTGGGGAATTTTGCGCAATGGGGGAAACCCTGACGCAGCAACGCCGCGTGGAGGATGAAGTCCCTTGGGACGTAAACTCCTTTCGATCGGGACGATTATGACGGTACCGGAAGAAGAAGCCCCGGCTAACTTCG…
Bacteria	Acidobacteriota	Terriglobia	Terriglobales	Acidobacteriaceae	Acidicapsa	acidisoli	NA	DSM 100508; NBRC 111227; SK-11	https://lpsn.dsmz.de/species/acidicapsa-acidisoli	795185	AGAGTTTGATCATGGCTCAGAATCAACGCTGGCGGCGTGCCTAACACATGCAAGTCGAACGAGAAAGGGTAGCAATACCTGAGTACAGTGGCGCACGGGTGAGTAACACGTGACTAACCTACCCTGGAGTGGGGAATAACTGAGGGAAACCTTAGCTAATACCGCATAATACCTACGGGTCATAGGAGCAATTCGCTTCAGGAGGGGGTCGCGGCCGATTAGTTAGTTGGCGGGGTAATGGCCCACCAAGACAATGATCGGTATCCGGCCTGAGAGGGCGCACGGACACACTGGAACTGAAACACGGTCCAGACTCCTACGGGAGGCAGCAGTGGGGAATTTTGCGCAATGGGGGAAACCCTGACGCAGCAACGCCGCGTGGAGGATGAAATCCCTTGG…
Bacteria	Acidobacteriota	Terriglobia	Terriglobales	Acidobacteriaceae	Acidicapsa	borealis	NA	DSM 23886; KA1; LMG 25897; VKM B-2678	https://lpsn.dsmz.de/species/acidicapsa-borealis	789968	GCTCAGAATCAACGCTGGCGGCGTGCCTAACACATGCAAGTCGAACGAGAAAGGGACTTCGGTCCTGAGTACAGTGGCGCACGGGTGAGTAACACGTGACTAACCTACCCTGGAGTGGGGAATAACTGAGGGAAACCTTAGCTAATACCGCATAATACCTACGGGTCAAAGGAGCAATTCGCTTCAGGAGGGGGTCGCGGCTGATTAGCTAGTTGGCGGGGTAATGGCCCACCAAGGCATTGATCAGTATCCGGCCTGAGAGGGCGCACGGACACACTGGAACTGAAACACGGTCCAGACTCCTACGGGAGGCAGCAGTGGGGAATTTTGCGCAATGGGGGAAACCCTGACGCAGCAACGCCGCGTGGAGGATGAAATCCCTTGGGATGTAAACTCCTT…
Bacteria	Acidobacteriota	Terriglobia	Terriglobales	Acidobacteriaceae	Acidicapsa	dinghuensis	NA	4GSKX; CGMCC 1.15449; LMG 29213	https://lpsn.dsmz.de/species/acidicapsa-dinghuensis	797804	TTTGATCCTGGCTCAGAATCAACGCTGGCGGCGTGCCTAACACATGCAAGTCGAACGAGAAAGGGTAGCAATACCTGAGTAAAGTGGCGCACGGGTGAGTAACACGTGACTAACCTACCCTGGAGTGGGGAATAACTGAGGGAAACCTTAGCTAATACCGCATAACACCTACGGGTCAAAGGAGCAATTCGCTTCAGGAGGGGGTCGCGGCCGATTAGTTAGTTGGCGGGGTAATGGCCCACCAAGACGGTGATCGGTATCCGGCCTGAGAGGGCGCACGGACACACTGGAACTGAAACACGGTCCAGACTCCTACGGGAGGCAGCAGTGGGGAATTTTGCGCAATGGGGGAAACCCTGACGCAGCAACGCCGCGTGGAGGATGAAATCCCTTGGGATG…
Bacteria	Acidobacteriota	Terriglobia	Terriglobales	Acidobacteriaceae	Acidicapsa	ferrireducens	NA	DSM 28997; MCF9T -; NCCB 100575	https://lpsn.dsmz.de/species/acidicapsa-ferrireducens	795018	TGAGTACAGTGGCGCACGGGTGAGTAACACGTGACTAACCTACCCTCGAGCGGGGAATAACCAAGGGAAACCTTGGCTAATACCGCATAATACCTACGGGTCAAAGGAGTAATCCACTTGAGGAGGGGGTCGCGGCCGATTAGCTAGTTGGCGGGGTAATGGCCCACCAAGGCAGTGATCGGTATCCGGCCTGAGAGGGCGCACGGACACACTGGAACTGAAACACGGTCCAGACTCCTACGGGAGGCAGCAGTGGGGAATTTTGCGCAATGGGGGAAACCCTGACGCAGCAACGCCGCGTGGAGGATGAAGTCCCTTGGGACGTAAACTCCTTTCGATCGGGACGATTATGACGGTACCGGAAGAAGAAGCCCCGGCTAACTTCGTGCCAGCAGCCGC…
Bacteria	Acidobacteriota	Terriglobia	Terriglobales	Acidobacteriaceae	Acidicapsa	ligni	NA	DSM 25248; LMG 26244; NCCB 100371; VKM B-2677; WH120	https://lpsn.dsmz.de/species/acidicapsa-ligni	789969	ATGGCTCAGAATCAACGCTGGCGGCGTGCCTAACACATGCAAGTCGAACGAGAAAGGGGCTTCGGTCCTGAGTACAGTGGCGCACGGGTGAGTAACACGTGACTAACCTACCCTGGAGTGGGGAATAACAAAGGGAAACCTTTGCTAATACCGCATAATACCTACGGGTCAAAGGAGCAATTCGCTTCGGGAGGGGGTCGCGGCCGATTAGTTAGTTGGCGGGGTAATGGCCCACCAAGACAGTGATCGGTATCCGGCCTGAGAGGGCGCACGGACACACTGGAACTGAAACACGGTCCAGACTCCTACGGGAGGCAGCAGTGGGGAATTTTGCGCAATGGGGGAAACCCTGACGCAGCAACGCCGCGTGGAGGATGAAATCCCTTGGGATGTAAACTC…
Bacteria	Bacillota	Clostridia	Eubacteriales	Peptococcaceae	Acididesulfobacillus	acetoxydans	NA	DSM 29876; INE; JCM 30553	https://lpsn.dsmz.de/species/acididesulfobacillus-acetoxydans	39681	NA
Bacteria	Actinomycetota	Acidimicrobiia	Acidimicrobiales	Acidimicrobiaceae	Acidiferrimicrobium	australe	NA	DSM 106828; RGM 2506; USS-CCA1	https://lpsn.dsmz.de/species/acidiferrimicrobium-australe	10616	GGAGAAGACCTAGTGGCGAACGGGTGAGTAACACGTGAGCAACCTGCCCCGAAGTTCGGGATAACAGCGGGAAACCGCTGCTAATACCGAATGCCCCCACCGGGCCGCATGACCTGGTGAGGAAAGAATTTCGCTTCGGGAGGGGCTCGCGGCCTATCAGCTTGTTGGTGGGGTGATGGCCTACCAAGGCGACGACGGGTAGCTGGTCTGAGAGGACGATCAGCCACACTGGGACTGAGACACGGCCCAGACTCCTACGGGAGGCAGCAGTGGGGAATCTTGCGCAATGGGCGAAAGCCTGACGCAGCAACGCCGCGTGAGGGATGAAGGCCTTCGGGTTGTAAACCTCTTTCGAGCAGGGACGATGATGACGGTACCTGCAGAAGAAGCTCCGGCCAA…
Bacteria	Pseudomonadota	Gammaproteobacteria	Acidiferrobacterales	Acidiferrobacteraceae	Acidiferrobacter	thiooxydans	NA	DSM 2392; JCM 17358; m-1	https://lpsn.dsmz.de/species/acidiferrobacter-thiooxydans	789099	AGAGTTTGATCATGGCTCAGATTGAACGCTGGCGGCATGCTTAACACATGCAAGTCGAACGCGAAAGGGGGCAACCCCGAGTAGAGTGGCGGACGGGTGAGTAACGCGTAGGAATCTGCCCAGTAGTGGGGGATAACCCGGCGAAAGCCGGGCTAATACCGCATATGCCCTATGGGGCAAAGCAGGGGATCTTCGGACCTTGCGCTATTGGATGAGCCTGCGTCGGATTAGCTAGTTGGTAGGGTAAAGGCCTACCAAGGCGACGATCCGTAGCTGGTCTGAGAGGATGATCAGCCACACTGGGACTGAGACACGGCCCAGACTCCTACGGGAGGCAGCAGTGGGGAATATTGGACAATGGGGGAAACCCTGATCCAGCAATGCCGCGTGTGTGAAGAA…
Bacteria	Pseudomonadota	Gammaproteobacteria	Chromatiales	Ectothiorhodospiraceae	Acidihalobacter	aeolianus	NA	DSM 14174; JCM 32253; V6	https://lpsn.dsmz.de/species/acidihalobacter-aeolianus	800857	TTAAATTGAAGAGTTTGATCCTGGCTCAGATTGAACGCTGGCGGCATGCTTAACACATGCAAGTCGAACGGTAGCAGGCCCTTCGGGGTGCTGACGAGTGGCGGACGGGTGAGTAACGCGTGGGAATCTGCCTGGTAGTGGGGGATAGCCCGGAGAAATCCGGATTAATACCGCATACGCCCTACGGGGGAAAGCAGGGGATCTTCGGACCTTGCGCTATTAGATGAGCCCGCGTCTGATTAGCTTGTTGGTGGGGTAATGGCCTACCAAGGCGACGATCAGTAGCTGGTCTGAGAGGATGATCAGCCACACTGGGACTGAGACACGGCCCAGACTCCTACGGGAGGCAGCAGTGGGGAATATTGGACAATGGGCGAAAGCCTGATCCAGCAATGCCGC…
Bacteria	Pseudomonadota	Gammaproteobacteria	Chromatiales	Ectothiorhodospiraceae	Acidihalobacter	ferrooxydans	NA	DSM 14175; JCM 32254; V8	https://lpsn.dsmz.de/species/acidihalobacter-ferrooxydans	800856	AAACTGAAGAGTTTGATCCTGGCTCAGATTGAACGCTGGCGGTATGCTTAACACATGCAAGTCGAACGGTAACAGATCCTTCGGGATGCTGACGAGTGGCGGACGGGTGAGTAACGCGTGGGAATCTGCCTAGTAGTGGGGGATAGCCCGGAGAAATCCGGATTAATACCGCATACGCCCTATGGGGGAAAGCAGGGGATCTTCGGACCTTGCGCTATTGGATGAGCTCGCGTCTGATTAGCTTGTTGGTAGGGTAATGGCCTACCAAGGCGACGATCAGTAGCTGGTCTGAGAGGATGATCAGCCACACTGGGACTGAGACACGGCCCAGACTCCTACGGGAGGCAGCAGTGGGGAATATTGGACAATGGGGGAAACCCTGATCCAGCAATACCGCGT…
Bacteria	Pseudomonadota	Gammaproteobacteria	Chromatiales	Ectothiorhodospiraceae	Acidihalobacter	prosperus	NA	DSM 5130; JCM 30709	https://lpsn.dsmz.de/species/acidihalobacter-prosperus	793279	ATTGAACGCTGGCGGCATGCTTAACACATGCAAGTCGAACGGTAACAGGCCCTTCGGGGTGCTGACGAGTGGCGGACGGGTGAGTAACGCGTGGGAATCTGCCTAGTAGTGGGGGATAGCCCGGAGAAATCCGGATTAATACCGCATACGCCCTACGGGGGAAAGCAGGGGATCTTCGGACCTTGCGCTATTAGATGAGCCCGCGTCTGATTAGCTTGTTGGTGGGGTAATGGCCCACCAAGGCGACGATCAGTAGCTGGTCTGAGAGGATGATCAGCCACACTGGGACTGAGACACGGCCCAGACTCCTACGGGAGGCAGCAGTGGGGAATATTGGACAATGGGCGAAAGCCTGATCCAGCAATGCCGCGTGTGTGAAGAAGGCCTGCGGGTTGTAAA…
Bacteria	Pseudomonadota	Gammaproteobacteria	Chromatiales	Ectothiorhodospiraceae	Acidihalobacter	yilgarnensis	NA	DSM 105917; F5; JCM 32255	https://lpsn.dsmz.de/species/acidihalobacter-yilgarnensis	14546	TTAAATTGAAGAGTTTGATCCTGGCTCAGATTGAACGCTGGCGGCATGCTTAACACATGCAAGTCGAACGGTAGCAGGCCCTTCGGGGTGCTGACGAGTGGCGGACGGGTGAGTAACGCGTGGGAATCTGCCCAGTAGTGGGGGATAGCCCGGAGAAATCCGGATTAATACCGCATACGCCCTACGGGGGAAAGCAGGGGATCTTCGGACCTTGCGCTATTGGATGAGCCCGCGTCTGATTAGCTAGTTGGTGGGGTAATGGCCTACCAAGGCAACGATCAGTAGCTGGTCTGAGAGGATGATCAGCCACACTGGGACTGAGACACGGCCCAGACTCCTACGGGAGGCAGCAGTGGGGAATATTGGACAATGGGCGAAAGCCTGATCCAGCAATGCCGC…
Archaea	Thermoproteota	Thermoprotei	Acidilobales	Acidilobaceae	Acidilobus	aceticus	NA	1904; ATCC BAA-268; DSM 11585; JCM 11320	https://lpsn.dsmz.de/species/acidilobus-aceticus	772577	GACTGCTATCGGGGTGAGGCTAAGCCATGGGAGTCGCGCGCCCAGCCGCCGGGCGNGGCGCACGGCTGAGTAACACGTAGCTAACCTACCCTCGGGACGGGGATAACCCCGGGAAACTGGGGCTAATCCCCGATAGGCGAGGGGNCCTGGAATGGTTCCCTCGCCGAAAGGTGACCCTGGGGGGTTATCGCCTGGTGTCCGCCCGAGGATGGGGCTGCGGCCCATTAGGTAGTTGGCGGGGTAATGGCCCGCCAAGCCGACGACGGGTAGGGGCCGTGAGAGCGGGAGCCCCCAGATGGGCCCTGAGACAAGGGCCCAGGCCCTACGGGGCGCACCAGGCGCGAAACCTCCGYAATNCGGGAAACCGYGACGGGGTCACCCCGAGTGCTCCCGTAAGGG…
Archaea	Thermoproteota	Thermoprotei	Acidilobales	Acidilobaceae	Acidilobus	saccharovorans	NA	345-15; DSM 16705; VKM B-2471	https://lpsn.dsmz.de/species/acidilobus-saccharovorans	772592	TCCGGTTGATCCTGCCGGACCCGACTGCTATCGGGGTGAGGCTAAGCCATGGGAGTCGCGCGCCCAGCCGCCGCTGGGCGGGCGCACGGCTGAGTAACACGTAGCTAACCTACCCTCGGGACGGGGATAACCCCGGGAAACTGGGGCTAATCCCCGATAGGCGAGGGGGCCTGGAATGGTCCCTCGCCGAAAGGGACCCTGGGGGGTTATCGCCTGGGGTCCGCCCGAGGATGGGGCTGCGGCCCATCATGGTAGTTGGCGGGGTAATGGCCCGCCAAGCCGACGACGGGTAGGGGCCGTGGGAGCGGGAGCCCCCAGATGGGCCCTGAGACAAGGGCCCAGGCCCTACGGGGCGCACCAGGCGCGAAACCTCCGCAATGCGGGAAACCGTGACGGGGT…
Bacteria	Bacteroidota	Flavobacteriia	Flavobacteriales	Cryomorphaceae	Acidiluteibacter	ferrifornacis	NA	JCM 33804; MCCC 1K03817; S-15	https://lpsn.dsmz.de/species/acidiluteibacter-ferrifornacis	14547	CTACACATGCAGTCGAACGGTAAGTTGAGAGCTTGCTCTTAACACGAGTGGCGAACGGGTGCGTAACGCGTATGCAATCTGCCCTTTTCTGGAAGATAGCCCTTAGAAATGAGGATTAATACTCCATAGTATAACAATTTCGCATGTTATTGTTATTAAAGCTTCGGCGGAAAAGGATGAGCATGCGTCCCATTAGTTAGTTGGTAGGGTAACGGCCTACCAAGACTCCGATGGGTAGGGGGCCTGAGAGGGTTATCCCCCACACTGGTACTGAGACACGGACCAGACTCCTACGGGAGGCAGCAGTGAGGAATATTGGTCAATGGAGGCAACTCTGAACCAGCCATGCCGCGTGCAGGATGACGGCCCTATGGGTTGTAAACTGCTTTTATATAGGAA…
Bacteria	Bacillota	Clostridia	Tissierellales	Acidilutibacteraceae	Acidilutibacter	cellobiosedens	NA	CCAM 418; JCM 39087; JN-28	https://lpsn.dsmz.de/species/acidilutibacter-cellobiosedens	35245	AGCGTGCTTACCATGCAGTCGAGCGAAGGAATACTTAGGAAGCCTTCGGGAAGAATACGTATTCCTTAGCGGCGGACGGGTGAGTAACGCGTGAGGAATCTGCCTCGCACAAGGGGATAGCCTCGGGAAACCGGGATTAATACCCTATGATACTTACACTGCGCATGCAGAGTAAGTTAAAGAATATCGGTGTGAGATGACCTCGCGTCCCATTAGCTGGTTGGCAGGGTAAAAGCCTACCAAGGCGACGATGGGTAGCCGGCCTGAGAGGGTGAACGGCCACATTGGAACTGAGACACGGTCCAGACTCCTACGGGAGGCAGCAGTGGGGAATATTGCACAATGGAGGGAACTCTGATGCAGCAACGCCGCGTGAGCGAAGAAGGTTTTAGGATCGTA…
Bacteria	Pseudomonadota	Alphaproteobacteria	Rhodobacterales	Paracoccaceae	Acidimangrovimonas	pyrenivorans	NA	CICC 24263; KCTC 62192; PrR001	https://lpsn.dsmz.de/species/acidimangrovimonas-pyrenivorans	5206	TCGACGATTAGAGTTTGATCCTGGCTCAGAACGAACGCTGGCGGCAGGCCTAACACATGCAAGTCGAGCGAAGTCTTCGGACTTAGCGGCGGACGGGTGAGTAACGCGTGGGAACGTGCCCCTTTCTACGGAATAGTCCCGGGAAACTGGGTTTAATACCGTATACGCCCTTCGGGGGAAAGATTTATCGGAGAGGGATCGGCCCGCGTTGGATTAGGTAGTTGGTGGGGTAATGGCCTACCAAGCCGACGATCCATAGCTGGTTTGAGAGGATGATCAGCCACACTGGGACTGAGACACGGCCCAGACTCCTACGGGAGGCAGCAGTGGGGAATCTTAGACAATGGGGGAAACCCTGATCTAGCCATGCCGCGTGAGCGATGAAGGCCTTAGGGTTGT…
Bacteria	Pseudomonadota	Alphaproteobacteria	Rhodobacterales	Paracoccaceae	Acidimangrovimonas	sediminis	NA	MCCC 1K02682; MS2-2; NBRC 112978	https://lpsn.dsmz.de/species/acidimangrovimonas-sediminis	5252	TAGAGTTTGATCCTGGCTCAGAACGAACGCTGGCGGCAGGCCTAACACATGCAAGTCGAGCGAGATTTTCGGATCTAGCGGCGGACGGGTGAGTAACGCGTGGGAATATGCCCTTCTCTACGGAATAGCCTCGGGAAACTGGGAGTAATACCGTATACGCCCTTTGGGGGAAAGATTTATCGGAGAAGGATTAGCCCGCGTTGGATTAGGTAGTTGGTGGGGTAATGGCCTACCAAGCCGACGATCCATAGCTGGTTTGAGAGGATGATCAGCCACACTGGGACTGAGACACGGCCCAGACTCCTACGGGAGGCAGCAGTGGGGAATCTTAGACAATGGGGGAAACCCTGATCTAGCCATGCCGCGTGAGCGATGAAGGCCTTAGGGTTGTAAAGCTCT…
Bacteria	Actinomycetota	Acidimicrobiia	Acidimicrobiales	Acidimicrobiaceae	Acidimicrobium	ferrooxidans	NA	DSM 10331; ICP; JCM 15462; NBRC 103882	https://lpsn.dsmz.de/species/acidimicrobium-ferrooxidans	772578	AGAGTTTGATCATGGCTCAGGACGAACGCTGGCGGCGTGCCTAACACATGCAAGTCGTACGCGGTGGCTTGCCACCGAGTGGCGAACGGGTGCGTAACACGTGAGGAACCCACCCCGACGTGGGGGATAACACCGGGAAACCGGTGCTAATACCGCATGTGCTCCCCTGACCGCATGGTCGAGGGAGCAAAGCCTTCGGGCGCGACGGGACGGCCTCGCGGCCTATCAGCTTGTTGGTGGGGTAACGGCCCACCAAGGCGACACGGGTAGCTGGTCTGAGAGGACGATCAGCCACACTGGGACTGAGACACGGCCCAGACTCCTACGGGAGGCAGCAGTGGGGAATATTGCGCAATGGGCGAAAGCCTGACGCAGGAACGCCGCGTGGAGGACGAAGGC…
Bacteria	Pseudomonadota	Alphaproteobacteria	Rhodospirillales	Acetobacteraceae	Acidiphilium	acidophilum	NA	ATCC 27807; DSM 700	https://lpsn.dsmz.de/species/acidiphilium-acidophilum	772579	AGCGAACGCTGGCGGCATGCTTAACACATGCAAGTCGCACGGTATGGGGGCAACTCCATGCAGTGGCGGACGGGTGAGTAACGCGTAGGAATCTATCCTTGGATGGGGGACAACCGTGGGAAACTACGGCTAATACCGCATGATGCCTGAGGGCCAAAGCTCGTGAGAGCGTCTGGGGAGGAGCCTGCGTCTGATTAGGTAGTTGGTGGGGTAAAGGCCTACCAAGCCTGCGATCAGTAGCTGGTCTGAGAGGATGATCAGCCACATTGGGACTGAGACACGGCCCAAACTCCTACGGGAGGCAGCAGTGGGGAATATTGGACAATGGGGGCAACCCTGATCCAGCAATGCCGCGTGGGTGAAGAAGGTTTTCGGATTGTAAAGCCCTTTTGGCGGGGA…
Bacteria	Pseudomonadota	Alphaproteobacteria	Rhodospirillales	Acetobacteraceae	Acidiphilium	angustum	NA	ATCC 35903; KLB; NCCB 86036	https://lpsn.dsmz.de/species/acidiphilium-angustum	783267	AGCGAACGCTGGCGGCATGCTTAACACATGCAAGTCGCACGGGCAGTAGCAATATTGTCAGTGGCGGACGGGTGAGTAACGCGTAGGAATCTATCCTTGGATGGGGGACAACCGTGGGAAACTACGGCTAATACCGCATAATGCCTGAGGGCCAAAGACGTAAGTCGTCTGGGGAGGAGCCTGCGTCTGATTAGGTAGTTGGTGGGGTAAAGGCCTACCAAGCCTGCGATCAGTAGCTGGTCTGAGAGGATGATCAGCCACATTGGGACTGAGACACGGCCCAAACTCCTACGGGAGGCAGCAGTGGGGAATATTGGACAATGGGGGCAACCCTGATCCAGCAATGCCGCGTGGGTGAAGAAGGTTTTCGGATTGTAAAGCCCTTTTGGCGGGGACGAT…
Bacteria	Pseudomonadota	Alphaproteobacteria	Rhodospirillales	Acetobacteraceae	Acidiphilium	cryptum	NA	ATCC 33463; DSM 2389; IFO 14242; JCM 21277; Lhet2; NBRC 14242	https://lpsn.dsmz.de/species/acidiphilium-cryptum	772581	AGCGAACGCTGGCGGCATGCTTAACACATGCAAGTCGCACGGGCAGGGCAACCTGTCAGTGGCGGACGGGTGAGTAACGCGTAGGAATCTATCCTTGGGTGGGGGACAACCGTGGGAAACTACGGCTAATACCGCATGATCCCTGAGGGGCAAAGGCGAAAGTCGCCTGAGGAGGAGCCTGCGTCTGATTAGGTAGTTGGTGGGGTAAAGGCCTACCAAGCCTGCGATCAGTAGCTGGTCTGAGAGGATGATCAGCCACACTGGGACTGAGACACGGCCCAGACTCCTACGGGAGGCAGCAGTGGGGAATATTGGACAATGGGCGAAAGCCTGATCCAGCAATGCCGCGTGGATGAAGAAGGTCTTCGGATTGTAAAGTCCTTTTGGCGGGGACGATGA…
Bacteria	Pseudomonadota	Alphaproteobacteria	Rhodospirillales	Acetobacteraceae	Acidiphilium	iwatense	NA	KCTC 23505; MS8; NBRC 107608	https://lpsn.dsmz.de/species/acidiphilium-iwatense	792431	AGAGTTTGATCCTGGCTCAGAGCGAACGCTGGCGGCATGCTTAACACATGCAAGTCGCACGGTATGGGGGCAACCCTGTGCAGTGGCGGACGGGTGAGTAACGCGTAGGAATCTATCCTGGGATGGGGGACAACCGTGGGAAACTACGGCTAATACCGCATGATACCTGAGGGTCAAAGCTCGTGAGAGCGTCTTGGGAGGAGCCTGCGTCTGATTAGGTAGTTGGTGGGGTAAAGGCCTACCAAGCCTGCGATCAGTAGCTGGTCTGAGAGGATGATCAGCCACATTGGGACTGAGACACGGCCCAAACTCCTACGGGAGGCAGCAGTGGGGAATATTGGACAATGGGCGCAAGCCTGATCCAGCAATGCCGCGTGGGTGAAGAAGGTTTTCGGATTG…
Bacteria	Pseudomonadota	Alphaproteobacteria	Rhodospirillales	Acetobacteraceae	Acidiphilium	multivorum	NA	AIU 301; DSM 11245; JCM 8867; NBRC 100785; NBRC 100883	https://lpsn.dsmz.de/species/acidiphilium-multivorum	772582	AGAGTTTGATCCTGGCTCAGAGCGAACGCTGGCGGCATGCTTAACACATGCAAGTCGCACGGGCAGGGCAACCTGTCAGTGGCGGACGGGTGAGTAACGCGTAGGAATCTATCCTTGGGTGGGGGACAACCGTGGGAAACTACGGCTAATACCGCATGATCCCTGAGGGGCAAAGGCGAAAGTCGCCTGAGGAGGAGCCTGCGTCTGATTAGGTAGTTGGTGGGGTAAAGGCCTACCAAGCCTGCGATCAGTAGCTGGTCTGAGAGGATGATCAGCCACACTGGGACTGAGACACGGCCCAGACTCCTACGGGAGGCAGCAGTGGGGAATATTGGACAATGGGCGAAAGCCTGATCCAGCAATGCCGCGTGGATGAAGAAGGTCTTCGGATTGTAAAGT…
Bacteria	Pseudomonadota	Alphaproteobacteria	Rhodospirillales	Acetobacteraceae	Acidiphilium	organovorum	NA	ATCC 43141; NCCB 86037	https://lpsn.dsmz.de/species/acidiphilium-organovorum	783270	AGCGAACGCTGGCGGCATGCTTAACACATGCAAGTCGCACGGGCAGGGCAACCTGTCAGTGGCGGACGGGTGAGTAACGCGTAGGAATCTATCCTTGGGTGGGGGACAACCGTGGGAAACTACGGCTAATACCGCATGATCCCTGAGGGGCAAAGGCGAAAGTCGCCTAAGGAGGAGCCTGCGTCTGATTAGGTAGTTGGTGGGGTAAAGGCCTACCAAGCCTGCGATCAGTAGCTGGTCTGAGAGGATGATCAGCCACACTGGGACTGAGACACGGCCCAGACTCCTACGGGAGGCAGCAGTGGGGAATATTGGACAATGGGCGAAAGCCTGATCCAGCAATGCCGCGTGGATGAAGAAGGTCTTCGGATTGTAAAGTCCTTTTGGCGGGGACGATGA…
Bacteria	Pseudomonadota	Alphaproteobacteria	Rhodospirillales	Acetobacteraceae	Acidiphilium	rubrum	NA	ATCC 35905; OP	https://lpsn.dsmz.de/species/acidiphilium-rubrum	783271	AGCGAACGCTGGCGGCATGCTTAACACATGCAAGTCGCACGGGCAGTAGCAATATTGTCAGTGGCGGACGGGTGAGTAACGCGTAGGAATCTATCCTTGGATGGGGGACAACCGTGGGAAACTACGGCTAATACCGCATAATGCCTGAGGGCCAAAGACGTAAGTCGTCTGGGGAGGAGCCTGCGTCTGATTAGGTAGTTGGTGGGGTAAAGGCCTACCAAGCCTGCGATCAGTAGCTGGTCTGAGAGGATGATCAGCCACATTGGGACTGAGACACGGCCCAAACTCCTACGGGAGGCAGCAGTGGGGAATATTGGACAATGGGGGCAACCCTGATCCAGCAATGCCGCGTGGGTGAAGAAGGTTTTCGGATTGTAAAGCCCTTTTGGCGGGGACGAT…
Bacteria	Acidobacteriota	Terriglobia	Terriglobales	Acidobacteriaceae	Acidipila	rosea	NA	AP8; KCTC 23427; NBRC 107607	https://lpsn.dsmz.de/species/acidipila-rosea	793213	AGAGTTTGATCCTGGCTCAGAATCAACGCTGGCGGCGTGCCTAACACATGCAAGTCGAACGAGAAAGGGACTTCGGTCCTGAGTACAGTGGCGCACGGGTGAGTAACACGTGACTAACCTACCCTTGAGTGGGGGATAACTTCGGGAAACCGAGGCTAATACCGCATAATACCTACGGGTCAAAGGAGCAATTCGCTTAAGGAGGGGGTCGCGGTCGATTAGTTAGTTGGTAGGGTAATGGCCTACCAAGACTGTGATCGATATCCGGCCTGAGAGGGCGCACGGACACACTGGAACTGAAACACGGTCCAGACTCCTACGGGAGGCAGCAGTGGGGAATTTTGCGCAATGGGGGAAACCCTGACGCAGCAACGCCGCGTGGAGGATGAAGTCTCTTGG…
Archaea	Methanobacteriota	Thermoplasmata	Thermoplasmatales	Ferroplasmataceae	Acidiplasma	aeolicum	NA	DSM 18409; JCM 14615; V	https://lpsn.dsmz.de/species/acidiplasma-aeolicum	772583	TGCGAGTCAAGGTATCGTAAGATGCCGGCATACTGCTCAGTAACACGTGGATAATTTACCCTTGGGAAAGGGATAACCTCGGAAAACTGAGGCTAATACCTTATAGTTGCTTAAAACTGGAAGGTTTAGGCAATGAAAGTTTCGACGCCCAAGGATAAGTCTGCGGCCTATCAGGTAGTAGGTGGTGTAACGGACCACCTAGCCTTAGACGGGTACGGGCCCTGGGAGGGGTAGCCCGGAGATGGACTCTGAGACATAAGTCCAGGCCCTACGGGGCGCAGCAGGCGCGAAAACTGTGCAATGCGCGAAAGCGCGACACGGGGAGCTTGAGTGTCTTGGCATAGCCAAGACTTTTCTTATACCTAAAAAGTATAAGGAATAAGTGCTGGGTAAGACGGG…
Archaea	Methanobacteriota	Thermoplasmata	Thermoplasmatales	Ferroplasmataceae	Acidiplasma	cupricumulans	NA	BH2; DSM 16651; JCM 13668	https://lpsn.dsmz.de/species/acidiplasma-cupricumulans	788161	TTCTGGTTNGATCCTGCCGGGCGGCCACTGCTATCAAGTTCCGACTAAGCCATGCGAGTCAAGGTATCGTAAGATGCCGGCATACTGCTCAGTAACACGTGGATAATTTACCCTTGGGAAAGGGATAACCTCGGAAAACTGAGGCTAATACCTTATAGTTGCTTAAAACTGGAAGGTTTAGGCAATGAAAGTTTCGACGCCCAAGGATAAGTCTGCGGCCTATCAGGTAGTAGGTGGTGTAACGGACCACCTAGCCTTAGACGGGTACGGGCCCTGGGAGGGGTAGCCCGGAGATGGACTCTGAGACATAAGTCCAGGCCCTACGGGGCGCAGCAGGCGCGAAAACTGTGCAATGCGCGAAAGCGCGACACGGGGAGCTTGAGTGTCTTGGCATAGCCA…
Bacteria	Actinomycetota	Actinomycetes	Propionibacteriales	Propionibacteriaceae	Acidipropionibacterium	acidipropionici	NA	ATCC 25562; CIP 103025; DSM 4900	https://lpsn.dsmz.de/species/acidipropionibacterium-acidipropionici	794760	TTGACGGGGGCCCGCACAAGCGGCGGAGCATGCGGATTAATTCGATGCAACGCGAAGAACCTTACCTGGGTTTGACATGGATTGGTAACGGTCAGAGATGGCCGCCCCCCTTGTGGGCCGGTTCACAGGTGGTGCATGGCTGTCGTCAGCTCGTGTCGTGAGATGTTGGGTTAAGTCCCGCAACGAGCGCAACCCTCGTCCACTGTTGCCAGCATTTGGTTGGGGACTCAGTGGAGACCGCCGGGGTCAACTCGGAGGAAGGTGGGGATGACGTCAAGTCATCATGCCCCTTATGTCCAGGGCTTCACGCATGCTACAATGGCCGGTACAAAGAGTGGCGACATCGTGAGGTGGAGCGAATCTCAGAAAGCCGGTCTCAGTTCGGATTGGGGTCTGCAA…
Bacteria	Actinomycetota	Actinomycetes	Propionibacteriales	Propionibacteriaceae	Acidipropionibacterium	damnosum	NA	CECT 8062; DSM 25450; IGBL13	https://lpsn.dsmz.de/species/acidipropionibacterium-damnosum	794762	TGCAAGTCGAACGGTAAGGCCCTTTCGGGGGTACACGAGTGGCGAACGGGTGAGTAACACGTGAGTAACCTGCCCTTCACTTCGGGATAACGCTAGGAAACTGGTGCTAATACCGGATATGAGCTCCTGCCGCATGGTGGGGGTTGGAAAGTGTTTGAGTGGTGGTGGATGGACTCGCGGCCTATCAGCTTGTTGGTGAGGTAGTGGCTCACCAAGGCGGTGACGGGTAGCCGGCCTGAGAGGGTGACCGGCCACATTGGGACTGAGATACGGCCCAGACTCCTACGGGAGGCAGCAGTGGGGAATATTGCACAATGGGCGGAAGCCTGATGCAGCAACGCCGCGTGCGGGATGACGGCCTTCGGGTTGTAAACCGCTTTCACCGGGGACGAAGCGATG…
Bacteria	Actinomycetota	Actinomycetes	Propionibacteriales	Propionibacteriaceae	Acidipropionibacterium	jensenii	NA	ATCC 4868; CCUG 48883; CIP 103028; DSM 20535	https://lpsn.dsmz.de/species/acidipropionibacterium-jensenii	794758	AGTTTTGATTCCTGGGCTTCAAGGAACGAAACCGCTGGGTGGCGTTGCTTAACCCTGCAAAGTCGGAACCGGGTTAAGGCCCCTTTTGGGGGGGTTACCACGAAGTGGCGAACCGGGTTGAGTAAACACCGTGGAGTTAACCCTTCCCCATTCCACTTTCGGGATTAACGCTAGGGAAACCTGGTGGCTAAATTCCCGGATATGAGCTCTCATCGCCATGGTGGGGGTTGGAAAGTTCTGGCGGTGGTGGATGGACTCGCGTCCTATCAGCTTGTTGGTGAGGTTGTGGCTCACCAAGGCGTCGACGGGTAGCCGGCCTGAGAGGGTGACCGGCCACATTGGGACTGAGATACGGCCCAGACTCCTACGGGAGGCAGCAGTGGGGAATATTGCACAATG…
Bacteria	Actinomycetota	Actinomycetes	Propionibacteriales	Propionibacteriaceae	Acidipropionibacterium	microaerophilum	NA	CIP 109962; CNCM I-2360; DSM 13435; M5; NCTC 13649	https://lpsn.dsmz.de/species/acidipropionibacterium-microaerophilum	794761	AAGTTGATCCTGGCTCAGGACGAACGCTGGCGGCGTGCTTAACACATGCAAGTCGTACGGTAAGGCCTCTTCGGGGGTACACGAGTGGCGAACGGGTGAGTAACACGTGAGTAACCTGCCCTTCACTTCGGGATAACGCTAGGAAACTGGTGCTAATACCGGATATGAGCCCCTGTCGCATGGTGGGGGTTGGAAAGTGTGGTGTGGTGGTGGATGGACTCGCGGCCTATCAGCTTGTTGGTGAGGTAGTGGCTCACCAAGGCGGTGACGGGTAGCCGGCCTGAGAGGGTGACCGGCCACATTGGGACTGAGATACGGCCCAGACTCCTACGGGAGGCAGCAGTGGGGAATATTGCACAATGGGCGCAAGCCTGATGCAGCAACGCCGCGTGCGGGATG…
Bacteria	Actinomycetota	Actinomycetes	Propionibacteriales	Propionibacteriaceae	Acidipropionibacterium	olivae	NA	CECT 8061; DSM 25436; IGBL1; KCTC 15514	https://lpsn.dsmz.de/species/acidipropionibacterium-olivae	794763	GCCTCTTCGGGGGTACACGAGTGGCGAACGGGTGAGTAACACGTGAGTAACCTGCCCTTCACTTCGGGATAACGCTAGGAAACTGGTGCTAATACCGGATATGAGCTTCTGCCGCATGGTGGGGGTTGGAAAGTGTTTGAGTGGTGGTGGATGGACTCGCGGCCTATCAGCTTGTTGGTGAGGTAGTGGCTCACCAAGGCGGTGACGGGTAGCCGGCCTGARAGGGTGACCGGCCACATTGGGACTGAGATACGGCCCAGACTCCTACGGGAGGCAGCAGTGGGGAATATTGCACAATGGGCGGAAGCCTGATGCAGCAACGCCGCGTGCGGGATGACGGCCTTCGGGTTGTAAACCGCTTTCACCGGGGACGAAGCGATGCGTGAGTGTTGTGACGGT…
Bacteria	Actinomycetota	Actinomycetes	Propionibacteriales	Propionibacteriaceae	Acidipropionibacterium	thoenii	NA	ATCC 4874; CCUG 28149; CIP 103029; DSM 20276; HAMBI 247; JCM 6437; LMG 16455	https://lpsn.dsmz.de/species/acidipropionibacterium-thoenii	794759	AGTTTTGATCCTGGCTCAGGACGAAACGCTGGCGGCGTGCTTAACACATGCAATTCGAACGGTAAGGCCCTTTTCGGGGGTACAACGAGTGGCCAACGGGTGAGTAACACGTGAGTAACCCTGCCCATCACTTCGGGATAACGCTGGGAAACTGGTGCTAATACCGGATATGAGCTCCTGCTGCATGGTGGGGGTTGGAAAGTTTTTGCGGTGGTGGATGGACTCGCGTCCTATCAGCTTGTTGGTGAGGTTGTGGCTCACCAAGGCGTCGACGGGTAGCCGGCCTGAGAGGGTGACCGGCCACATTGGGACTGAGATACGGCCCAGACTCCTACGGGAGGCAGCAGTGGGGAATATTGCACAATGGGCGAAAGCCTGATGCAGCAACGCCGCGTGCGG…
Bacteria	Actinomycetota	Actinomycetes	Propionibacteriales	Propionibacteriaceae	Acidipropionibacterium	virtanenii	NA	DSM 106790; JS278; VTT E-113202	https://lpsn.dsmz.de/species/acidipropionibacterium-virtanenii	797887	TTGGAGAGTTTGATCCTGGCTCAGGACGAACGCTGGCGGCGTGCTTAACACATGCAAGTCGAACGGTAAGGCCTCTTCGGGGGTACACGAGTGGCGAACGGGTGAGTAACACGTGAGTAACCTGCCCTTCACTTCGGGATAACGCTAGGAAACTGGTGCTAATACCGGATATGAGCTCTCATCGCATGGTGGGGGTTGGAAAATTGTGGTGGTGGTGGATGGACTCGCGGCCTATCAGCTTGTTGGTGAGGTAGTGGCTCACCAAGGCGGTGACGGGTAGCCGGCCTGAGAGGGTGACCGGCCACATTGGGACTGAGATACGGCCCAGACTCCTACGGGAGGCAGCAGTGGGGAATATTGCACAATGGGCGGAAGCCTGATGCAGCAACGCCGCGTGCG…
Bacteria	Acidobacteriota	Terriglobia	Terriglobales	Acidobacteriaceae	Acidisarcina	polymorpha	NA	KCTC 82304; SBC82; VKM B-3225	https://lpsn.dsmz.de/species/acidisarcina-polymorpha	29545	GAGTTTGATCATGGCTCAGAATCAACGCTGGCGGCGTGCCTAACACATGCAAGTCGAACGAGAAAGGGGCTTCGGCCCTGAGTAAAGTGGCGCACGGGTGAGTAACACGTGACTAACCTACCCTGGAGTGGGGGATAACTGAGGGAAACCTTAGCTAATACCGCATAACACCTACGGGTCAAAGGAGCAATTCGCTTTAGGAGGGGGTCGCGGCAGATTAGTTAGTTGGCGGGGTAATGGCCCACCAAGACGGTGATCTGTATCCGGCCTGAGAGGGCGCACGGACACACTGGAACTGAAACACGGTCCAGACTCCTACGGGAGGCAGCAGTGGGGAATTTTGCGCAATGGGGGAAACCCTGACGCAGCAACGCCGCGTGGAGGATGAAGTCTCTTGGG…
Bacteria	Pseudomonadota	Alphaproteobacteria	Rhodospirillales	Acetobacteraceae	Acidisoma	cellulosilyticum	NA	DSM 111007; HW T5.17; UBOCC M-3365	https://lpsn.dsmz.de/species/acidisoma-cellulosilyticum	28133	CCACGTCGTACGGGCTGTAGTCATACAGTCAGTGTGCGGCACGGGTGAGTAACGCGTAGGTATTTGTCTCTGGGTGGGGGATAACAGTGGGAAACTACTGCTAATACCGCATGACAACTGAGGTTTAAAGGCGAGAGCCGCCTGGAGAGGAGCCTGCGTTCGATTAGCTTGTTGGTGGGGTAAAGGCCTACCAAGGCGACGATCGATAGCTGGTCTGAGAGGATGATCAGCCACACTGGGACTGAGACACGGCCCAGACTCCTACGGGAGGCAGCNAGTGGGGAATATTGGACAATGGGCGAAAGCCTGATCCAGCAATGCCGCGTGGGTGAAGAAGGTTTTCGGATTGTAAAGCCCTTTTGGCGGGGACGATGATGACGGTACCCGCAGAATAAGCCC…
Bacteria	Pseudomonadota	Alphaproteobacteria	Rhodospirillales	Acetobacteraceae	Acidisoma	sibiricum	NA	DSM 21000; TPB606; VKM B-2487	https://lpsn.dsmz.de/species/acidisoma-sibiricum	787098	TGAGTTTGATCATGGCTCAGAGCGAACGCTGGCGGCATGCTTAACACATGCAAGTCGTACGGGCAGGGGCAACTCTGTCAGTGGCGGACGGGTGAGTAACGCGTAGGTATCTGTCTGTGGGTGGGGGATAACAGTGGGAAACTACTGCTAATACCGCATGAAGCCTGAGGGCTAAAGGTGAAAGCCGCCTATTGAGGAGCCTGCGTTCGATTAGCTTGTTGGTGGGGTAAAGGCCTACCAAGGCCGCGATCGATAGCTGGTCTGAGAGGATGATCAGCCACACTGGGACTGAGACACGGCCCAGACTCCTACGGGAGGCAGCAGTGGGGAATATTGGACAATGGGCGCAAGCCTGATCCAGCAATGCCGCGTGGGTGAAGAAGGTTTTCGGATTGTAAA…
Bacteria	Pseudomonadota	Alphaproteobacteria	Rhodospirillales	Acetobacteraceae	Acidisoma	silvae	NA	DSM 111006; HW T2.11; UBOCC M-3364	https://lpsn.dsmz.de/species/acidisoma-silvae	28121	ATTAGCTTGTTGGTGGGGTAAAGGCCTACCAAGGCGACGATCGATAGCTGGTCTGAGAGGATGATCAGCCACACTGGGACTGAGACACGGCCCAGACTCCTACGGGAGGCAGCAGTGGGGAATATTGGACAATGGGGGAAACCCTGATCCAGCAATGCCGCGTGGGTGAAGAAGGTTTTCGGATTGTAAAGCCCTTTTGGCGGGGACGATGATGACGGTACCCGCAGAATAAGCCCCGGCTAACTTCGTGCCAGCAGCCGCGGTAATACGAAGGGGGCTAGCGTTGCTCGGAATGACTGGGCGTAAAGGGCGCGTAGGCGGCGATCAAAGTCAGGCGTGAAATTCCTGGGCTCAACCTGGGGGCTGCGTTTGATACTTGATTGCTAGAGTGGGGAAGAG…
Bacteria	Pseudomonadota	Alphaproteobacteria	Rhodospirillales	Acetobacteraceae	Acidisoma	tundrae	NA	DSM 19999; VKM B-2488; WM1	https://lpsn.dsmz.de/species/acidisoma-tundrae	787097	CCGAACGCTGGCGGCATGCTTAACACATGCAAGTCGCACGGGCATGGCAACATGTCAGTGGCGGACGGGTGAGTAACGCGTAGGAATCTGTCCTTGGGTGGGGGATAACAGTGGGAAACTACTGCTAATACCGCATGACAACTGAGGTTTAAAGGCGCGAGCCGCCTGAGGAGGAGCCTGCGTTCGATTAGCTAGTTGGTGGGGTAAAGGCCTACCAAGGCTACGATCGATAGCTGGTCTGAGAGGATGATCAGCCACACTGGGACTGAGACACGGCCCAGACTCCTACGGGAGGCAGCAGTGGGGAATATTGGACAATGGGCGCAAGCCTGATCCAGCAATGCCGCGTGGGTGAAGAAGGTTTTCGGATTGTAAAGCCCTTTTGGCAGGGACGATGAT…
Bacteria	Pseudomonadota	Alphaproteobacteria	Rhodospirillales	Acetobacteraceae	Acidisphaera	rubrifaciens	NA	DSM 16009; HS-AP3; JCM 10600	https://lpsn.dsmz.de/species/acidisphaera-rubrifaciens	783272	AGAGTTTGATCCTGGCTCAGAGCGAACGCTGGCGGCATGCTTAACACATGCAAGTCGCACGGGCCGGGCAACCGGCAGTGGCGGACGGGTGAGTAACGCGTAGGTATCTATCCACGGGTGGGGGATAACTGTGGGAAACTACAGCTAATACCGCATGACACCTTCGGGTCAAAGGCGCGAGTCGCCTGTGGAGGAGCCTGCGTCCGATTAGCTAGTTGGTGGGGTAAAGGCCTACCAAGGCGACGATCGGTAGCTGGTCTGAGAGGATGATCAGCCACACTGGGACTGAGACACGGCCCAGACTCCTACGGGAGGCAGCAGTGGGGAATATTGGACAATGGGCGAAAGCCTGATCCAGCAATGCCGCGTGGGTGAAGAAGGTCTTCGGATTGTAAAGCC…
Bacteria	Actinomycetota	Acidimicrobiia	Acidimicrobiales	Acidimicrobiales-No-Family	Aciditerrimonas	ferrireducens	NA	DSM 45281; IC-180; JCM 15389	https://lpsn.dsmz.de/species/aciditerrimonas-ferrireducens	789251	AGGACGAACGCTGGCGGCGTGCCTAACACATGCAAGTCGAACGAGGTCCAGCCGGTGGCAACACCGGGGAAGGCCGAGTGGCGAACGGGTGAGTAACACGTGAGCAACCTGCCCCGGAGACCGGGATAACACCGGGAAACCGGTGCTAATACCGGATGCCCCCACCGGGCCGCATGGCCTGGTGAGGAAATGGGTTTCCGCTCCGGGAGGGGCTCGCGGCCTATCAGCTTGTTGGTGGGGTAACGGCCCACCAAGGCGACGACGGGTAGCTGGTCTGAGAGGACGATCAGCCACACTGGGACTGAGACACGGCCCAGACTCCTACGGGAGGCAGCAGTGGGGAATCTTGCGCAATGGGCGAAAGCCTGACGCAGCAACGCCGCGTGAGGGACGAAGGCC…
Bacteria	Pseudomonadota	Acidithiobacillia	Acidithiobacillales	Acidithiobacillaceae	Acidithiobacillus	acidisediminis	NA	CGMCC 1.17059; KCTC 72580; S30A2	https://lpsn.dsmz.de/species/acidithiobacillus-acidisediminis	49061	NA
Bacteria	Pseudomonadota	Acidithiobacillia	Acidithiobacillales	Acidithiobacillaceae	Acidithiobacillus	albertensis	NA	ATCC 35403; DSM 14366	https://lpsn.dsmz.de/species/acidithiobacillus-albertensis	772585	GAACTTAAGAGTTTGATCCTGGCTCAGATTGAACGCTGGCGGCATGCCTAACACATGCAAGTCGAACGGTAACAGGTCTTCGGATGCTGACGAGTGGCGGACGGGTGAGTAATGCGTAGGAATCTGTCTTTGAGTGGGGGACAACCCAGGGAAACTTGGGCTAATACCGCATAAGCCCTGAGGGGGAAAGCGGGGGATCTTCGGACCTCGCGCTGGAAGAGGAGCCTACGTCTGATTAGCTAGTTGGTAGGGTAAAGGCCTACCAAGGCGACGATCGGTAGCTGGTCTGAGAGGACGACCAGCCACACTGGGACTGAGACACGGCCCAGACTCCTACGGGAGGCAGCAGTGGGGAATTTTTCGCAATGGGGGCAACCCTGACGAAGCAATGCCGCGTGA…
Bacteria	Pseudomonadota	Acidithiobacillia	Acidithiobacillales	Acidithiobacillaceae	Acidithiobacillus	caldus	NA	ATCC 51756; DSM 8584; KU	https://lpsn.dsmz.de/species/acidithiobacillus-caldus	772586	ATTGAACGCGAGAGTTTGATCCTGGCTCAGATTGAACGCTGGCGGCATGCCTAACACATGCAAGTCGGACGGCAGCAGGTCCTTCGGGATGCTGGCGAGTGGCGGACGGGTGAGTAATGCGTAGGAACCTATCCTTTTGTGGGGGACAACCCAGGGAAACTTGGGCTAATACCGCATAAGCCCTGAGGGGGAAAGCGGGGGATCTTCGGACCTCGTGCTGAAGGAGGGGCCTACGTCCGATTAGCTAGTTGGTGGGGTAAAGGCCTACCAAGGCGACGATCGGTAGCTGGTCTGAGAGGACGACCAGCCACACTGGGACTGAGACACGGCCCAGACTCCTACGGGAGGCAGCAGTGGGGAATTTTTCGCAATGGGGGCAACCCTGACGAAGCAATGCCG…
Bacteria	Pseudomonadota	Acidithiobacillia	Acidithiobacillales	Acidithiobacillaceae	Acidithiobacillus	ferrianus	NA	DSM 107098; JCM 33084; MG	https://lpsn.dsmz.de/species/acidithiobacillus-ferrianus	3527	ATTGAACGAGAGAGTTTGATCCTGGCTCAGATTGAACGCTGGCGGCATGCCTAACACATGCAAGTCGAACGGTAGCAGGTCTTCGGATGCTGACGAGTGGCGGACGGGTGAGTAATGCGTAGGAATCTGTCTTTCAGTGGGGGACAACCCAGGGAAACTTGGGCTAATACCGCATGAGCCCTGAGGGGGAAAGCGGGGGATCTTCGGACCTCGCGCTGAGGGAGGAGCCTACGTCTGATTAGCTAGTTGGCAGGGTAAAGGCCTACCAAGGCGACGATCGGTAGCTGGTCTGAGAGGACGACCAGCCACACTGGGACTGAGACACGGCCCAGACTCCTACGGGAGGCAGCAGTGGGGAATTTTTCGCAATGGGGGCAACCCTGACGAAGCAATGCCGCG…
Bacteria	Pseudomonadota	Acidithiobacillia	Acidithiobacillales	Acidithiobacillaceae	Acidithiobacillus	ferridurans	NA	ATCC 33020; DSM 29468; JCM 18981	https://lpsn.dsmz.de/species/acidithiobacillus-ferridurans	791305	GAACTTAAGAGTTTGATCCTGGCTCAGATTGAACGCTGGCGGCATGCCTAACACATGCAAGTCGAACGGTAACAGGTCTTCGGATGCTGACGAGTGGCGGACGGGTGAGTAATGCGTAGGAATCTGTCTTTTAGTGGGGGACAACCCAGGGAAACTTGGGCTAATACCGCATGAGCCCTGAGGGGGAAAGCGGGGGATCTTCGGACCTCGCGCTAAGGGAGGAGCCTACGTCTGATTAGCTAGTTGGTAGGGTAAAGGCCTACCAAGGCGACGATCAGTAGCTGGTCTGAGAGGACGACCAGCCACACTGGGACTGAGACACGGCCCAGACTCCTACGGGAGGCAGCAGTGGGGAATTTTTCGCAATGGGGGCAACCCTGACGAAGCAATGCCGCGTGG…
Bacteria	Pseudomonadota	Acidithiobacillia	Acidithiobacillales	Acidithiobacillaceae	Acidithiobacillus	ferriphilus	NA	DSM 100412; JCM 30830; M20	https://lpsn.dsmz.de/species/acidithiobacillus-ferriphilus	793753	GAGTTTGATCCTGGCTCAGATTGAACGCTGGCGGCATGCCTAACACATGCAAGTCGAACGGTAACAGGTCTTCGGATGCTGACGAGTGGCGGACGGGTGAGTAATGCGTAGGAATCTGTCTTTTAGTGGGGGACAACCCAGGGAAACTTGGGCTAATACCGCATGAGCCCTGAGGGGGAAAGCGGGGGATCTTCGGACCTCGCGCTAAGGGAAGAGCCTACGTCTGATTAGCTAGTTGGTAGGGTAAAGGCCTACCAAGGCGACGATCAGTAGCTGGTCTGAGAGGACGACCAGCCACACTGGGACTGAGACACGGCCCAGACTCCTACGGGAGGCAGCAGTGGGGAATTTTTCGCAATGGGGGCAACCCTGACGAAGCAATGCCGCGTGGATGAAGAA…
Bacteria	Pseudomonadota	Acidithiobacillia	Acidithiobacillales	Acidithiobacillaceae	Acidithiobacillus	ferrivorans	NA	DSM 22755; JCM 15606; NO-37	https://lpsn.dsmz.de/species/acidithiobacillus-ferrivorans	788326	AGAGTTTGATCCTGGCTCAGATTGAACGCTGGCGGCATGCCTAACACATGCAAGTCGAACGGTAGCAGGCCTTCGGGTGCTGACGAGTGGCGGACGGGTGAGTAATGCGTAGGAATCTGTCTTTTAGTGGGGGACAACCCAGGGAAACTTGGGCTAATACCGCATGAGCCCTGAGGGGGAAAGCGGGGGATCTTCGGACCTCGCGCTAAGAGAAGAGCCTACGTCTGATTAGCTAGTTGGTAGGGTAAAGGCCTACCAAGGCGACGATCAGTAGCTGGTCTGAGAGGACGACCAGCCACACTGGGACTGAGACACGGCCCAGACTCCTACGGGAGGCAGCAGTGGGGAATTTTTCGCAATGGGGGCAACCCTGACGAAGCAATGCCGCGTGGATGAAGA…
Bacteria	Pseudomonadota	Acidithiobacillia	Acidithiobacillales	Acidithiobacillaceae	Acidithiobacillus	ferrooxidans	NA	ATCC 23270; CIP 104768; DSM 14882	https://lpsn.dsmz.de/species/acidithiobacillus-ferrooxidans	772587	ATGCCTAACACATGCAAGTCGAACGGTAACAGGTCTTCGGATGCTGACGAGTGGCGGACGGGTGAGTAATGCGTAGGAATCTGTCTTTTAGTGGGGGACAACCCAGGGAAACTTGGGCTAATACCGCATGAGCCCTGAGGGGGAAAGCGGGGGATCTTCGGACCTCGCGCTAAGAGAGGAGCCTACGTCCGATTAGCTAGTTGGCGGGGTAAAGGCCCACCAAGGCGACGATCGGTAGCTGGTCTGAGAGGACGACCAGCCACACTGGGACTGAGACACGGCCCAGACTCCTACGGGAGGCAGCAGTGGGGAATTTTTCGCAATGGGGGCAACCCTGACGAAGCAATGCCGCGTGGATGAAGAAGGCCTTCGGGTTGTAAAGTCCTTTCGTGGAGGACG…
Bacteria	Pseudomonadota	Acidithiobacillia	Acidithiobacillales	Acidithiobacillaceae	Acidithiobacillus	sulfuriphilus	NA	CJ-2; DSM 105150; KCTC 4683	https://lpsn.dsmz.de/species/acidithiobacillus-sulfuriphilus	5313	GAGAGTTTGATCCTGGCTCAGATTGAACGCTGGCGGCATGCCTAACACATGCAAGTCGAACGGTAACAGGTCTTCGGATGCTGACGAGTGGCGGACGGGTGAGTAAAGCGTAGGAATCTGTCTTTTAGTGGGGGACAACCCAGGGAAACTTGGGCTAATACCGCATGAGCCCTGAGGGGGAAAGCGGGGGATCTTCGGACCTCGCGCTGAAAGAGGAGCCTGCGTCCGATTAGCTAGTTGGCGGGGTAAAGGCCCACCAAGGCGACGATCGGTAGCTGGTCTGAGAGGACGACCAGCCACACTGGGACTGAGACACGGCCCAGACTCCTACGGGAGGCAGCAGTGGGGAATTTTTCGCAATGGGGGCAACCCTGACGAAGCAATGCCGCGTGGATGAAG…
Bacteria	Pseudomonadota	Acidithiobacillia	Acidithiobacillales	Acidithiobacillaceae	Acidithiobacillus	thiooxidans	NA	ATCC 19377; CIP 104597; DSM 14887; JCM 3867; NCIB 8343; NCIMB 8343	https://lpsn.dsmz.de/species/acidithiobacillus-thiooxidans	772588	ACGCTGGCGGCATGCCTAACACATGCAAGTCGAACGGTAACAGGTCTTCGGATGCTGACGAGTGGCGGACGGGTGAGTAACGCGTAGGAATCTGTCTTTGAGTGGGGGACAACCCAGGGAAACTTGGGCTAATACCGCATAAGCCCTGAGGGGGAAAGCGGGGGATCTTCGGACCTCGCGCTGGAAGAGGAGCCTACGTCTGATTAGCTAGTTGGTAGGGTAAAGGCCTACCAAGGCGACGATCGGTAGCTGGTCTGAGAGGACGACCAGCCACACTGGGACTGAGACACGGCCCAGACTCCTACGGGAGGCAGCAGTGGGGAATTTTTCGCAATGGGGGCAACCCTGACGAAGCAATGCCGCGTGAATGAAGAAGGCCTTCGGGTTGTAAAGTTCTTT…
Bacteria	Actinomycetota	Acidimicrobiia	Acidimicrobiales	Acidimicrobiaceae	Acidithrix	ferrooxidans	NA	DSM 28176; JCM 19728; PY-F3	https://lpsn.dsmz.de/species/acidithrix-ferrooxidans	34446	GGCTTGCCCTTATAGATAGTGGCGAACGGGTGCGTAACACGTGAGCAACCTGCCCCAAAGTTTGGAATAACACCGGGAAACCGATGCTAATACCAAATATGCTCACACTATCACAAGATAGAGTGAGGAAAGTTTTTCGCTTTGGGAGGGGCTCGCGGCCTATCAGCTTGTTGGTGAGGTAACGGCTCACCAAGGCATCGACGGGTAGCTGGTCTGAGAGGACGATCAGCCACACTGGGACTGAGACACGGCCCAGACTCCTACGGGAGGCAGCAGTGGGGAATATTGCGCAATGGGCGAAAGCCTGACGCAGCAACGCCGCGTGGAGGATGAAGGCCTTAGGGTCGTAAACTCCTTTCAGCAGGAACGAAAATGACGGTACCTGCAGAAGAAGCTCCG…
Bacteria	Acidobacteriota	Terriglobia	Terriglobales	Acidobacteriaceae	Acidobacterium	ailaaui	NA	DSM 27394; LMG 28340; PMMR2	https://lpsn.dsmz.de/species/acidobacterium-ailaaui	794925	TCAAACGAGAGTTTGATCCTGGCTCAGAATCAACGCTGGCGGCGTGCCTAACACATGCAAGTCGAACGAGAAAGGGGCTTCGGCCCTGAGTAAAGTGGCGCACGGGTGAGTAACACGTGACTGACCTACCCTCGAGTGGGGAATAACTTCGGGAAACCGAGGCTAATACCGCATAACACCTACGGGTCAAAGGAGCAATTCGCTTGAGGAGGGGGTCGCGGCAGATTAGCTAGTTGGCGGGGTAATGGCCCACCAAGGCAATGATCTGTATCCGGCCTGAGAGGGCGCACGGACACACTGGAACTGAAACACGGTCCAGACTCCTACGGGAGGCAGCAGTGGGGAATTTTGCGCAATGGGGGAAACCCTGACGCAGCAACGCCGCGTGGAGGATGAAGT…
Bacteria	Acidobacteriota	Terriglobia	Terriglobales	Acidobacteriaceae	Acidobacterium	capsulatum	NA	161; ATCC 51196; DSM 11244; IFO 15755; JCM 7670; NBRC 15755	https://lpsn.dsmz.de/species/acidobacterium-capsulatum	772589	AGAATCAACGCTGGCGGCGTGCCTAACACATGCAAGTCGAACAAGAAAGGGACTTCGGTCCTGAGTACAGTGGCGCACGGGTGAGTAACACGTGACTAACCTACCCTCGAGTGGGGAATAACTTCGGGAAACCGAGGCTAATACCGCATAATACCCACGGGTCAAAGGAGCAATTCGCTTGAGGAGGGGGTCGCGGCCGATTAGCTAGTTGGCGGGGTAATGGCCCACCAAGGCAGTGATCGGTATCCGGCCTGAGAGGGCGCACGGACACACTGGAACTGAAACACGGTCCAGACTCCTACGGGAGGCAGCAGTGGGGAATTTTGCGCAATGGGGGAAACCCTGACGCAGCAACGCCGCGTGGAGGATGAAGTCTCTTGGGACGTAAACTCCTTTCGA…
Bacteria	Pseudomonadota	Alphaproteobacteria	Rhodospirillales	Acetobacteraceae	Acidocella	aluminiidurans	NA	AL46; NBRC 104303; VTCC D9-1	https://lpsn.dsmz.de/species/acidocella-aluminiidurans	788441	AGTTTGATCCTGGCTCAGAGCGAACGCTGGCGGCATGCTTAACACATGCAAGTCGCGCGGTCAGCAATGGCAGCGGCGGACGGGTGAGTAACACGTAGGAATCTATCCTGGGGTGGGGGACAACAGCGGGAAACTGCTGCTAATACCGCATGATACCTGAGGGTCAAAGGCGCAAGTCGCCTTGGGAGGAGCCTGCGTCTGATTAGCTTGTTGGTGGGGTAAAGGCCTACCAAGGCGACGATCAGTAGCTGGTCTGAGAGGATGATCAGCCACATTGGGACTGAGACACGGCCCAAACTCCTACGGGAGGCAGCAGTGGGGAATATTGGACAATGGGGGAAACCCTGATCCAGCAATGCCGCGTGTGTGAAGAAGGTCTTCGGATTGTAAAGCACTTTT…
Bacteria	Pseudomonadota	Alphaproteobacteria	Rhodospirillales	Acetobacteraceae	Acidocella	aminolytica	NA	101; ATCC 51361; DSM 11237; JCM 8796	https://lpsn.dsmz.de/species/acidocella-aminolytica	772591	AACGAACGCTGGCGGCATGCTTAACACATGCAAGTCGCACGGTCAGCAATGGCAGTGGCGGACGGGTGAGTAACACGTAGGAATCTATCCAGAGGTGGGGGACAACAGCGGGAAACTGCTGCTAATACCGCATGATACCTGAGGGTCAAAGGCGCAAGTCGCCTTTGGAGGAGCCTGCGTCTGATTAGCTTGTTGGTGGGGTAAAGGCTTACCAAGGCNACGATCAGTAGCTGGTCTGAGAGGATGATCAGCCACATTGGGACTGAGACACGGCCCAAACTCCTACGGGAGGCAGCAGTGGGGAATATTGGACAATGGGCGCAAGCCTGATCCAGCAATGCCGCGTGTGTGAAGAAGGTCTTCGGATTGTAAAGCACTTTTGGCAGGGACGATGATGAC…
Bacteria	Pseudomonadota	Alphaproteobacteria	Rhodospirillales	Acetobacteraceae	Acidocella	aquatica	NA	DSM 104037; NBRC 112502; Ok2G	https://lpsn.dsmz.de/species/acidocella-aquatica	796127	AGCGAACGCTGGCGGCATGCTTAACACATGCAAGTCGCACGGTCAGCAATGGCAGTGGCGGACGGGTGAGTAACACGTAGGAATCTATCTCTGGGTGGGGGACAACCATGGGAAACTATGGCTAATACCGCATGATACCTGAGGGTCAAAGGCGCGAGTCGCCTGGAGAGGAGCCTGCGTCTGATTAGCTTGTTGGTGGGGTAAAGGCCTACCAAGGCGACGATCAGTAGCTGGTCTGAGAGGATGATCAGCCACATTGGGACTGAGACACGGCCCAAACTCCTACGGGAGGCAGCAGTGGGGAATATTGGACAATGGGGGCAACCCTGATCCAGCAATGCCGCGTGTGTGAAGAAGGTCTTCGGATTGTAAAGCACTTTTGGCAGGGACGATGATGAC…
Bacteria	Pseudomonadota	Alphaproteobacteria	Rhodospirillales	Acetobacteraceae	Acidocella	aromatica	NA	DSM 27026; NCCB 100456; PFBC	https://lpsn.dsmz.de/species/acidocella-aromatica	22602	AGTCGCACGGTCAGCAATGGCAGTGGCGGACGGGTGAGTAACACGTAGGAATCTATCCTGGGGTGGGGGACAACAGCGGGAAACTGCTGCTAATACCGCATGATACCTGAGGGTCAAAGGCGCGAGTCGCCTTGGGAGGAGCCTGCGTCTGATTAGCTAGTTGGTGGGGTAAAGGCCTACCAAGGCGACGATCAGTAGCTGGTCTGAGAGGATGATCAGCCACATTGGGACTGAGACACGGCCCAAACTCCTACGGGAGGCAGCAGTGGGGAATATTGGACAATGGGGGCAACCCTGATCCAGCAATGCCGCGTGTGTGAAGAAGGTCTTCGGATTGTAAAGCACTTTTGGCAGGGACGATGATGACGGTACCTGCAGAATAAGCCCCGGCTAACTTCG…
Bacteria	Pseudomonadota	Alphaproteobacteria	Rhodospirillales	Acetobacteraceae	Acidocella	facilis	NA	ATCC 35904; NCCB 86038; PW2	https://lpsn.dsmz.de/species/acidocella-facilis	783273	AACGAACGCTGGCGGCATGCTTAACACATGCAAGTCGCGCGGTCAGCAATGGCAGCGGCGGACGGGTGAGTAACACGTAGGAATCTATCCCAGGGTGGGGGACAACAGCGGGAAACTGCTGCTAATACCGCATGATACCTGAGGGTCAAAGGCGCGAGTCGCCTTGGGAGGAGCCTGCGTCTGATTAGCTTGTTGGTGGGGTAAAGGCCTACCAAGGCGACGATCAGTAGCTGGTCTGAGAGGATGATCAGCCACATTGGGACTGAGACACGGCCCAAACTCCTACGGGAGGCAGCAGTGGGGAATATTGGACAATGGGCGCAAGCCTGATCCAGCAATGCCGCGTGTGTGAAGAAGGTCTTCGGATTGTAAAGCACTTTTGGCAGGGACGATGATGAC…
Bacteria	Pseudomonadota	Alphaproteobacteria	Rhodospirillales	Acetobacteraceae	Acidomonas	methanolica	NA	ATCC 43581; CCUG 37300; CIP 103167; DSM 5432; IMET 10945; JCM 6891; LMG 1668; MB58; NCCB 89007; NRIC 498; TK 0705; VKM B-2104	https://lpsn.dsmz.de/species/acidomonas-methanolica	772593	GAGTTTGATCATGGCTCAGAGCGAACGCTGGCGGCATGCTTAACACATGCAAGTCGCACGAGGGTTTCGGCCCTAGTGGCGGACGGGTGAGTAGCGCGTAGGGATCTATCCATGGGTGGGGGATAACACTGGGAAACTGGAGCTAATACCGCATGATGCCTGAGGGCCAAAGGCGCGAGTCGCCTGTGGAGGAGCCTGCGTTCGATTAGCTTGTTGGTGGGGTAAAGGCCTACCAAGGCGATGATCGATAGCTGGTCTGAGAGGATGATCAGCCACACTGGGACTGAGACACGGCCCAGACTCCTACGGGAGGCAGCAGTGGGGAATATTGGACAATGGGGGCAACCCTGATCCAGCAATGCCGCGTGTGTGAAGAAGGTCTTCGGATTGTAAAGCACT…
Bacteria	Actinomycetota	Actinomycetes	Acidothermales	Acidothermaceae	Acidothermus	cellulolyticus	NA	11B; ATCC 43068; DSM 8971	https://lpsn.dsmz.de/species/acidothermus-cellulolyticus	772594	GTTTGATCCTGGCTCAGGACGAACGCTGGCGGCGTGCTTAACACATGCAAGTCGAGCGGGAAAGGCCCTTCGGGGTACTCGAGCGGCGAACGGGTGAGTAACACGTGGGCAACCTACCCCCAGCACCGGGATAACCCCGGGAAACCGGGGCTAATACCGGATATGCACCTCGGGTGGCATCACCTGAGGTGGAAAGCTTTTGCGGCTGGGGATGGGCCCGCGGCCTATCAGCTTGTTGGTGGGGTAACGGCCTACCAAGGCGACGACGGGTAGCCGGCCTGAGAGGGCGACCGGCCACACTGGGACTGAGACACGGCCCAGACTCCTACGGGAGGCAGCAGTGGGGAATATTGCGCAATGGGCGAAAGCCTGACGCAGCGACGCCGCGTGGGGGAAGAA…
Bacteria	Pseudomonadota	Betaproteobacteria	Burkholderiales	Comamonadaceae	Acidovorax	anthurii	NA	CFBP 3232; CFPB 3232; CIP 107058; DSM 16745	https://lpsn.dsmz.de/species/acidovorax-anthurii	772595	ACGGGTTGATCNTGGCTCAGATTGAACGCTGGCGGCATGCCTTACACATGCAAGTCGAACGGTAACAGGTCTTCGGATGCTGACGAGTGGCGAACGGGTGAGTAATACATCGGAACGTGCCCGATCGTGGGGGATAACGAGGCGAAAGNTTTGCTAATACCGCATACGATGTACGGATGAAAGCAGGGGACCGCAAGGCCTTGCGCGAACGGAGCGGCCGATGGCAGATTAGGTAGTTGGTGGGGTAAAGGCTTACCAAGCCTACGATCTGTAGCTGGTCTGAGAGNACGACCAGCCACACTGGGACTGAGACACGGCCCAGACTCCTACGGGAGGCAGCAGTGGGGAATTTTGGACAATGGGCGAAAGCCTGATCCAGCCATGCCGCGTGCAGGATGA…
Bacteria	Pseudomonadota	Betaproteobacteria	Burkholderiales	Comamonadaceae	Acidovorax	avenae	NA	ATCC 19860; CCUG 15838; CFBP 2425; CIP 106500; DSM 7227; ICMP 3183; JCM 20985; LMG 2117; NCPPB 1011	https://lpsn.dsmz.de/species/acidovorax-avenae	783274	TTTGAGTTTGATCCTGGCTCAGATTGAACGCTGGCGGCATGCCTTACACATGCAAGTCGAACGGTAACAGGTCTTCGGATGCTGACGAGTGGCGAACGGGTGAGTAATACATCGGAACGTGCCCGATCGTGGGGGATAACGAGGCGAAAGCTTTGCTAATACCGCATAAGATCTATGGATGAAAGCAGGGGACCGCAAGGCCTTGCGCGAACGGAGCGGCCGATGGCAGATTAGGTAGTTGGTGGGGTAAAGGCTTACCAAGCCTACGATCTGTAGCTGGTCTGAGAGGACGACCAGCCACACTGGGACTGAGACACGGCCCAGACTCCTACGGGAGGCAGCAGTGGGGAATTTTGGACAATGGGCGCAAGCCTGATCCAGCCATGCCGCGTGCAGGAT…
Bacteria	Pseudomonadota	Betaproteobacteria	Burkholderiales	Comamonadaceae	Acidovorax	benzenivorans	NA	D2M1; DSM 115238; NCAIM B.02679	https://lpsn.dsmz.de/species/acidovorax-benzenivorans	42176	GTCGAACGGTAACAGGTCTTCGGATGCTGACGAGTGGCGAACGGGTGAGTAATACATCGGAACGTGCCCGAGAGTGGGGGATAACGAAGCGAAAGCTTTGCTAATACCGCATACGATCTCAGGATGAAAGCAGGGGACCGCAAGGCCTTGCGCTCACGGAGCGGCCGATGGCAGATTAGGTAGTTGGTGGGATAAAAGCTTACCAAGCCGACGATCTGTAGCTGGTCTGAGAGGACGACCAGCCACACTGGGACTGAGACACGGCCCAGACTCCTACGGGAGGCAGCAGTGGGGAATTTTGGACAATGGGCGCAAGCCTGATCCAGCCATGCCGCGTGCAGGATGAAGGCCTTCGGGTTGTAAACTGCTTTTGTACGGAACGAAAAGACTCTGGTTAAT…
Bacteria	Pseudomonadota	Betaproteobacteria	Burkholderiales	Comamonadaceae	Acidovorax	caeni	NA	DSM 19327; LMG 24103; R-24608	https://lpsn.dsmz.de/species/acidovorax-caeni	787106	AGAGTTTGATCCCTGGCTCAGATTGAACGCTGGCGGCATGCCTTACACATGCAAGTCGAACGGTAACAGGTCTTCGGATGCTGACGAGTGGCGAACGGGTGAGTAATACATCGGAACGTGCCCAGACGTGGGGGATAACGAGGCGAAAGCTTTGCTAATACCGCATACGATCTAAGGATGAAAGCAGGGGACCGCAAGGCCTTGCGCGTTTGGAGCGGCCGATGGCAGATTAGGTAGTTGGTGGGATAAAAGCTTACCAAGCCGACGATCTGTAGCTGGTCTGAGAGGACGACCAGCCACACTGGGACTGAGACACGGCCCAGACTCCTACGGGAGGCAGCAGTGGGGAATTTTGGACAATGGGCGAAAGCCTGATCCAGCAATGCCGCGTGCAGGATG…
Bacteria	Pseudomonadota	Betaproteobacteria	Burkholderiales	Comamonadaceae	Acidovorax	carolinensis	NA	DSM 105008; LMG 30136; NA3	https://lpsn.dsmz.de/species/acidovorax-carolinensis	5432	AGAGTTTGATCCTGGCTCAGATTGAACGCTGGCGGCATGCCTTACACATGCAAGTCGAACGGTAACAGGTCTTCGGATGCTGACGAGTGGCGAACGGGTGAGTAATACATCGGAACGTGCCCGATCGTGGGGGATAACGGAGCGAAAGCTTTGCTAATACCGCATACGATCTACGGATGAAAGCAGGGGACCGCAAGGCCTTGCGCGGACGGAGCGGCCGATGGCAGATTAGGTAGTTGGTGGGATAAAAGCTTACCAAGCCGACGATCTGTAGCTGGTCTGAGAGGACGACCAGCCACACTGGGACTGAGACACGGCCCAGACTCCTACGGGAGGCAGCAGTGGGGAATTTTGGACAATGGGCGCAAGCCTGATCCAGCCATGCCGCGTGCAGGATGA…
Bacteria	Pseudomonadota	Betaproteobacteria	Burkholderiales	Comamonadaceae	Acidovorax	cattleyae	NA	ATCC 33619; CCUG 21975; CFBP 2423; CIP 106435; DSM 17101; FC-507; IBSBF 209; ICMP 2826; ICPB 30134; LMG 2364; NCPPB 961	https://lpsn.dsmz.de/species/acidovorax-cattleyae	787824	ATTTGAGTTTGATCCTGTCTCAGATTGAACGCTGGCGGCATGCCTTACACATGCAAGTCGAACGGTAACAGGTCTTCGGATGCTGACGAGTGGCGAACGGGTGAGTAATACATCGGAACGTGCCCGATCGTGGGGGATAACGAGGCGAAAGCTTTGGTAATACCGCATAAGATCTATGGATGAAAGCAGGGGACCGCAAGGCCTTGCGCGAACGGAGCGGCCGATGGCAGATTAGGTAGTTGGTGGGGTAAAGGCTTACCAAGCCTACGATCTGTAGCTGGTCTGAGAGGACGACCAGCCACACTGGGACTGAGACACGGCCCAGACTCCTACGGGAGGCAGCAGTGGGGAATTTTGGACAATGGGCGCAAGCCTGATCCAGCCATGCCGCGTGCAGGA…
Bacteria	Pseudomonadota	Betaproteobacteria	Burkholderiales	Comamonadaceae	Acidovorax	citrulli	NA	ATCC 29625; CCUG 17393; CFBP 4459; CIP 106436; DSM 17060; FC-247; IBSBF 1851; ICMP 7500; ICPB 30064; LMG 5376; NCPPB 3679	https://lpsn.dsmz.de/species/acidovorax-citrulli	787825	TTTATTTGAGTTTGATCCTGGCTCAGATTGAACGCTGGCGGCATGCCTTACACATGCAAGTCGAACGGTAACAGGTCTTCGGATGCTGACGAGTGGCGAACGGGTGAGTAATACATCGGAACGTGCCCGATCGTGGGGGATAACGAGGCGAAAGCTTTGCTAATACCGCATAAGATCTATGGATGAAAGCAGGGGACCGCAAGGCCTTGCGCGAACGGAGCGGCCGATGGCAGATTAGGTAGTTGGTGGGGTAAAGGCTTACCAAGCCTACGATCTGTAGCTGGTCTGAGAGGACGACCAGCCACACTGGGACTGAGACACGGCCCAGACTCCTACGGGAGGCAGCAGTGGGGAATTTTGGACAATGGGCGCAAGCCTGATCCAGCCATGCCGCGTGCA…
Bacteria	Pseudomonadota	Betaproteobacteria	Burkholderiales	Comamonadaceae	Acidovorax	defluvii	NA	BSB 411; CCUG 49021; CIP 106824; DSM 12644	https://lpsn.dsmz.de/species/acidovorax-defluvii	772599	AGAGTTTGATNNTGGCTCAGATTGAACGCTGGCGGCATGCCTTACACATGCAAGTCGAACGGTAACAGGTCTTCGGATGCTGACGAGTGGCGAACGGGTGAGTAATACATCGGAACGTGCCCGATCGTGGGGGATAACGGAGCGAAAGCTTTGCTAATACCGCATACGATCTACGGATGAAAGCAGGGGACCGCAAGGCCTTGCGCGGACGGAGCGGCCGATGGCAGATTAGGTAGTTGGTGGGATAAAAGCTTACCAAGCCGACGATCTGTAGCTGGTCTGAGAGGACGACCAGCCACACTGGGACTGAGACACGGCCCAGACTCCTACGGGAGGCAGCAGTGGGGAATTTTGGACAATGGGCGAAAGCCTGATCCAGCCATGCCGCGTGCAGGATGA…
Bacteria	Pseudomonadota	Betaproteobacteria	Burkholderiales	Comamonadaceae	Acidovorax	delafieldii	NA	ATCC 17505; CCUG 1779; CFBP 2442; CFBP 3609; CIP 103303; DSM 64; LMG 5943	https://lpsn.dsmz.de/species/acidovorax-delafieldii	772600	TTTGTTTGATCCTGTCTCAGACTGAACGCTGGCGGCATGCCTTACACATGCAAGTCGAACGGTAACAGGTCTTCGGATGCTGACGAGTGGCGAACGGGTGAGTAATACATCGGAACGTGCCCGAGAGTGGGGGATAACGAAGCGAAAGCTTTGCTAATACCGCATACGATCTCAGGATGAAAGCAGGGGACCGCAAGGCCTTGCGCTCACGGAGCGGCCGATGGCAGATTAGGTAGTTGGTGGGATAAAAGCTTACCAAGCCGACGATCTGTAGCTGGTCTGAGAGGACGACCAGCCACACTGGGACTGAGACACGGCCCAGACTCCTACGGGAGGCAGCAGTGGGGAATTTTGGACAATGGGCGCAAGCCTGATCCAGCCATGCCGCGTGCAGGATGA…
Bacteria	Pseudomonadota	Betaproteobacteria	Burkholderiales	Comamonadaceae	Acidovorax	facilis	NA	ATCC 11228; CFBP 2441; CFBP 3608; CIP 103302; DSM 649; LMG 2193; NRRL B-4274	https://lpsn.dsmz.de/species/acidovorax-facilis	772601	TTTGATCATGTCTCAGATTGAACGCTGGCGGCATGCCTTACACATGCAAGTCGAACGGTAACAGGTCTTCGGATGCTGACGAGTGGCGAACGGGTGAGTAATACATCGGAACGTGCCCGATCGTGGGGGATAACGGAGCGAAAGCTTTGCTAATACCGCATACGATCTACGGATGAAAGCAGGGGACCGCAAGGCCTTGCGCGGACGGAGCGGCCGATGGCAGATTAGGTAGTTGGTGGGATAAAAGCTTACCAAGCCGACGATCTGTAGCTGGTCTGAGAGGACGACCAGCCACACTGGGACTGAGACACGGCCCAGACTCCTACGGGAGGCAGCAGTGGGGAATTTTGGACAATGGGCGAAAGGCTGATCCAGCCATGCCGCGTGAAGGATGAAGGC…
Bacteria	Pseudomonadota	Betaproteobacteria	Burkholderiales	Comamonadaceae	Acidovorax	kalamii	NA	KCTC 52819; KNDSW-TSA6; MTCC 12652; VTCC B-910010	https://lpsn.dsmz.de/species/acidovorax-kalamii	797702	GCTCAGATTGAACGCTGGCGGCATGCCTTACACATGCAAGTCGAACGGTAACAGGTCTTCGGATGCTGACGAGTGGCGAACGGGTGAGTAATACATCGGAACGTGCCCGAGAGTGGGGGATAACGAGGCGAAAGCTTTGCTAATACCGCATACGATCTCAGGATGAAAGCAGGGGACCGCAAGGCCTTGCGCTCACGGAGCGGCCGATGGCAGATTAGGTAGTTGGTGGGATAAAAGCTTACCAAGCCGACGATCTGTAGCTGGTCTGAGAGGACGACCAGCCACACTGGGACTGAGACACGGCCCAGACTCCTACGGGAGGCAGCAGTGGGGAATTTTGGACAATGGGCGCAAGCCTGATCCAGCCATGCCGCGTGCAGGATGAAGGCCTTCGGGTTG…
Bacteria	Pseudomonadota	Betaproteobacteria	Burkholderiales	Comamonadaceae	Acidovorax	konjaci	NA	ATCC 33996; CCUG 17394; CFBP 4460; CIP 106439; DSM 7481; ICMP 7733; JCM 2397; K2; LMG 5691; NCPPB 3698; PDDCC 7733	https://lpsn.dsmz.de/species/acidovorax-konjaci	772603	TTTGAGTTTGATCCTGGCTCAGATTGAACGCTGGCGGCATGCCTTACACATGCAAGTCGAACGGTAACAGGTCTTCGGATGCTGACGAGTGGCGAACGGGTGAGTAATACATCGGAACGTGCCCGATCGTGGGGGATAACGAGGCGAAAGCTTTGCTAATACCGCATAAGATCTATGGATGAAAGCAGGGGACCGCAAGGCCTTGCGCGAACGGAGCGGCCGATGGTAGATTAGGTAGTTGGTGGGGTAAAGGCTTACCAAGCCTACGATCTGTAGCTGGTCTGAGAGGACGACCAGCCACACTGGGACTGAGACACGGCCCAGACTCCTACGGGAGGCAGCAGTGGGGAATTTTGGACAATGGGCGCAAGCCTGATCCAGCCATGGCGCGTGCAGGAT…
Bacteria	Pseudomonadota	Betaproteobacteria	Burkholderiales	Comamonadaceae	Acidovorax	lacteus	NA	JCM 31890; KCTC 52220; M36	https://lpsn.dsmz.de/species/acidovorax-lacteus	796254	TGCAGTCGAACGGTAACAGGTCTTCGGATGCTGACGAGTGGCGAACGGGTGAGTAATACATCGGAACGTGCCCGAGAGTGGGGGATAACGAAGCGAAAGCTTTGCTAATACCGCATACGATCTCAGGATGAAAGCAGGGGACCGCAAGGCCTTGCGCTCACGGAGCGGCCGATGGCAGATTAGGTAGTTGGTGGGGTAAAGGCTTACCAAGCCTACGATCTGTAGCTGGTCTGAGAGGACGACCAGCCACACTGGGACTGAGACACGGCCCAGACTCCTACGGGAGGCAGCAGTGGGGAATTTTGGACAATGGGCGCAAGCCTGATCCAGCCATGCCGCGTGCAGGATGAAGGCCTTCGGGTTGTAAACTGCTTTTGTACGGAACGAAAAGCTCTGGGT…
Bacteria	Pseudomonadota	Betaproteobacteria	Burkholderiales	Comamonadaceae	Acidovorax	monticola	NA	K-4-16; KACC 19171; KEMB 9005-570; NBRC 113141	https://lpsn.dsmz.de/species/acidovorax-monticola	798028	CAGATTGAACGCTGGCGGCATGCCTTACACATGCAAGTCGAACGGTAACAGGTCTTCGGATGCTGACGAGTGGCGAACGGGTGAGTAATACATCGGAACGTGCCCGATCGTGGGGGATAACGAAGCGAAAGCTTTGCTAATACCGCATACGATCTACGGATGAAAGCAGGGGACCGCAAGGCCTTGCGCGAACGGAGCGGCCGATGGCAGATTAGGTAGTTGGTGGGGTAAAGGCTTACCAAGCCTACGATCTGTAGCTGGTCTGAGAGGACGACCAGCCACACTGGGACTGAGACACGGCCCAGACTCCTACGGGAGGCAGCAGTGGGGAATTTTGGACAATGGGCGCAAGCCTGATCCAGCAATGCCGCGTGCAGGATGAAGGCCTTCGGGTTGTAA…
Bacteria	Pseudomonadota	Betaproteobacteria	Burkholderiales	Comamonadaceae	Acidovorax	oryzae	NA	ATCC 19882; FC-143; ICMP 3960; ICPB 30003; NCPPB 1392	https://lpsn.dsmz.de/species/acidovorax-oryzae	787826	ATTGAACGCTGGCGGCATGCCTTACACATGCAAGTCGAACGGTAACAGGTCTTCGGATGCTGACGAGTGGCGAACGGGTGAGTAATACATCGGAACGTGCCCGATCGTGGGGGATAACGAGGCGAAAGCTTTGCTAATACCGCATAAGATCTATGGATGAAAGCAGGGGACCGCAAGGCCTTGCGCGAACGGAGCGGCCGATGGCAGATTAGGTAGTTGGTGGGGTAAAGGCTTACCAAGCCTACGATCTGTAGCTGGTCTGAGAGGACGACCAGCCACACTGGGACTGAGACACGGCCCAGACTCCTACGGGAGGCAGCAGTGGGGAATTTTGGACAATGGGCGCAAGCCTGATCCAGCCATGCCGCGTGCAGGATGAAGGCCTTCGGGTTGTAAACT…
Bacteria	Pseudomonadota	Betaproteobacteria	Burkholderiales	Comamonadaceae	Acidovorax	radicis	NA	DSM 23535; LMG 25767; N35	https://lpsn.dsmz.de/species/acidovorax-radicis	789526	ATTGAACGCTGGCGGCATGCCTTACACATGCAAGTCGAACGGTAACAGGTCTTCGGATGCTGACGAGTGGCGAACGGGTGAGTAATACATCGGAACGTGCCCGATCGTGGGGGATAACGGAGCGAAAGCTTTGCTAATACCGCATACGATCTACGGATGAAAGCAGGGGACCGCAAGGCCTTGCGCGGACGGAGCGGCCGATGGCAGATTAGGTAGTTGGTGGGATAAAAGCTTACCAAGCCGACGATCTGTAGCTGGTCTGAGAGGACGACCAGCCACACTGGGACTGAGACACGGCCCAGACTCCTACGGGAGGCAGCAGTGGGGAATTTTGGACAATGGGCGAAAGCCTGATCCAGCCATGCCGCGTGCAGGATGAAGGCCTTCGGGTTGTAAACT…
Bacteria	Pseudomonadota	Betaproteobacteria	Burkholderiales	Comamonadaceae	Acidovorax	soli	NA	BL21; DSM 25157; JCM 15909; KCTC 22399	https://lpsn.dsmz.de/species/acidovorax-soli	788914	CTCAGATGAACGCTGGCGGCATGCCTTACACATGCAAGTCGAACGGTAACAGGTCTTCGGATGCTGACGAGTGGCGAACGGGTGAGTAATACATCGGAACGTGCCCGAGAGTGGGGGATAACGGAGCGAAAGCTTTGCTAATACCGCATACGATCTCAGGATGAAAGCAGGGGACCGCAAGGCCTTGCGCTCACGGAGCGGCCGATGGCAGATTAGGTAGTTGGTGGGATAAAAGCTTACCAAGCCGACGATCTGTAGCTGGTCTGAGAGGACGACCAGCCACACTGGGACTGAGACACGGCCCAGACTCCTACGGGAGGCAGCAGTGGGGAATTTTGGACAATGGGCGCAAGCCTGATCCAGCCATGCCGCGTGCAGGATGAAGGCCTTCGGGTTGTA…
Bacteria	Pseudomonadota	Betaproteobacteria	Burkholderiales	Comamonadaceae	Acidovorax	temperans	NA	ATCC 49665; CCUG 11779; CCUG 29362; CFBP 3610; CIP 103457; DSM 7270; LMG 7169	https://lpsn.dsmz.de/species/acidovorax-temperans	772607	TTTAGTTTGATCATGTCTCAGATTGAACGCTGGCGGCATGCCTTACACATGCAAGTCGAACGGTAACAGGTCTTCGGATGCTGACGAGTGGCGAACGGGTGAGTAATACATCGGAACGTGCCCGATCGTGGGGGATAACGAAGCGAAAGCTTTGCTAATACCGCATAAGATCTACGGATGAAAGCAGGGGACCGCAAGGCCTTGCGCGAACGGAGCGGCCGATGGCAGATTAGGTAGTTGGTGGGATAAAAGCTTACCAAGCCGACGATCTGTAGCTGGTCTGAGAGGACGACCAGCCACACTGGGACTGAGACACGGCCCAGACTCCTACGGGAGGCAGCAGTGGGGAATTTTGGACAATGGGCGAAAGCCTGATCCAGCCATGCCGCGTGAAGGATG…
Bacteria	Pseudomonadota	Betaproteobacteria	Burkholderiales	Comamonadaceae	Acidovorax	valerianellae	NA	CFBP 4730; DSM 16619; NCPPB 4283	https://lpsn.dsmz.de/species/acidovorax-valerianellae	772608	AGTTTGATCCTGGCTCAGATTGAACGCTGGCGGCATGCCTTACACATGCAAGTCGAACGGTAACAGGTCTTCGGATGCTGACGAGTGGCGAACGGGTGAGTAATACATCGGAACGTGCCCGATCGTGGGGGATAACGGAGCGAAAGCTTTGCTAATACCGCATACGATCTACGGATGAAAGCAGGGGACCGCAAGGCCTTGCGCGGACGGAGCGGCCGATGGCAGATTAGGTAGTTGGTGGGATAAAAGCTTACCAAGCCGACGATCTGTAGCTGGTCTGAGAGGACGACCAGCCACACTGGGACTGAGACACGGCCCAGACTCCTACGGGAGGCAGCAGTGGGGAATTTTGGACAATGGGCGAAAGCCTGATCCAGCCATGCCGCGTGCAGGATGAAG…
Bacteria	Pseudomonadota	Betaproteobacteria	Burkholderiales	Comamonadaceae	Acidovorax	wautersii	NA	CCUG 62584; DSM 27981; LMG 26971; NF 1078	https://lpsn.dsmz.de/species/acidovorax-wautersii	790829	TAGAGTTTGATCCTGGCTCAGATTGAACGCTGGCGGCATGCCTTACACATGCAAGTCGAACGGTAACAGGTCTTCGGATGCTGACGAGTGGCGAACGGGTGAGTAATACATCGGAACGTGCCCGATCGTGGGGGATAACGGAGCGAAAGCTTTGCTAATACCGCATACGATCTACGGATGAAAGCAGGGGACCGCAAGGCCTTGCGCGGACGGAGCGGCCGATGGCAGATTAGGTAGTTGGTGGGATAAAAGCTTACCAAGCCGACGATCTGTAGCTGGTCTGAGAGGACGACCAGCCACACTGGGACTGAGACACGGCCCAGACTCCTACGGGAGGCAGCAGTGGGGAATTTTGGACAATGGGCGAAAGCCTGATCCAGCCATGCCGCGTGCAGGATG…
Bacteria	Pseudomonadota	Gammaproteobacteria	Pseudomonadales	Moraxellaceae	Acinetobacter	albensis	NA	ANC 4874; CCM 8611; CCUG 67281	https://lpsn.dsmz.de/species/acinetobacter-albensis	793499	GATTGAACGCTGGCGGCAGGCTTAACACATGCAAGTCGAGCGGGGAAAAGTAGCTTGCTACTTAACTTAGCGGCGGACGGGTGAGTAATACTTAGGAATCTGCCTATTAGTGGGGGACAACATTTCGAAAGGAATGCTAATACCGCATACGTCCTACGGGAGAAAGCAGGGGATCACTTGTGACCTTGCGCTAATAGATGAGCCTAAGTCGGATTAGCTAGTTGGTGGGGTAAAGGCCTACCAAGGCGACGATCTGTAGCGGGTCTGAGAGGATGATCCGCCACACTGGGACTGAGACACGGCCCAGACTCCTACGGGAGGCAGCAGTGGGGAATATTGGACAATGGGGGGAACCCTGATCCAGCCATGCCGCGTGTGTGAAGAAGGCCTTTTGGTTGT…
Bacteria	Pseudomonadota	Gammaproteobacteria	Pseudomonadales	Moraxellaceae	Acinetobacter	amyesii	NA	ANC 5579; CCM 9242; CCUG 76274; CNCTC 8134	https://lpsn.dsmz.de/species/acinetobacter-amyesii	31286	TTTTAAACTGAAGAGTTTGATCATGGCTCAGATTGAACGCTGGCGGCAGGCTTAACACATGCAAGTCGAGCGGGAATAGGTAGCTTGCTACCGATTTCTAGCGGCGGACGGGTGAGTAATGCTTAGGAATCTGCCTATTAGTGGGGGACAACATTTCGAAAGGGATGCTAATACCGCATACGTCCTACGGGAGAAAGCAGGGGATCTTCGGACCTTGCGCTAATAGATGAGCCTAAGTCGGATTAGCTAGTTGGTGGGGTAAAGGCCTACCAAGGCGACGATCTGTAGCGGGTCTGAGAGGATGATCCGCCACACTGGGACTGAGACACGGCCCAGACTCCTACGGGAGGCAGCAGTGGGGAATATTGGACAATGGGGGGAACCCTGATCCAGCCATGC…
Bacteria	Pseudomonadota	Gammaproteobacteria	Pseudomonadales	Moraxellaceae	Acinetobacter	apis	NA	HYN18; JCM 18575; KACC 16906	https://lpsn.dsmz.de/species/acinetobacter-apis	792253	TGAGTTTGATCCTGGCTCAGATTGAACGCTGGCGGCAGGCTTAACACATGCAAGTCGAGCGGGGGAAAGTAGCTTGCTACTGACCTTAGCGGCGGACGGGTGAGTAATGCTTAGGAATCTGCCTATTAGTGGGGGACAACGTTTCGAAAGGGACGCTAATACCGCATACGCCCTACGGGGGAAAGCAGGGGATCTTCGGACCTTGCGCTAATAGATGAGCCTAAGTCGGATTAGCTAGTTGGTAGGGTAAAGGCCTACCAAGGCGACGATCTGTAGCGGGTTTGAGAGGATGATCCGCCACACTGGGACTGAGACACGGCCCAGACTCCTACGGGAGGCAGCAGTGGGGAATATTGGACAATGGGCGAAAGCCTGATCCAGCCATGCCGCGTGTGTGAA…
Bacteria	Pseudomonadota	Gammaproteobacteria	Pseudomonadales	Moraxellaceae	Acinetobacter	baretiae	NA	ATCC TSD-213; B10A; LMG 31702; TSD-213	https://lpsn.dsmz.de/species/acinetobacter-baretiae	19553	CCATGCAGTCGAGCGGGGGAAAGTAGCTTGCTACTGACCTTAGCGGCGGACGGGTGAGTAATACTTAGGAATCTACCTATTAATGGGGGACAACGTTTCGAAAGGGACGCTAATACCGCATACGCCCTACGGGGGAAAGCAGGGGATCTTCGGACCTTGCGTTAATAGATGAGCCTAAGCCGGATTAGCTAGTTGGTGGGGTAAAGGCCTACCAAGGCGACGATCTGTAGCGGGTTTGAGAGGATGATCCGCCACACTGGGACTGAGACACGGCCCAGACTCCTACGGGAGGCAGCAGTGGGGAATATTGGACAATGGGCGCAAGCCTGATCCAGCCATGCCGCGTGTGTGAAGAAGGCCTTATGGTTGTAAAGCACTTTAAGCGAGGAGGAGGCTTAC…
Bacteria	Pseudomonadota	Gammaproteobacteria	Pseudomonadales	Moraxellaceae	Acinetobacter	baumannii	NA	ATCC 19606; CCUG 19096; CIP 70.34; DSM 30007; DSM 6974; JCM 6841; LMG 1041; NCCB 85021; NCTC 12156	https://lpsn.dsmz.de/species/acinetobacter-baumannii	772610	AGAGTTTGATCCTGGCTCAGATTGAACGCTGGCGGCAGGCTTAACACATGCAAGTCGAGCGGGGGAAGGTAGCTTGCTACCGGACCTAGCGGCGGACGGGTGAGTAATGCTTAGGAATCTGCCTATTAGTGGGGGACAACATCTCGAAAGGGATGCTAATACCGCATACGTCCTACGGGAGAAAGCAGGGGATCTTCGGACCTTGCGCTAATAGATGAGCCTAAGTCGGATTAGCTAGTTGGTGGGGTAAAGGCCTACCAAGGCGACGATCTGTAGCGGGTCTGAGAGGATGATCCGCCACACTGGGACTGAGACACGGCCCAGACTCCTACGGGAGGCAGCAGTGGGGAATATTGGACAATGGGGGGAACCCTGATCCAGCCATGCCGCGTGTGTGAA…
Bacteria	Pseudomonadota	Gammaproteobacteria	Pseudomonadales	Moraxellaceae	Acinetobacter	baylyi	NA	B 2; CIP 107474; DSM 14961	https://lpsn.dsmz.de/species/acinetobacter-baylyi	772611	TGCAGTCGAGCGGGGGAAGTACTTCGGTACTAACCTTAGCGGCGGACGGGTGAGTAATACTTAGGAATCTGCCTATTAGTGGGGGACAACATCTCGAAAGGGATGCTAATACCGCATACGTCCTACGGGAGAAAGCAGGGGATCTTTATGACCTTGCGCTAATAGATGAGCCTAAGTCGGATTAGCTAGTTGGTGGGGTAAAGGCCTACCAAGGCGACGATCTGTAGCGGGTCTGAGAGGATGATCCGCCACACTGGGACTGAGACACGGCCCAGACTCCTACGGGAGGCAGCAGTGGGGAATATTGGACAATGGGGGGAACCCTGATCCAGCCATGCCGCGTGTGTGAAGAAGGCCTTATGGTTGTAAAGCACTTTAAGCGAGGAGGAGGCTTACCTG…
Bacteria	Pseudomonadota	Gammaproteobacteria	Pseudomonadales	Moraxellaceae	Acinetobacter	beijerinckii	NA	58a; CCM 7266; CCUG 51249; DSM 22901; LUH 4759; NIPH 838	https://lpsn.dsmz.de/species/acinetobacter-beijerinckii	787668	CGGCAGGCTTACCATGCAAGTCGAGCGGGGAAGGTACTTGCTCCTACCTAGCGGCGGACGGGTGAGTAATGCTTAGGAATCTGCCTATTAGTGGGGGACAACATTCCGAAAGGAATGCTAATACCGCATACGTCCTACGGGAGAAAGCAGGGGACCTTCGGGCCTTGCGCTAATAGATGAGCCTAAGTCGGATTAGCTAGTTGGTGGGGTAAAGGCCTACCAAGGCGACGATCTGTAGCGGGTCTGAGAGGATGATCCGCCACACTGGGACTGAGACACGGCCCAGACTCCTACGGGAGGCAGCAGTGGGGAATATTGGACAATGGGGGGAACCCTGATCCAGCCATGCCGCGTGTGTGAAGAAGGCCTTTTGGTTGTAAAGCACTTTAAGCGAGGAGG…
Bacteria	Pseudomonadota	Gammaproteobacteria	Pseudomonadales	Moraxellaceae	Acinetobacter	bereziniae	NA	69; ATCC 17924; CIP 70.12; DSM 25435; LMG 1003; NIPH 521	https://lpsn.dsmz.de/species/acinetobacter-bereziniae	788443	CCTGGCTCAGATTGAACGCTGGCGGCAGGCTTAACACATACAAGTCGAGCGGGGGAGATTGCTTCGCTAATTGACCTAGCGGCGGACGGGTGAGTAATACTTAGGAATCTGCCTATTAATGGGGGACAACATCTCGAAAGGGATGCTAATACCGCATACGTCCTACGGGAGAAAGCAGGGGATCACTTGTGACCTTGCGTTAATAGATGAGCCTAAGTCGGATTAGCTAGTTGGTGGGGTAAAGGCCTACCAAGGCGACGATCTGTAGCGGGTCTGAGAGGATGATCCNCCACACTGGGACTGAGACACGGCCCAGACTCCTACGGGAGGCAGCAGTGGGGAATATTGGACAATGGGGGGAACCCTGATCCAGCCATGCCGCGTGTGTGAAGAAGGCCT…
Bacteria	Pseudomonadota	Gammaproteobacteria	Pseudomonadales	Moraxellaceae	Acinetobacter	bohemicus	NA	ANC 3994; CCM 8462; CCUG 63842; CIP 110496	https://lpsn.dsmz.de/species/acinetobacter-bohemicus	792450	ATTGAACGCTGGCGGCAGGCTTAACACATGCAAGTCGAGCGGAGATGAGGTGCTTGCACCTTATCTTAGCGGCGGACGGGTGAGTAATGCTTAGGAATCTGCCTATTAGTGGGGGACAACATTTCGAAAGGAATGCTAATACCGCATACGCCCTACGGGGGAAAGCAGGGGATCTTCGGACCTTGCGCTAATAGATGAGCCTAAGTCGGATTAGCTAGTTGGTGGGGTAAAGGCCTACCAAGGCGACGATCTGTAGCGGGTCTGAGAGGATGATCCGCCACACTGGGACTGAGACACGGCCCAGACTCCTACGGGAGGCAGCAGTGGGGAATATTGGACAATGGGGGGAACCCTGATCCAGCCATGCCGCGTGTGTGAAGAAGGCCTTTTGGTTGTAAA…
Bacteria	Pseudomonadota	Gammaproteobacteria	Pseudomonadales	Moraxellaceae	Acinetobacter	boissieri	NA	CECT 8128; LMG 26959; SAP 284.1	https://lpsn.dsmz.de/species/acinetobacter-boissieri	790644	AGAGTTTGATCATGGCTCAGATTGAACGCTGGCGGCAGGCTTAACACATGCAAGTCGAGCGGGGGAAAGTAGCTTGCTACTGACCTTAGCGGCGGACGGGTGAGTAATACTTAGGAATCTACCTATTAATGGGGGACAACGTTTCGAAAGGGACGCTAATACCGCATACGCCCTACGGGGGAAAGCAGGGGATCTTCGGACCTTGCGTTAATAGATGAGCCTAAGCCGGATTAGCTAGTTGGTGGGGTAAAGGCCTACCAAGGCGACGATCTGTAGCGGGTTTGAGAGGATGATCCGCCACACTGGGACTGAGACACGGCCCAGACTCCTACGGGAGGCAGCAGTGGGGAATATTGGACAATGGGGGGAACCCTGATCCAGCCATGCCGCGTGTGTGAA…
Bacteria	Pseudomonadota	Gammaproteobacteria	Pseudomonadales	Moraxellaceae	Acinetobacter	bouvetii	NA	4B02; CCUG 50766; CIP 107468; DSM 14964	https://lpsn.dsmz.de/species/acinetobacter-bouvetii	772612	TACTTCTAGCGGCGGACGGGTGAGTAATGCTTAGGAATCTGCCTATTAGTGGGGGACAACGTTTCGAAAGGAACGCTAATACCGCATACGCCCTACGGGGGAAAGCAGGGGATCTTCGGACCTTGCGCTAATAGATGAGCCTAGTCAGATTAGCTAGTTGGTGGGGTAAAGGCCTACCAAGGCGACGATCTGTAGCGGGTCTGAGAGGATGATCCGCCACACTGGGACTGAGACACGGCCAGACTCCTACGGGAGGCAGCAGTGGGGAATATGGACAATGGGGGGAACCCTGATCCAGCCATGCCGCGTGTGTGAAGAAGGCCTTTTGGTTGTAAAGCACTTTAAGCGAGGAGGAGGCTACTATACTAATACTCTGGTATGGACGTTACTCGCAGAATA…
Bacteria	Pseudomonadota	Gammaproteobacteria	Pseudomonadales	Moraxellaceae	Acinetobacter	brisouii	NA	5YN5-8; DSM 18516; KACC 11602	https://lpsn.dsmz.de/species/acinetobacter-brisouii	785346	ATGCAAGTCGAGCGGAGCGAAGGTGCTTGCACCTTAGCTTAGCGGCGGACGGGTGAGTAATGCTTAGGAATCTGCCTATTAGTGGGGGACAACGTTTCGAAAGGAACGCTAATACCGCATACGTCCTACGGGAGAAAGCAGGGGATCTTCGGACCTTGTGCTAATAGATGAGCCTAAGTCGGATTAGCTAGTTGGTGGGGTAAAGGCCTACCAAGGCGACGATCTGTAGCGGGTCTGAGAGGATGATCCGCCACACTGGGACTGAGACACGGCCCAGACTCCTACGGGAGGCAGCAGTGGGGAATATTGGACAATGGGCGAAAGCCTGATCCAGCCATGCCGCGTGTGTGAAGAAGGCCTTTTGGTTGTAAAGCACTTTAAGCGAGGAGGAGGCTTCTT…
Bacteria	Pseudomonadota	Gammaproteobacteria	Pseudomonadales	Moraxellaceae	Acinetobacter	calcoaceticus	NA	ATCC 23055; CAIM 17; CCUG 12804; CIP 81.08; DSM 30006; JCM 6842; LMG 1046; NCCB 22016; NCTC 12983	https://lpsn.dsmz.de/species/acinetobacter-calcoaceticus	772613	TCCTGGCTCAGATTGAACGCTGGCGGCAGGCTTAACACATGCAAGTCGAGCGGAGAGAGGTAGCTTGCTACTGATCTTAGCGGCGGACGGGTGAGTAATGCTTAGGAATCTGCCTATTAGTGGGGGACAACATTTCGAAAGGAATGCTAATACCGCATACGTCCTACGGGAGAAAGCAGGGGATCTTCGGACCTTGCGCTAATAGATGAGCCTAAGTCGGATTAGCTAGTTGGTGGGGTAAAGGCCTACCAAGGCGACGATCTGTAGCGGGTCTGAGAGGATGATCCGCCACACTGGGACTGAGACACGGCCCAGACTCCTACGGGAGGCAGCAGTGGGGAATATTGGACAATGGGCGCAAGCCTGATCCAGCCATGCCGCGTGTGTGAAGAAGGCCTT…
Bacteria	Pseudomonadota	Gammaproteobacteria	Pseudomonadales	Moraxellaceae	Acinetobacter	celticus	NA	ANC 4603; CCM 8700; CCUG 69239; CNCTC 7549	https://lpsn.dsmz.de/species/acinetobacter-celticus	794966	GAGGTGCTTGCACCTTATCTTAGCGGCGGACGGGTGAGTAATGCTTAGGAATCTACCTATTAGTGGGGGACAACGTTTCGAAAGGAACGCTAATACCGCATACGTCCTACGGGAGAAAGCAGGGGACCTTCGGGCCTTGCGCTAATAGATGAGCCTAAGTCGGATTAGCTAGTTGGTGGGGTAAAGGCCTACCAAGGCGACGATCTGTAGCGGGTCTGAGAGGATGATCCGCCACACTGGGACTGAGACACGGCCCAGACTCCTACGGGAGGCAGCAGTGGGGAATATTGGACAATGGGGGGAACCCTGATCCAGCCATGCCGCGTGTGTGAAGAAGGCCTTTTGGTTGTAAAGCACTTTAAGCGGGGAGGAGGCTACTTAGATTAATACTCTAGGATA…
Bacteria	Pseudomonadota	Gammaproteobacteria	Pseudomonadales	Moraxellaceae	Acinetobacter	chengduensis	NA	CCTCC AB 2019139; GDMCC 1.1622; JCM 33509; WCHAc060005	https://lpsn.dsmz.de/species/acinetobacter-chengduensis	8746	TGAAGAGTTTGATCATGGCTCAGATTGAACGCTGGCGGCAGGCTTAACACATGCAAGTCGAGCGGATGAAGGGAGCTTGCTCCTGGATTCAGCGGCGGACGGGTGAGTAATGCTTAGGAATCTGCCTATTAGTGGGGGACAACATTTCGAAAGGGATGCTAATACCGCATACGCCCTACGGGGGAAAGCAGGGGATCTTCGGACCTTGCGCTAATAGATGAGCCTAAGTCAGATTAGCTAGTTGGTGGGGTAAAGGCCTACCAAGGCGACGATCTGTAGCGGGTCTGAGAGGATGATCCGCCACACTGGGACTGAGACACGGCCCAGACTCCTACGGGAGGCAGCAGTGGGGAATATTGGACAATGGGGGGAACCCTGATCCAGCCATGCCGCGTGTGT…
Bacteria	Pseudomonadota	Gammaproteobacteria	Pseudomonadales	Moraxellaceae	Acinetobacter	chinensis	NA	GDMCC 1.1232; KCTC 61813; WCHAc010005	https://lpsn.dsmz.de/species/acinetobacter-chinensis	5280	GATGAGCCAAGATTGGCACCCTTTAAGGTGCTAGCAAGTATTAAACTGAAGAGTTTGATCATGGCTCAGATTGAACGCTGGCGGCAGGCTTAACACATGCAAGTCGAGCGGAGAGAGGTAGCTTGCTACTGATCTTAGCGGCGGACGGGTGAGTAATGCTTAGGAATCTGCCTATTAGTGGGGGACAACATTCCGAAAGGAATGCTAATACCGCATACGCCCTACGGGGGAAAGCAGGGGATCATTAGACCTTGCGCTAATAGATGAGCCTAAGTCGGATTAGCTAGTTGGTGGGGTAAAGGCCTACCAAGGCGACGATCTGTAGCGGGTCTGAGAGGATGATCCGCCACACTGGGACTGAGACACGGCCCAGACTCCTACGGGAGGCAGCAGTGGGGA…
Bacteria	Pseudomonadota	Gammaproteobacteria	Pseudomonadales	Moraxellaceae	Acinetobacter	colistiniresistens	NA	CCM 8641; CCUG 67966; CIP 110478; CNCTC 7573; NCTC 14468; NIPH 2036	https://lpsn.dsmz.de/species/acinetobacter-colistiniresistens	795535	AGAGTTTGATCATGGCTCAGATTGAACGCTGGCGGCAGGCTTAACACATGCAAGTCGAGCGGGGAAGGGTAGCTTGCTACCTAACCTAGCGGCGGACGGGTGAGTAATGCTTAGGAATCTGCCATTTAGTGGGGGACAACATTCCGAAAGGAATGCTAATACCGCATACGTCCTACGGGAGAAAGCAGGGGATCTTCGGACCTTGCGCTAAATGATGAGCCTAAGTCGGATTAGCTAGTTGGTGGGGTAAAGGCCTACCAAGGCGACGATCTGTAGCGGGTCTGAGAGGATGATCCGCCACACTGGGACTGAGACACGGCCCAGACTCCTACGGGAGGCAGCAGTGGGGAATATTGGACAATGGGCGAAAGCCTGATCCAGCCATGCCGCGTGTGTGAA…
Bacteria	Pseudomonadota	Gammaproteobacteria	Pseudomonadales	Moraxellaceae	Acinetobacter	courvalinii	NA	ANC 3623; CCM 8635; CCUG 67960; CIP 110480	https://lpsn.dsmz.de/species/acinetobacter-courvalinii	794035	ATTGAACGCTGGCGGCAGGCTTAACACATGCAAGTCGAGCGGGGAAGGTTGCTTCGGTAACTGACCTAGCGGCGGACGGGTGAGTAATGCTTAGGAATCTGCCATTTAGTGGGGGACAACATTCCGAAAGGAATGCTAATACCGCATACGTCCTACGGGAGAAAGCAGGGGATCTTCGGACCTTGCGCTAAATGATGAGCCTAAGTCGGATTAGCTAGTTGGTGGGGTAAAGGCCTACCAAGGCGACGATCTGTAGCGGGTCTGAGAGGATGATCCGCCACACTGGGACTGAGACACGGCCCAGACTCCTACGGGAGGCAGCAGTGGGGAATATTGGACAATGGGCGCAAGCCTGATCCAGCCATGCCGCGTGTGTGAAGAAGGCCTTTTGGTTGTAAA…
Bacteria	Pseudomonadota	Gammaproteobacteria	Pseudomonadales	Moraxellaceae	Acinetobacter	cumulans	NA	ANC 5797; CCTCC AB 2018119; GDMCC 1.1380; KCTC 62576; WCHAc060092	https://lpsn.dsmz.de/species/acinetobacter-cumulans	5281	GATGAGCCAAGATTGGTACCCTTTAAAGGTACTATTGATTTTAAACTGAAGAGTTTGATCATGGCTCAGATTGAACGCTGGCGGCAGGCTTAACACATGCAAGTCGAGCGGGAATAGGTAGCTTGCTACCGATTTCTAGCGGCGGACGGGTGAGTAATGCTTAGGAATCTGCCTATTAGTGGGGGACAACATTTCGAAAGGGATGCTAATACCGCATACGCCCTACGGGGGAAAGCAGGGGATCTTCGGACCTTGCGCTAATAGATGAGCCTAAGTCAGATTAGCTAGTTGGTGGGGTAAAGGCCTACCAAGGCGACGATCTGTAGCGGGTCTGAGAGGATGATCCGCCACACTGGGACTGAGACACGGCCCAGACTCCTACGGGAGGCAGCAGTGGGG…
Bacteria	Pseudomonadota	Gammaproteobacteria	Pseudomonadales	Moraxellaceae	Acinetobacter	defluvii	NA	CCTCC AB 2016203; GDMCC 1.1101; KCTC 52503; WCHA30	https://lpsn.dsmz.de/species/acinetobacter-defluvii	795456	CTGAAGAGTTTGATCATGGCTCAGATTGAACGCTGGCGGCAGGCTTAACACATGCAAGTCGAGCGGGGTGAGTTACTTCGGTAACTGACCTAGCGGCGGACGGGTGAGTAATACTTAGGAATCTGCCTATTAGTGGGGGACAACGTTCCGAAAGGGACGCTAATACCGCATACGCCCTACGGGGGAAAGGAGGGGATCACTTGTGACCTTTCGCTAATAGATGAGCCTAAGTCGGATTAGCTAGTTGGTGGGGTAAAGGCCTACCAAGGCGACGATCTGTAGCGGGTCTGAGAGGATGATCCGCCACACTGGGACTGAGACACGGCCCAGACTCCTACGGGAGGCAGCAGTGGGGAATATTGGACAATGGGGGGAACCCTGATCCAGCCATGCCGCGTG…
Bacteria	Pseudomonadota	Gammaproteobacteria	Pseudomonadales	Moraxellaceae	Acinetobacter	dispersus	NA	ANC 4105; CCM 8636; CCUG 67961; CIP 110500	https://lpsn.dsmz.de/species/acinetobacter-dispersus	794036	ATTGAACGCTGGCGGCAGGCTTAACACATGCAAGTCGAGCGGAGTGATGGTGCTTGCACTATCACTTAGCGGCGGACGGGTGAGTAATGCTTAGGAATCTGCCATTTAGTGGGGGACAACATTCCGAAAGGAATGCTAATACCGCATACGTCCTACGGGAGAAAGCAGGGGATCTTCGGACCTTGCGCTAAATGATGAGCCTAAGTCGGATTAGCTAGTTGGTGGGGTAAAGGCCTACCAAGGCGACGATCTGTAGCGGGTCTGAGAGGATGATCCGCCACACTGGGACTGAGACACGGCCCAGACTCCTACGGGAGGCAGCAGTGGGGAATATTGGACAATGGGCGGAAGCCTGATCCAGCCATGCCGCGTGTGTGAAGAAGGCCTTTTGGTTGTAAA…
Bacteria	Pseudomonadota	Gammaproteobacteria	Pseudomonadales	Moraxellaceae	Acinetobacter	entericus	NA	BIT-DXN8; CCTCC AB 2022117; KCTC 92696	https://lpsn.dsmz.de/species/acinetobacter-entericus	40057	ACACATGCAGTCGAGCGGGGAAGGGTAGCTTGCTACCCAACCTAGCGGCGGACGGGTGAGTAATGCTTAGGAATCTGCCTATTAGTGGGGGACAACGTTTCGAAAGGAACGCTAATACCGCATACGCCCTACGGGGGAAAGCAGGGGCTCTTCGGACCTTGCGCTAATAGATGAGCCTAAGTCAGATTAGCTAGTTGGTGGGGTAAAGGCCTACCAAGGCGACGATCTGTAGCGGGTCTGAGAGGATGATCCGCCACACTGGGACTGAGACACGGCCCAGACTCCTACGGGAGGCAGCAGTGGGGAATATTGGACAATGGGGGGAACCCTGATCCAGCCATGCCGCGTGTGTGAAGAAGGCCTTTTGGTTGTAAAGCACTTTAAGCGAGGAGGAGGCTC…
Bacteria	Pseudomonadota	Gammaproteobacteria	Pseudomonadales	Moraxellaceae	Acinetobacter	equi	NA	114; CCUG 65204; DSM 27228	https://lpsn.dsmz.de/species/acinetobacter-equi	793856	TTTGATCCTGGCTCAGATTGAACGCTGGCGGCAGGCTTAACACATGCAAGTCGAGCGGGGGAAGGTAGCTTGCTACTGGACCTAGCGGCGGACGGGTGAGTAATGCTTAGGAATCTGCCTATTAGTGGGGGACAACGTTTCGAAAGGGACGCTAATACCGCATACGCCCTACGGGGGAAAGCAGGGGATCTTCGGACCTTGCGCTAATAGATGAGCCTAAGTCGGATTAGCTAGTTGGTGGGGTAAAGGCCTACCAAGGCGACGATCTGTAGCGGGTCTGAGAGGATGATCCGCCACACTGGGACTGAGACACGGCCCAGACTCCTACGGGAGGCAGCAGTGGGGAATATTGGACAATGGGCGCAAGCCTGATCCAGCCATGCCGCGTGTGTGAAGAAG…
Bacteria	Pseudomonadota	Gammaproteobacteria	Pseudomonadales	Moraxellaceae	Acinetobacter	faecalis	NA	CCTCC AB 2019201; NBRC 114057; YIM 103518	https://lpsn.dsmz.de/species/acinetobacter-faecalis	34752	CAGATTGAACGCTGGCGGCAGGCTTAACACATGCAAGTCGAGCGGATGAAAGTAGCTTGCTACTGAATTCAGCGGCGGACGGGTGAGTAATGCTTAGGAATCTACCTATTAATGGGGGACAACAGTTGGAAACGGCTGCTAATACCGCATACGCCCTACGGGGGAAAGCAGGGGATCTTCGGACCTTGCGTTAATAGATGAGCCTAAGTCAGATTAGCTAGTTGGTGGGGTAAAGGCCTACCAAGGCGACGATCTGTAGCGGGTCTGAGAGGATGATCCGCCACACTGGGACTGAGACACGGCCCAGACTCCTACGGGAGGCAGCAGTGGGGAATATTGGACAATGGGGGGAACCCTGATCCAGCCATGCCGCGTGTGTGAAGAAGGCCTTTTGGTTGT…
Bacteria	Pseudomonadota	Gammaproteobacteria	Pseudomonadales	Moraxellaceae	Acinetobacter	gandensis	NA	ANC 4275; DSM 28097; LMG 27960; UG 60467	https://lpsn.dsmz.de/species/acinetobacter-gandensis	792373	GCAGTCGAGCGGATGAGGGAGCTTGCTCCTGGATTCAGCGGCGGACGGGTGAGTAATGCTTAGGAATCTGCCTATTAGTGGGGGACAACAGTTGGAAACGACTGCTAATACCGCATACGCCCTACGGGGGAAAGGAGGGGATCTTCGGACCTTTCGCTAATAGATGAGCCTAAGTCAGATTAGCTAGTTGGTGGGGTAAAGGCCTACCAAGGCGACGATCTGTAGCGGGTCTGAGAGGATGATCCGCCACACTGGGACTGAGACACGGCCCAGACTCCTACGGGAGGCAGCAGTGGGGAATATTGGACAATGGGGGCAACCCTGATCCAGCCATGCCGCGTGTGTGAAGAAGGCCTTTTGGTTGTAAAGCACTTTAAGCGAGGAGGAGGCTCTTCTAGT…
Bacteria	Pseudomonadota	Gammaproteobacteria	Pseudomonadales	Moraxellaceae	Acinetobacter	geminorum	NA	CCUG 74625; DSM 111094; J00019	https://lpsn.dsmz.de/species/acinetobacter-geminorum	20101	ATTGAACGCTGGCGGCAGGCTTAACACATGCAAGTCGAGCGGAGAGAGGTAGCTTGCTACTGATCTTAGCGGCGGACGGGTGAGTAATGCTTAGGAATCTGCCTATTAGTGGGGGACAACATTTCGAAAGGAATGCTAATACCGCATACGTCCTACGGGAGAAAGCAGGGGATCTTCGGACCTTGCGCTAATAGATGAGCCTAAGTCGGATTAGCTAGTTGGTGGGGTAAAGGCCTACCAAGGCGACGATCTGTAGCGGGTCTGAGAGGATGATCCGCCACACTGGGACTGAGACACGGCCCAGACTCCTACGGGAGGCAGCAGTGGGGAATATTGGACAATGGGCGCAAGCCTGATCCAGCCATGCCGCGTGTGTGAAGAAGGCCTTATGGTTGTAAA…
Bacteria	Pseudomonadota	Gammaproteobacteria	Pseudomonadales	Moraxellaceae	Acinetobacter	gerneri	NA	9A01; CIP 107464; DSM 14967	https://lpsn.dsmz.de/species/acinetobacter-gerneri	772616	GTCTTCCAGCGGCGGACGGGTGAGTAATACTTAGGAATCTGCCTATTAGTGGGGGATAACGGCTCGAAAGGGTCGCTAATACCGCATACGTCCTACGGGAGAAAGCAGGGGATCTTGTGACCTTGCGCTAATAGATGAGCCTAGTCGGATTAGCTAGTTGGTGGGGTAAAGGCCTACCAAGGCGACGATCTGTAGCGGGTCTAAGAGGATGATCCGCCACACTGGGACTGAGACACGGCCAGACTCCTACGGGAGGCAGCAGTGGGGAATATGGACAATGGGGGGAACCCTGATCCAGCCATGCCGCGTGTGTGAAGAAGGCCTTATGGTTGTAAAGCACTTTAAGCGAGGAGGAGGCTCCCGAGCTAATATCACGGGATGGACGTTACTCGCAGAATA…
Bacteria	Pseudomonadota	Gammaproteobacteria	Pseudomonadales	Moraxellaceae	Acinetobacter	guerrae	NA	AC 1271; CCM 8791; CCUG 68674	https://lpsn.dsmz.de/species/acinetobacter-guerrae	8337	CGGCGGACGGGTGAGTAATGCTTAGGAATCTGGCTATTAGTGGGGGACAACGTTTCGAAAGGGACGCTAATACCGCATACGTCCTACGGGAGAAAGCAGGGGATCTTCGGACCTTGCGCTAATAGATGAGCCTAAGTCGGATTAGCTAGTTGGTGGGGTAAAGGCCTACCAAGGCGACGATCTGTAGCGGGTCTGAGAGGATGATCCGCCACACTGGGACTGAGACACGGCCCAGACTCCTACGGGAGGCAGCAGTGGGGAATATTGGACAATGGGGGGAACCCTGATCCAGCCATGCCGCGTGTGTGAAGAAGGCCTTATGGTTGTAAAGCACTTTAAGCGAGGAGGAGGGTACTGGTATTAATACTACCAGCTACTGGACGTTACTCGCAGAATAAG…
Bacteria	Pseudomonadota	Gammaproteobacteria	Pseudomonadales	Moraxellaceae	Acinetobacter	guillouiae	NA	73; ATCC 11171; CCUG 2491; CIP 63.46; DSM 590; LMG 988; NIPH 522	https://lpsn.dsmz.de/species/acinetobacter-guillouiae	788442	AACGCTGGCGGCAGGCTTAACACATGCAAGTCGAGCGGGGGAAGTTGCTTCGGTAACTGACCTAGCGGCGGACGGGTGAGTAATACTTAGGAATCTGCCTATTAATGGGGGACAACATCTCGAAAGGGATGCTAATACCGCATACGCCCTACGGGGGAAAGCAGGGGATCACTTGTGACCTTGCGTTAATAGATGAGCCTAAGTCGGATTAGCTAGTTGGTGGGGTAAAGGCCTACCAAGGCGACGATCTGTAGCGGGTCTGAGAGGATGATCCGCCACACTGGGACTGAGACACGGCCCAGACTCCTACGGGAGGCAGCAGTGGGGAATATTGGACAATGGGGGGAACCCTGATCCAGCCATGCCGCGTGTGTGAAGAAGGCCTTATGGTTGTAAAGC…
Bacteria	Pseudomonadota	Gammaproteobacteria	Pseudomonadales	Moraxellaceae	Acinetobacter	gyllenbergii	NA	1271; CCM 7267; CCUG 51248; DSM 22705; NIPH 2150; RUH 422	https://lpsn.dsmz.de/species/acinetobacter-gyllenbergii	787669	GGCGGCAGGCTTAACACATGCAAGTCGAGCGGGGAAGGGTAGCTTGCTACCTAACCTAGCGGCGGACGGGTGAGTAATGCTTAGGAATCTGCCATTTAGTGGGGGACAACATTCCGAAAGGAATGCTAATACCGCATACGTCCTACGGGAGAAAGCAGGGGATCTTCGGACCTTGCGCTAAATGATGAGCCTAAGTCGGATTAGCTAGTTGGTGGGGTAAAGGCCTACCAAGGCGACGATCTGTAGCGGGTCTGAGAGGATGATCCGCCACACTGGGACTGAGACACGGCCCAGACTCCTACGGGAGGCAGCAGTGGGGAATATTGGACAATGGGCGGAAGCCTGATCCAGCCATGCCGCGTGTGTGAAGAAGGCCTTTTGGTTGTAAAGCACTTTAAG…
Bacteria	Pseudomonadota	Gammaproteobacteria	Pseudomonadales	Moraxellaceae	Acinetobacter	haemolyticus	NA	ATCC 17906; B 40; CCUG 888; CIP 64.3; DSM 6962; LMG 996; Mannheim 2446/60; NCCB 85026; NCTC 12155	https://lpsn.dsmz.de/species/acinetobacter-haemolyticus	772618	AACGCTGGCGGCAGGCTTAACACATGCAAGTCGAGCGGGGAAGGGTAGCTTGCTACCTAACCTAGCGGCGGACGGGTGAGTAATGCTTAGGAATCTGCCTATTAGTGGGGGACAACATTCCGAAAGGAATGCTAATACCGCATACGTCCTACGGGAGAAAGCAGGGGATCTTCGGACCTTGCGCTAATAGATGAGCCTAAGTCGGATTAGCTAGTTGGTGGGGTAAAGGCCTACCAAGGCGACGATCTGTAGCGGGTCTGAGAGGATGATCCGCCACACTGGGACTGAGACACGGCCCAGACTCCTACGGGAGGCAGCAGTGGGGAATATTGGACAATGGGCGGAAGCCTGATCCAGCCATGCCGCGTGTGTGAAGAAGGCCTTTTGGTTGTAAAGCAC…
Bacteria	Pseudomonadota	Gammaproteobacteria	Pseudomonadales	Moraxellaceae	Acinetobacter	halotolerans	NA	JCM 31009; KACC 18453; KEMB 9005-333; R160	https://lpsn.dsmz.de/species/acinetobacter-halotolerans	795767	GCGGCAGGCTTAACACATGCAAGTCGAGCGGGGGAAAGTAGCTTGCTACTGGACCTAGCGGCGGACGGGTGAGTAATGCTTAGGAATCTGCCTATTAGTGGGGGACAACATTCCGAAAGGGATGCTAATACCGCATACGTCCTACGGGAGAAAGCAGGGGATCACTTGTGACCTTGCGCTAATAGATGAGCCTAAGTCGGATTAGCTAGTTGGTGGGGTAAAGGCCTACCAAGGCGACGATCTGTAGCGGGTCTGAGAGGATGATCCGCCACACTGGGACTGAGACACGGCCCAGACTCCTACGGGAGGCAGCAGTGGGGAATATTGGACAATGGGGGGAACCCTGATCCAGCCATGCCGCGTGTGTGAAGAAGGCCTTATGGTTGTAAAGCACTTTAA…
Bacteria	Pseudomonadota	Gammaproteobacteria	Pseudomonadales	Moraxellaceae	Acinetobacter	harbinensis	NA	CGMCC 1.12528; DSM 100418; HITLi 7; KCTC 32411	https://lpsn.dsmz.de/species/acinetobacter-harbinensis	791822	GATGTTAATACCGCATACGCCCTACGGGGGAAAGCAGGGGACTTTTTGGAGCCTTGCGCTAATAGATGAGCCTAAGTCGGATTAGCTAGTTGGTGGGGTAAAGGCCTACCAAGGCGACGATCTGTAGCGGGTCTGAGAGGATGATCCGCCACACTGGGACTGAGACACGGCCCAGACTCCTACGGGAGGCAGCAGTGGGGAATATTGGACAATGGGGGGAACCCTGATCCAGCCATGCCGCGTGTGTGAAGAAGGCCTTTTGGTTGTAAAGCACTTTAAGCGAGGAGGAGGCTCCCAGTATTAATACTACTGGAGAGTGGACGTTACTCGCAGAATAAGCACCGGCTAACTCTGTGCCAGCAGCCGCGGTAATACAGAGGGTGCAAGCGTTAATCGGAT…
Bacteria	Pseudomonadota	Gammaproteobacteria	Pseudomonadales	Moraxellaceae	Acinetobacter	higginsii	NA	ATCC 17988; Bouvet; CCM 9243; CCUG 996; CIP 70.18; CNCTC 7558; Henriksen 4233/62; Jeanjean 78; LMG 1031; NIPH 1872	https://lpsn.dsmz.de/species/acinetobacter-higginsii	40885	AAACTGAAGAGTTTGATCATGGCTCAGATTGAACGCTGGCGGCAGGCTTAACACATGCAAGTCGAGCGGAGTGATGGTGCTTGCACTATCACTTAGCGGCGGACGGGTGAGTAATGCTTAGGAATCTGCCATTTAGTGGGGGACAACATTCCGAAAGGAATGCTAATACCGCATACGTCCTACGGGAGAAAGCAGGGGATCTTCGGACCTTGCGCTAAATGATGAGCCTAAGTCGGATTAGCTAGTTGGTGGGGTAAAGGCCTACCAAGGCGACGATCTGTAGCGGGTCTGAGAGGATGATCCGCCACACTGGGACTGAGACACGGCCCAGACTCCTACGGGAGGCAGCAGTGGGGAATATTGGACAATGGGCGAAAGCCTGATCCAGCCATGCCGCGT…
Bacteria	Pseudomonadota	Gammaproteobacteria	Pseudomonadales	Moraxellaceae	Acinetobacter	ihumii	NA	CECT 30350; CSUR P8049; Marseille P8049	https://lpsn.dsmz.de/species/acinetobacter-ihumii	37256	TGAAGAGTTTGATCATGGCTCAGATTGAACGCTGGCGGCAGGCTTAACACATGCAAGTCGAGCGGTTTATTTTAGCTTGCTAGAATAGATAGCGGCGAACGGGTGAGTAAAGCTTAGGAATCTGGCTATTAGTGGGGGACAACGTTTCGAAAGGGACGCTAATACCGCATACGTCCTACGGGAGAAAGCAGGGGATCAGTAATGACCTTGCGCTAATAGATGAGCCTAAGTCGGATTAGCTAGTTGGTGGGGTAAAGGCCTACCAAGGCGACGATCTGTAGCGGGTCTGAGAGGATGATCCGCCACACTGGGACTGAGACACGGCCCAGACTCCTACGGGAGGCAGCAGTGGGGAATATTGGACAATGGGGGGAACCCTGATCCAGCCATGCCGCGTGT…
Bacteria	Pseudomonadota	Gammaproteobacteria	Pseudomonadales	Moraxellaceae	Acinetobacter	indicus	NA	A648; CCM 7832; DSM 25388	https://lpsn.dsmz.de/species/acinetobacter-indicus	790312	CTTAGCGGCGGACGGGTGAGTAATGCTTAGGAATCTGCCTATTAGTGGGGGACAACATTCCGAAAGGGATGCTAATACCGCATACGCCCTACGGGGGAAAGCAGGGGATCTTCGGACCTTGCGCTAATAGATGAGCCTAAGTCGGATTAGCTAGTTGGTGGGGTAAAGGCCTACCAAGGCGACGATCTGTAGCGGGTCTGAGAGGATGATCCGCCACACTGGGACTGAGACACGGCCCAGACTCCTACGGGAGGCAGCAGTGGGGAATATTGGACAATGGGGGGAACCCTGATCCAGCCATGCCGCGTGTGTGAAGAAGGCCTTTTGGTTGTAAAGCACTTTAAGCGAGGAGGAGGCGCTCTAGGATAATACCCTAGATGCGTGGACGTTACTCGCAGA…
Bacteria	Pseudomonadota	Gammaproteobacteria	Pseudomonadales	Moraxellaceae	Acinetobacter	johnsonii	NA	ATCC 17909; B 8; CCUG 19095; CIP 64.6; DSM 6963; HAMBI 1969; HAMBI 1971; LMG 999; Mannheim 3865/60; NCIB 12460; NCIMB 12460; NCTC 12154	https://lpsn.dsmz.de/species/acinetobacter-johnsonii	772619	AGAGTTTGATCCTGGCTCAGATTGAACGCTGGCGGCAGGCTTAACACATGCAAGTCGAGCGGGGAAGTATAGCTTGCTATACGACCTAGCGGCGGACGGGTGAGTAATGCTTAGGAATCTGCCTATTAGTGGGGGACAACATTCCGAAAGGAATGCTAATACCGCATACGCCCTACGGGGGAAAGCAGGGGATCTTCGGACCTTGCGCTAATAGATGAGCCTAAGTCAGATTAGCTAGTTGGTGGGGTAAAGGCCTACCAAGGCGACGATCTGTAGCGGGTCTGAGAGGATGATCCGCCACACTGGGACTGAGACACGGCCCAGACTCCTACGGGAGGCAGCAGTGGGGAATATTGGACAATGGGCGAAAGCCTGATCCAGCCATGCCGCGTGTGTGAA…
Bacteria	Pseudomonadota	Gammaproteobacteria	Pseudomonadales	Moraxellaceae	Acinetobacter	junii	NA	ATCC 17908; B 10; CCUG 889; CIP 64.5; DSM 6964; LMG 998; Mannheim 2723/59; NBIMCC 146; NCTC 12153	https://lpsn.dsmz.de/species/acinetobacter-junii	772620	AACGCTGGCGGCAGGCTTAACACATGCAAGTCGAGCGGAGATGAGGTGCTTGCACCTTATCTTAGCGGCGGACGGGTGAGTAATGCTTAGGAATCTGCCTATTAGTGGGGGACAACATTCCGAAAGGAATGCTAATACCGCATACGTCCTACGGGAGAAAGCAGGGGATCTTCGGACCTTGCGCTAATAGATGAGCCTAAGTCGGATTAGCTAGTTGGTGGGGTAAAGGCCTACCAAGGCGACGATCTGTAGCGGGTCTGAGAGGATGATCCGCCACACTGGGACTGAGACACGGCCCAGACTCCTACGGGAGGCAGCAGTGGGGAATATTGGACAATGGGGGGAACCCTGATCCAGCCATGCCGCGTGTGTGAAGAAGGCCTTATGGTTGTAAAGCAC…
Bacteria	Pseudomonadota	Gammaproteobacteria	Pseudomonadales	Moraxellaceae	Acinetobacter	kanungonis	NA	JCM 34131; NCIMB 15260; PS-1	https://lpsn.dsmz.de/species/acinetobacter-kanungonis	7219	TGAAGAGTTTGATCATGGCTCAGATTGAACGCTGGCGGCAGGCTTAACACATGCAAGTCGAGCGGAGCGAGGGTGCTTGCACCTTAGCTTAGCGGCGGACGGGTGAGTAATGCTTAGGAATCTGCCTATTAGTGGGGGACAACATTCCGAAAGGAATGCTAATACCGCATACGCCCTACGGGGGAAAGCAGGGGATCTTCGGACCTTGCGCTAATAGATGAGCCTAAGTCGGATTAGCTAGTTGGTGGGGTAAAGGCCTACCAAGGCGACGATCTGTAGCGGGTCTGAGAGGATGATCCGCCACACTGGGACTGAGACACGGCCCAGACTCCTACGGGAGGCAGCAGTGGGGAATATTGGACAATGGGCGGAAGCCTGATCCAGCCATGCCGCGTGTGT…
Bacteria	Pseudomonadota	Gammaproteobacteria	Pseudomonadales	Moraxellaceae	Acinetobacter	kookii	NA	11-0202; DSM 29071; JCM 18512; KCTC 32033	https://lpsn.dsmz.de/species/acinetobacter-kookii	791314	CGGCGGACGGGTGAGTAATGCTTAGGAATCTGCCTATTAGTGGGGGACAACATCTCGAAAGGGATGCTAATACCGCATACGTCCTACGGGAGAAAGCTGGGGACCTTCGGGCCTTGCGCTAATAGATGAGCCTAAGTCGGATTAGCTAGTTGGTGGGGTAAAGGCCTACCAAGGCGACGATCTGTAGCGGGTCTGAAAGGATGATCCGCCACACTGGGACTGATACACGGCCCAAACTCCTACGGGAGGCAGCATTGGGGAATATTGGACAATGGGGGGAACCCTGATCCAGCCATGCCGCGTGTGTGAAGAAGGCCTTTTGGTTGTAAAGCACTTTAAGCGAGGAGGAGGCTACTGGTATTAATACTACCGGATAGTGGACGTTACTCGCAGAATAAG…
Bacteria	Pseudomonadota	Gammaproteobacteria	Pseudomonadales	Moraxellaceae	Acinetobacter	lactucae	NA	CCUG 68785; NRRL B-41902	https://lpsn.dsmz.de/species/acinetobacter-lactucae	794598	AGAGTTTGATCATGGCTCAGATTGAACGCTGGCGGCAGGCTTAACACATGCAAGTCGAGCGGGGTGATGGTGCTTGCACTATCACCTAGCGGCGGACGGGTGAGTAATGCTTAGGAATCTGCCTATTAGTGGGGGACAACATTTCGAAAGGAATGCTAATACCGCATACGTCCTACGGGAGAAAGCAGGGGATCTTCGGACCTTGCGCTAATAGATGAGCCTAAGTCGGATTAGCTAGTTGGTGGGGTAAAGGCCTACCAAGGCGACGATCTGTAGCGGGTCTGAGAGGATGATCCGCCACACTGGGACTGAGACACGGCCCAGACTCCTACGGGAGGCAGCAGTGGGGAATATTGGACAATGGGCGCAAGCCTGATCCAGCCATGCCGCGTGTGTGAA…
Bacteria	Pseudomonadota	Gammaproteobacteria	Pseudomonadales	Moraxellaceae	Acinetobacter	lanii	NA	185; CGMCC 1.13636; JCM 33607	https://lpsn.dsmz.de/species/acinetobacter-lanii	16075	AGAGTTTGATCCTGGCTCAGATTGAACGCTGGCGGCAGGCTTAACACATGCAAGTCGAGCGGATGAAAGTAGCTTGCTACTGGATTCAGCGGCGGACGGGTGAGTAATGCTTAGGAATCTGCCCATTAATGGGGGACAACAGTTGGAAACGACTGCTAATACCGCATACGCCCTACGGGGGAAAGCAGGGGATCTTCGGACCTTGCGTTAATGGATGAGCCTAAGTCGGATTAGCTAGTTGGTGGGGTAAAGGCCTACCAAGGCGACGATCTGTAGCGGGTCTGAGAGGATGATCCGCCACACTGGGACTGAGACACGGCCCAGACTCCTACGGGAGGCAGCAGTGGGGAATATTGGACAATGGGGGCAACCCTGATCCAGCCATGCCGCGTGTGTGAA…
Bacteria	Pseudomonadota	Gammaproteobacteria	Pseudomonadales	Moraxellaceae	Acinetobacter	larvae	NA	ACCC 19936; BRTC-1; JCM 31367	https://lpsn.dsmz.de/species/acinetobacter-larvae	795207	AGAGTTTGATCATGGCTCAGATTGAACGCTGGCGGCAGGCTTAACACATGCAAGTCGAGCGGGGGAAGGTGCTTCGGTACTGGACCTAGCGGCGGACGGGTGAGTAAAGCTTAGGAATCTGCCCATTAATGGGGGATAACGTTTCGAAAGGAGCGCTAATACCGCATACGCCCTACGGGGGAAAGCAGGGGATCGTAAGACCTTGCGTTAATGGATGAGCCTAAGTCGGATTAGCTAGTTGGTGGGGTAAAGGCCTACCAAGGCGACGATCTGTAGCGGGTCTGAGAGGATGATCCGCCACACTGGGACTGAGACACGGCCCAGACTCCTACGGGAGGCAGCAGTGGGGAATATTGGACAATGGGGGGAACCCTGATCCAGCCATGCCGCGTGTGTGAA…
Bacteria	Pseudomonadota	Gammaproteobacteria	Pseudomonadales	Moraxellaceae	Acinetobacter	lwoffii	NA	ATCC 15309; CCUG 33984; CIP 64.10; DSM 2403; JCM 6840; LMG 1029; NCAIM B.01101; NCCB 73001; NCTC 5866	https://lpsn.dsmz.de/species/acinetobacter-lwoffii	772622	AACGCTGGCGGCAGGCTTAACACATGCAAGTCGAGCGGGGAAATGTAGCTTGCTACCTAACCTAGCGGCGGACGGGTGAGTAATGCTTAGGAATCTGCCTATTAGTGGGGGACAACATCTCGAAAGGGATGCTAATACCGCATACGTCCTACGGGAGAAAGCAGGGGACCTTCGGGCCTTGCGCTAATAGATGAGCCTAAGTCGGATTAGCTAGTTGGTGGGGTAAAGGCCTACCAAGGCGACGATCTGTAGCGGGTCTGAGAGGATGATCCGCCACACTGGGACTGAGACACGGCCCAGACTCCTACGGGAGGCAGCAGTGGGGAATATTGGACAATGGGGGGAACCCTGATCCAGCCATGCCGCGTGTGTGAAGAAGGCCTTTTGGTTGTAAAGCAC…
Bacteria	Pseudomonadota	Gammaproteobacteria	Pseudomonadales	Moraxellaceae	Acinetobacter	modestus	NA	CCM 8639; CCUG 67964; CIP 110444; NIPH 236	https://lpsn.dsmz.de/species/acinetobacter-modestus	794039	ATTGAACGCTGGCGGCAGGCTTAACACATGCAAGTCGAGCGGAGATGAGGTGCTTGCACCTTATCTTAGCGGCGGACGGGTGAGTAATGCTTAGGAATCTGCCATTTAGTGGGGGACAACATTCCGAAAGGAATGCTAATACCGCATACGTCCTACGGGAGAAAGCAGGGGATCTTCGGACCTTGCGCTAAATGATGAGCCTAAGTCGGATTAGCTAGTTGGTGGGGTAAAGGCCTACCAAGGCGACGATCTGTAGCGGGTCTGAGAGGATGATCCGCCACACTGGGACTGAGACACGGCCCAGACTCCTACGGGAGGCAGCAGTGGGGAATATTGGACAATGGGCGGAAGCCTGATCCAGCCATGCCGCGTGTGTGAAGAAGGCCTTTTGGTTGTAAA…
Bacteria	Pseudomonadota	Gammaproteobacteria	Pseudomonadales	Moraxellaceae	Acinetobacter	nectaris	NA	CECT 8127; LMG 26958; SAP 763.2	https://lpsn.dsmz.de/species/acinetobacter-nectaris	790645	AGAGTTTGATCATGGCTCAGATTGAACGCTGGCGGCAGGCTTAACACATGCAAGTCGAGCGGGGGATTGTAGCTTGCTACATGACCTAGCGGCGGACGGGTGAGTAATACTTAGGAATCTGCCTATTAGTGGGGGACAACGTTCCGAAAGGAGCGCTAATACCGCATACGCCCTACGGGGGAAAGCAGGGGATCTTCGGACCTTGCGCTAATAGATGAGCCTAAGTCGGATTAGCTAGTTGGTAGGGTAAAGGCCTACCAAGGCGACGATCTGTAGCGGGTTTGAGAGGATGATCCGCCACACTGGGACTGAGACACGGCCCAGACTCCTACGGGAGGCAGCAGTGGGGAATATTGGACAATGGGCGCAAGCCTGATCCAGCCATGCCGCGTGTGTGAA…
Bacteria	Pseudomonadota	Gammaproteobacteria	Pseudomonadales	Moraxellaceae	Acinetobacter	nematophilus	NA	A-IN1; CCM 9231; CCOS 2018	https://lpsn.dsmz.de/species/acinetobacter-nematophilus	37109	GTCGAGCGGGGGAGATTGCTTCGGTAATTGACCTAGCGGCGGACGGGTGAGTAATACTTAGGAATCTGCCTATTAATGGGGGACAACATCTCGAAAGGGATGCTAATACCGCATACGCCCTACGGGGGAAAGCAGGGGATCACTTGTGACCTTGCGTTAATAGATGAGCCTAAGTCGGATTAGCTAGTTGGTGGGGTAAAGGCCTACCAAGGCGACGATCTGTAGCGGGTCTGAGAGGATGATCCGCCACACTGGGACTGAGACACGGCCCAGACTCCTACGGGAGGCAGCAGTGGGGAATATTGGACAATGGGGGGAACCCTGATCCAGCCATGCCGCGTGTGTGAAGAAGGCCTTATGGTTGTAAAGCACTTTAAGCGAGGAGGAGGCTCTTCTAGT…
Bacteria	Pseudomonadota	Gammaproteobacteria	Pseudomonadales	Moraxellaceae	Acinetobacter	nosocomialis	NA	CCM 7791; LMG 10619; NIPH 2119; RUH 2376	https://lpsn.dsmz.de/species/acinetobacter-nosocomialis	789231	ATGCAGTCGAGCGGGGAGGTAGCTTGCTACTGGACCTAGCGGCGGACGGGTGAGTAATGCTTAGGAATCTGCCTATTAGTGGGGGACAACATCTCGAAAGGGATGCTAATACCGCATACGTCCTACGGGAGAAAGCAGGGGATCTTCGGACCTTGCGCTAATAGATGAGCCTAAGTCGGATTAGCTAGTTGGTGGGGTAAAGGCCTACCAAGGCGACGATCTGTAGCGGGTCTGAGAGGATGATCCGCCACACTGGGACTGAGACACGGCCCAGACTCCTACGGGAGGCAGCAGTGGGGAATATTGGACAATGGGCGCAAGCCTGATCCAGCCATGCCGCGTGTGTGAAGAAGGCCTTATGGTTGTAAAGCACTTTAAGCGAGGAGGAGGCTACTTTAG…
Bacteria	Pseudomonadota	Gammaproteobacteria	Pseudomonadales	Moraxellaceae	Acinetobacter	parvus	NA	CCM 7030; CCUG 48800; DSM 16617; LMG 21765; LUH 4616; NIPH 384	https://lpsn.dsmz.de/species/acinetobacter-parvus	772624	GGCGGCAGGCTTAACACATGCAAGTCGAGCGGGGATTGGGTGCTTGCACCTAATCTTAGCGGCGGACGGGTGAGTAATGCTTAGGAATCTGCCATTTAGTGGGGGACAACATTCCGAAAGGGATGCTAATACCGCATACGCCCTACGGGGGAAAGCAGGGGATCTTCGGACCTTGCGCTAAATGATGAGCCTAAGTCGGATTAGCTAGTTGGTGGGGTAAAGGCCTACCAAGGCGACGATCTGTAGCGGGTCTGAGAGGATGATCCGCCACACTGGGACTGAGACACGGCCCAGACTCCTACGGGAGGCAGCAGTGGGGAATATTGGACAATGGGCGGAACCCTGATCCAGCCATGCCGCGTGTGTGAAGAAGGCCTTTTGGTTGTAAAGGACTTTAAG…
Bacteria	Pseudomonadota	Gammaproteobacteria	Pseudomonadales	Moraxellaceae	Acinetobacter	pecorum	NA	DSM 112314; NCTC 14545; Sa1BUA6	https://lpsn.dsmz.de/species/acinetobacter-pecorum	50625	NA
Bacteria	Pseudomonadota	Gammaproteobacteria	Pseudomonadales	Moraxellaceae	Acinetobacter	piscicola	NA	CICC 24241; JCM 32101; KCTC 62134; LW15; MCCC 1K03337	https://lpsn.dsmz.de/species/acinetobacter-piscicola	797570	AGAGTTTGATCCTGGCTCAGATTGAACGCTGGCGGCAGGCTTAACACATGCAAGTCGAGCGGAGTGATGGTGCTTGCACTATCACTTAGCGGCGGACGGGTGAGTAATACTTAGGAATCTACCTATTAATGGGGGACAACATCTCGAAAGGGATGCTAATACCGCATACGCCCTACGGGGGAAAGCAGGGGATCTTCGGACCTTGCGTTAATAGATGAGCCTAAGTCGGATTAGCTAGTTGGTGGGGTAAAGGCCTACCAAGGCGACGATCTGTAGCGGGTCTGAGAGGATGATCCGCCACACTGGGACTGAGACACGGCCCAGACTCCTACGGGAGGCAGCAGTGGGGAATATTGGACAATGGGGGGAACCCTGATCCAGCCATGCCGCGTGTGTGAA…
Bacteria	Pseudomonadota	Gammaproteobacteria	Pseudomonadales	Moraxellaceae	Acinetobacter	pittii	NA	ATCC 19004; CIP 70.29; DSM 25618; LMG 1035; NIPH 519; RUH 2206	https://lpsn.dsmz.de/species/acinetobacter-pittii	789232	TAGAGTTTGATCCTGGCTCAGATTGAACGCTGGCGGCAGGCTTAACACATGCAAGTCGAGCGGAGAGAGGTAGCTTGCTACTGATCTTAGCGGCGGACGGGTGAGTAATGCTTAGGAATCTGCCTATTAGTGGGGGACAACATTTCGAAAGGAATGCTAATACCGCATACGTCCTACGGGAGAAAGCAGGGGATCTTCGGACCTTGCGCTAATAGATGAGCCTAAGTCGGATTAGCTAGTTGGTGGGGTAAAGGCCTACCAAGGCGACGATCTGTAGCGGGTCTGAGAGGATGATCCGCCACACTGGGACTGAGACACGGCCCAGACTCCTACGGGAGGCAGCAGTGGGGAATATTGGACAATGGGCGCAAGCCTGATCCAGCCATGCCGCGTGTGTGA…
Bacteria	Pseudomonadota	Gammaproteobacteria	Pseudomonadales	Moraxellaceae	Acinetobacter	pollinis	NA	ATCC TSD-214; LMG 31655; SCC477; TSD-214	https://lpsn.dsmz.de/species/acinetobacter-pollinis	19554	NA
Bacteria	Pseudomonadota	Gammaproteobacteria	Pseudomonadales	Moraxellaceae	Acinetobacter	populi	NA	CFCC 11170; KCTC 42272; PBJ7	https://lpsn.dsmz.de/species/acinetobacter-populi	793560	ACACATGCAAGTCGAGCGGGGGAAGGTAGCTTGCTACCGGACCTAGCGGCGGACGGGTGAGTAATACTTAGGAATCTGCCTATTAGTGGGGGACAACGTTTCGAAAGGGACGCTAATACCGCATACGTCCTACGGGAGAAAGCAGGGGCTCTTTATGACCTTGCGCTAATAGATGAGCCTAAGTCGGATTAGCTAGTTGGTGGGGTAAAGGCCTACCAAGGCGACGATCTGTAGCGGGTCTGAGAGGATGATCCGCCACACTGGGACTGAGACACGGCCCAGACTCCTACGGGAGGCAGCAGTGGGGAATATTGGACAATGGGGGGAACCCTGATCCAGCCATGCCGCGTGTGTGAAGAAGGCATTTTTGTTGTAAAGCACTTTAAGCGAGGAGGAGGC…
Bacteria	Pseudomonadota	Gammaproteobacteria	Pseudomonadales	Moraxellaceae	Acinetobacter	portensis	NA	AC 877; CCM 8789; CCUG 68672	https://lpsn.dsmz.de/species/acinetobacter-portensis	8497	CGGCGGACGGGTGAGTAATGCTTAGGAATCTGCCTATTAGTGGGGGACAACAGTTGGAAACGGCTGCTAATACCGCATACGCCCTACGGGGGAAAGCAGGGGATCTTCGGACCTTGCGCTAATAGATGAGCCTAAGTCAGATTAGCTAGTTGGTGGGGTAAAGGCCTACCAAGGCGACGATCTGTAGCGGGTCTGAGAGGATGATCCGCCACACTGGGACTGAGACACGGCCCAGACTCCTACGGGAGGCAGCAGTGGGGAATATTGGACAATGGGGGGAACCCTGATCCAGCCATGCCGCGTGTGTGAAGAAGGCCTTTTGGTTGTAAAGCACTTTAAGCGAGGAGGAGGCTACTTAGATTAATACTCTAGGATAGTGGACGTTACTCGCAGAATAAG…
Bacteria	Pseudomonadota	Gammaproteobacteria	Pseudomonadales	Moraxellaceae	Acinetobacter	pragensis	NA	ANC 4149; CCM 8637; CCUG 67962; CNCTC 7530	https://lpsn.dsmz.de/species/acinetobacter-pragensis	794674	ATTGAACGCTGGCGGCAGGCTTAACACATGCAAGTCGAGCGGGGAAAGGTAGCTTGCTACTGGACCTAGCGGCGGACGGGTGAGTAATGCTTAGGAATCTGCCTATTAGTGGGGGACAACGTTTCGAAAGGAACGCTAATACCGCATACGCCCTACGGGGGAAAGCAGGGGATCTTCGGACCTTGCGCTAATAGATGAGCCTAAGTCGGATTAGCTAGTTGGTGGGGTAAAGGCCTACCAAGGCGACGATCTGTAGCGGGTCTGAGAGGATGATCCGCCACACTGGGACTGAGACACGGCCCAGACTCCTACGGGAGGCAGCAGTGGGGAATATTGGACAATGGGGGGAACCCTGATCCAGCCATGCCGCGTGTGTGAAGAAGGCCTTTTGGTTGTAAA…
Bacteria	Pseudomonadota	Gammaproteobacteria	Pseudomonadales	Moraxellaceae	Acinetobacter	proteolyticus	NA	Bouvet & Jeanjean 631; CCM 8640; CCUG 67965; CIP 110482; Gilardi GLG 4638; NIPH 809	https://lpsn.dsmz.de/species/acinetobacter-proteolyticus	794040	ATTGAACGCTGGCGGCAGGCTTAACACATGCAAGTCGAGCGGAGTGATGGTGCTTGCACTATCACTTAGCGGCGGACGGGTGAGTAATGCTTAGGAATCTGCCATTTAGTGGGGGACAACATTCCGAAAGGAATGCTAATACCGCATACGTCCTACGGGAGAAAGCAGGGGATCTTCGGACCTTGCGCTAAATGATGAGCCTAAGTCGGATTAGCTAGTTGGTGGGGTAAAGGCCTACCAAGGCGACGATCTGTAGCGGGTCTGAGAGGATGATCCGCCACACTGGGACTGAGACACGGCCCAGACTCCTACGGGAGGCAGCAGTGGGGAATATTGGACAATGGGCGGAAGCCTGATCCAGCCATGCCGCGTGTGTGAAGAAGGCCTTTTGGTTGTAAA…
Bacteria	Pseudomonadota	Gammaproteobacteria	Pseudomonadales	Moraxellaceae	Acinetobacter	pseudolwoffii	NA	ANC 5044; CCM 8638; CCUG 67963; CIP 111642; CNCTC 7472	https://lpsn.dsmz.de/species/acinetobacter-pseudolwoffii	801288	CCTATTAGTGGGGGACAACATCTCGAAAGGGATGCTAATACCGCATACGTCCTACGGGAGAAAGCAGGGGATCTTCGGACCTTGCGCTAATAGATGAGCCTAAGTCGGATTAGCTAGTTGGTGGGGTAAAGGCCTACCAAGGCGACGATCTGTAGCGGGTCTGAGAGGATGATCCGCCACACTGGGACTGAGACACGGCCCAGACTCCTACGGGAGGCAGCAGTGGGGAATATTGGACAATGGGGGGAACCCTGATCCAGCCATGCCGCGTGTGTGAAGAAGGCCTTTTGGTTGTAAAGCACTTTAAGCGAGGAGGAGGCTACTTAGATTAATACTCTAGGATAGTGGACGTTACTCGCAGAATAAGCACCGGCTAACTCTGTGCCAGCAGCCGCGGTA…
Bacteria	Pseudomonadota	Gammaproteobacteria	Pseudomonadales	Moraxellaceae	Acinetobacter	puyangensis	NA	BQ4-1; CFCC 10780; JCM 18011	https://lpsn.dsmz.de/species/acinetobacter-puyangensis	790967	GAACGCTGGCGGCAGGCTTAACACATGCAAGTCGAGCGGTTTTATGTAGCTTGCTACATAAGATAGCGGCGGACGGGTGAGTAATACTTAGGAATCTGCCTATTAGTGGGGGACAACGTTTCGAAAGGGACGCTAATACCGCATACGTCCTACGGGAGAAAGCAGGGGATCACTTGTGACCTTGCGCTAATAGATGAGCCTAAGTCGGATTAGCTAGTTGGTGGGGTAAAGGCCTACCAAGGCGACGATCTGTAGCGGGTCTGAGAGGATGATCCGCCACACTGGGACTGAGACACGGCCCAGACTCCTACGGGAGGCAGCAGTGGGGAATATTGGACAATGGGGGGAACCCTGATCCAGCCATGCCGCGTGTGTGAAGAAGGCATTTTTGTTGTAAAG…
Bacteria	Pseudomonadota	Gammaproteobacteria	Pseudomonadales	Moraxellaceae	Acinetobacter	qingfengensis	NA	2BJ1; CFCC 10890; KCTC 32225	https://lpsn.dsmz.de/species/acinetobacter-qingfengensis	791602	AGTCGAGCGGGGGATATTACTTCGGTAATTGACCTAGCGGCGGACGGGTGAGTAATACTTAGGAATCTGCCTATTAGTGGGGGACAACGTTCCGAAAGGAGCGCTAATACCGCATACGCCCTACGGGGGAAAGCAGGGGATCACTTGTGACCTTGTGCTAATAGATGAGCCTAAGTCGGATTAGCTAGTTGGTGGGGTAAAGGCCTACCAAGGCGACGATCTGTAGCGGGTCTGAGAGGATGATCCGCCACACTGGGACTGAGACACGGCCCAGACTCCTACGGGAGGCAGCAGTGGGGAATATTGGACAATGGGGGAAACCCTGATCCAGCCATGCCGCGTGTGTGAAGAAGGCCTTATGGTTGTAAAGCACTTTAAGCGAGGAGGAGGCTTACCTAA…
Bacteria	Pseudomonadota	Gammaproteobacteria	Pseudomonadales	Moraxellaceae	Acinetobacter	radioresistens	NA	ATCC 43998; CIP 103788; DSM 6976; FO-1; IAM 13186; JCM 9326; LMG 10613; NBRC 102413	https://lpsn.dsmz.de/species/acinetobacter-radioresistens	772626	ATTGAACGCTGGCGGCAGGCTTAACACATGCAAGTCGAGCGGATGAAGGTAGCTTGCTACTGGATTCAGCGGCGGACGGGTGAGTAATGCTTAGGAATCTGCCTATTAGTGGGGGACAACGTTCCGAAAGGNGCGCTAATACCGCATACGTCCTACGGGAGAAAGCAGGGGACCTTNGGGCCTTGCGCTAATAGATGAGCCTAAGTCGGATTAGCTAGTTGGTAGGGTAAAGGCCTACCAAGGCGACGATCTGTAGCGGGTCTGAGAGGATGATCCGCCACACTGGGACTGAGACACGGCCCAGACTCCTACGGGAGGCAGCAGTGGGGAATATTGGACAATGGGGGGAACCCTGATCCAGCCATGCCGCGTGTGTGAAGAAGGCCTTTTGGTTGTAAA…
Bacteria	Pseudomonadota	Gammaproteobacteria	Pseudomonadales	Moraxellaceae	Acinetobacter	rathckeae	NA	DSM 111781; EC24; LMG 31703; TSD-215	https://lpsn.dsmz.de/species/acinetobacter-rathckeae	19555	ACACGGCCCAGACTCCTACGGGAGGCAGCAGTGGGGAATATTGGACAATGGGGGGAACCCTGATCCASCCATGCCGCGTGTGTGAAGAAGGCCTTATGGTTGTAAAGCACTTTAAGCGAGGAGGAGGCTTACCTGGTTAATACCTAGGATAAGTGGACGTTACTCGCAGAATAAGCACCGGCTAACTCTGTGCCAGCAGCCGCGGTAATACAGAGGGTGCAAGCGTTAATCGGAATTACTGGGCGTAAAGCGCGCGTAGGTGGCCAATTAAGTCAAATGTGAAATCCCCGAGCTTAACTTGGGAATTGCATTCGATACTGGTTGGCTAGAGTATAGGAGAGGAAGGTAGAATTCCAGGTGTAGCGGTGAAATGCGTAGAGATCTGGAGGAATACCGATG…
Bacteria	Pseudomonadota	Gammaproteobacteria	Pseudomonadales	Moraxellaceae	Acinetobacter	rudis	NA	CCUG 57889; CECT 7818; DSM 24031; G30; LMG 26107	https://lpsn.dsmz.de/species/acinetobacter-rudis	789575	CCAGGGATTTGATTATGGCTCAGATTGAACGCTGGCGGCAGGCTTAACACATGCAAGTCGAGCGGGGAAAGGTAGCTTGCTACTGGACCTAGCGGCGGACGGGTGAGTAATACTTAGGAATCTGCCTATTAGTGGGGGACAACGTTCCGAAAGGAGCGCTAATACCGCATACGCCCTACGGGGGAAAGCAGGGGATCACTTGTGACCTTGCGCTAATAGATGAGCCTAAGTCGGATTAGCTAGTTGGTGGGGTAAAGGCCTACCAAGGCGACGATCTGTAGCGGGTCTGAGAGGATGATCCGCCACACTGGGACTGAGACACGGCCCAGACTCCTACGGGAGGCAGCAGTGGGGAATATTGGACAATGGGGGGAACCCTGATCCAGCCATGCCGCGTGT…
Bacteria	Pseudomonadota	Gammaproteobacteria	Pseudomonadales	Moraxellaceae	Acinetobacter	schindleri	NA	CCUG 45560; CNCTC 6736; DSM 16038; LMG 19576; LUH 5832; NIPH 1034	https://lpsn.dsmz.de/species/acinetobacter-schindleri	772627	GGCGGCAGGCTTAACACATGCAAGTCGAGCGGGGAAAGGTACCTTGCTACCTGACCTAGCGGCGGACGGGTGAGTAATGCTTAGGAATCTGCCTATTAGTGGGGGACAACGTTCCGAAAGGAACGCTAATACCGCATACGCCCTACGGGGGAAAGCAGGGGATCTTCGGACCTTGCGCTAATAGATGAGCCTAAGTCGGATTAGCTAGTTGGTGGGGTAAAGGCCTACCAAGGCGACGATCTGTAGCGGGTCTGAGAGGATGATCCGCCACACTGGGACTGAGACACGGCCCAGACTCCTACGGGAGGCAGCAGTGGGGAATATTGGACAATGGGCGGAAGCCTGATCCAGCCATGCCGCGTGTGTGAAGAAGGCCTTTTGGTTGTAAAGCACTTTAAG…
Bacteria	Pseudomonadota	Gammaproteobacteria	Pseudomonadales	Moraxellaceae	Acinetobacter	sedimenti	NA	A3.8; LMG 32568; MCCC 1K07161	https://lpsn.dsmz.de/species/acinetobacter-sedimenti	31771	AGAGTTTGATCCTGGCTCAGATTGAACGCTGGCGGCAGGCTTAACACATGCAAGTCGAGCGGGGAAATATAGCTTGCTATATGACCTAGCGGCGGACGGGTGAGTAATGCTTAGGAATCTGCCTATTAGTGGGGGACAACATTTCGAAAGGGATGCTAATACCGCATACGCCCTACGGGGGAAAGCAGGGGATCTTCGGACCTTGCGCTAATAGATGAGCCTAAGTCGGATTAGCTAGTTGGTGGGGTAAAGGCCTACCAAGGCGACGATCTGTAGCGGGTCTGAGAGGATGATCCGCCACACTGGGACTGAGACACGGCCCAGACTCCTACGGGAGGCAGCAGTGGGGAATATTGGACAATGGGGGGAACCCTGATCCAGCCATGCCGCGTGTGTGAA…
Bacteria	Pseudomonadota	Gammaproteobacteria	Pseudomonadales	Moraxellaceae	Acinetobacter	seifertii	NA	CCM 8535; CCUG 34785; CIP 110471; Gerner-Smidt 10090; LUH 1472; NIPH 973	https://lpsn.dsmz.de/species/acinetobacter-seifertii	792594	ATTGAACGCTGGCGGCAGGCTTAACACATGCAAGTCGAGCGGAGAGAGGTAGCTTGCTACTGATCTTAGCGGCGGACGGGTGAGTAATGCTTAGGAATCTGCCTATTAGTGGGGGACAACATCTCGAAAGGGATGCTAATACCGCATACGTCCTACGGGAGAAAGCAGGGGATCTTCGGACCTTGCGCTAATAGATGAGCCTAAGTCGGATTAGCTAGTTGGTGGGGTAAAGGCCTACCAAGGCGACGATCTGTAGCGGGTCTGAGAGGATGATCCGCCACACTGGGACTGAGACACGGCCCAGACTCCTACGGGAGGCAGCAGTGGGGAATATTGGACAATGGGGGGAACCCTGATCCAGCCATGCCGCGTGTGTGAAGAAGGCCTTATGGTTGTAAA…
Bacteria	Pseudomonadota	Gammaproteobacteria	Pseudomonadales	Moraxellaceae	Acinetobacter	shaoyimingii	NA	323-1; CGMCC 1.13940; JCM 33608	https://lpsn.dsmz.de/species/acinetobacter-shaoyimingii	16377	AGAGTTTGATCATGGCTCAGATTGAACGCTGGCGGCAGGCTTAACACATGCAAGTCGAGCGGGGGAAGGTAGCTTGCTACCTAACCTAGCGGCGGACGGGTGAGTAATACTTAGGAATCTGCCTATTAGTGGGGGACAACATCTCGAAAGGGATGCTAATACCGCATACGCCCTACGGGGGAAAGCAGGGGATCTTCGGACCTTGCGCTAATAGATGAGCCTAAGTCGGATTAGCTAGTTGGTGGGGTAAAGGCCTACCAAGGCGACGATCTGTAGCGGGTCTGAGAGGATGATCCGCCACACTGGGACTGAGACACGGCCCAGACTCCTACGGGAGGCAGCAGTGGGGAATATTGGACAATGGGGGGAACCCTGATCCAGCCATGCCGCGTGTGTGAA…
Bacteria	Pseudomonadota	Gammaproteobacteria	Pseudomonadales	Moraxellaceae	Acinetobacter	sichuanensis	NA	CCTCC AB 2018118; GDMCC 1.1383; KCTC 62575; WCHAc060041	https://lpsn.dsmz.de/species/acinetobacter-sichuanensis	798004	AGAGTTTGATCATGGCTCAGATTGAACGCTGGCGGCAGGCTTAACACATGCAAGTCGAGCGGATGAAAGTAGCTTGCTACTGGATTTAGCGGCGGACGGGTGAGTAATACTTAGGAATCTGCCTATTAGTGGGGGACAACATCTCGAAAGGGATGCTAATACCGCATACGCCCTACGGGGGAAAGCAGGGGATCGTAAGACCTTGCGCTAATAGATGAGCCTAAGTCGGATTAGCTAGTTGGTGGGGTAAAGGCCTACCAAGGCGACGATCTGTAGCGGGTCTGAGAGGATGATCCGCCACACTGGGACTGAGACACGGCCCAGACTCCTACGGGAGGCAGCAGTGGGGAATATTGGACAATGGGGGGAACCCTGATCCAGCCATGCCGCGTGTGTGAA…
Bacteria	Pseudomonadota	Gammaproteobacteria	Pseudomonadales	Moraxellaceae	Acinetobacter	silvestris	NA	ANC 4999; CCM 9207; CCUG 75877; CNCTC 8124	https://lpsn.dsmz.de/species/acinetobacter-silvestris	28347	ATTGAACGCTGGCGGCAGGCTTAACACATGCAAGTCGAGCGGATGAAAGTAGCTTGCTACTGAATTTAGCGGCGGACGGGTGAGTAATACTTAGGAATCTGCCTATTAGTGGGGGACAACATTTCGAAAGGAATGCTAATACCGCATACGCCCTACGGGGGAAAGCAGGGGATCTTCGGACCTTGCGCTAATAGATGAGCCTAAGTCAGATTAGCTAGTTGGTGGGGTAAAGGCCTACCAAGGCGACGATCTGTAACGGGTCTGAGAGGATGATCCGTCACACTGGGACTGAGACACGGCCCAGACTCCTACGGGAGGCAGCAGTGGGGAATATTGGACAATGGGGGGAACCCTGATCCAGCCATGCCGCGTGTGTGAAGAAGGCCTTTTGGTTGTAAA…
Bacteria	Pseudomonadota	Gammaproteobacteria	Pseudomonadales	Moraxellaceae	Acinetobacter	soli	NA	B 1; DSM 22956; JCM 15062; KCTC 22184	https://lpsn.dsmz.de/species/acinetobacter-soli	787892	TTAACACATGCAAGTCGAGCGGGGTGATGGTGCTTGCACTATCACTTAGCGGCGGACGGGTGAGTAATGCTTAGGAATCTGCCTATTAGTGGGGGACAACATCTCGAAAGGGATGCTAATACCGCATACGTCCTACGGGAGAAAGCAGGGGATCACTTGTGACCTTGCGCTAATAGATGAGCCTAAGTCGGATTAGCTAGTTGGTGGGGTAAAGGCCTACCAAGGCGACGATCTGTAGCGGGTCTGAGAGGATGATCCGCCACACTGGGACTGAGACACGGCCCAGACTCCTACGGGAGGCAGCAGTGGGGAATATTGGACAATGGGGGGAACCCTGATCCAGCCATGCCGCGTGTGTGAAGAAGGCCTTATGGTTGTAAAGCACTTTAAGCGAGGAGG…
Bacteria	Pseudomonadota	Gammaproteobacteria	Pseudomonadales	Moraxellaceae	Acinetobacter	stercoris	NA	DSM 102168; KPC-SM-21; LMG 29413	https://lpsn.dsmz.de/species/acinetobacter-stercoris	18364	TGCAAGTCGAGCGGGCGAGGTTGCTTCGGTAACTGAGCTAGCGGCGGACGGGTGAGTAATACTTAGGAATCTGCCTATTAGTGGGGGACAACGTTTCGAAAGGGACGCTAATACCGCATACGCCCTACGGGGGAAAGCAGGGGATCGTAAGACCTTGCGCTAATAGATGAGCCTAAGTCGGATTAGCTAGTTGGTGGGGTAAAGGCCTACCAAGGCGACGATCTGTAGCGGGTCTGAGAGGATGATCCGCCACACTGGGACTGAGACACGGCCCAGACTCCTACGGGAGGCAGCAGTGGGGAATATTGGACAATGGGGGGAACCCTGATCCAGCCATGCCGCGTGTGTGAAGAAGGCCTTATGGTTGTAAAGCACTTTAAGCGAGGAGGAGAGTACTCT…
Bacteria	Pseudomonadota	Gammaproteobacteria	Pseudomonadales	Moraxellaceae	Acinetobacter	suaedae	NA	C16S1; CGMCC 1.17074; KCTC 72456	https://lpsn.dsmz.de/species/acinetobacter-suaedae	42880	GAGTTTGATCCTGGCTCAGATTGAACGCTGGCGGCAGGCTTAACACATGCAAGTCGAGCGGGGGAAGGTGCTTCGGTACTGGACCTAGCGGCGGACGGGTGAGTAATGCTTAGGAATCTGCCTATTAGTGGGGGACAACATTCCGAAAGGAATGCTAATACCGCATACGTCCTACGGGAGAAAGCAGGGGATCTTCGGACCTTGCGCTAATAGATGAGCCTAAGTCGGATTAGCTAGTTGGTGGGGTAAAGGCCTACCAAGGCGACGATCTGTAGCGGGTCTGAGAGGATGATCCGCCACACTGGGACTGAGACACGGCCCAGACTCCTACGGGAGGCAGCAGTGGGGAATATTGGACAATGGGGGGAACCCTGATCCAGCCATGCCGCGTGTGTGAAG…
Bacteria	Pseudomonadota	Gammaproteobacteria	Pseudomonadales	Moraxellaceae	Acinetobacter	tandoii	NA	4N13; CIP 107469; DSM 14970	https://lpsn.dsmz.de/species/acinetobacter-tandoii	772630	ACTTAGCGGCGGACGGGTGAGTAATGCTTAGGAATCTGCCTATTAGTGGGGGACAACATTCCGAAAGGGATGCTAATACCGCATACGCCCTACGGGGGAAAGCAGGGGATCTTCGGACCTTGCGCTAATAGATGAGCCTAAGTCGGATTAGCTAGTTGGTGGGGTAAAGGCCTACCAAGGCGACGATCTGTAGCGGGTCTGAGAGGATGATCCGCCACACTGGGACTGAGACACGGCCCAGACTCCTACGGGAGGCAGCAGTGGGGAATATTGGACAATGGGCGGAAGCCTGATCCAGCCATGCCGCGTGTGTGAAGAAGGCCTTTTGGTTGTAAAGCACTTTAAGCGAGGAGGAGGCTCTTAAGGTTAATACCCTTGATGAGTGGACGTTACTCGCAG…
Bacteria	Pseudomonadota	Gammaproteobacteria	Pseudomonadales	Moraxellaceae	Acinetobacter	terrae	NA	ANC 4282; ANC 4282 V; CCM 8986; CCUG 73811; CNCTC 8082	https://lpsn.dsmz.de/species/acinetobacter-terrae	19702	NA
Bacteria	Pseudomonadota	Gammaproteobacteria	Pseudomonadales	Moraxellaceae	Acinetobacter	terrestris	NA	ANC 4471; CCM 8985; CCUG 73812; CNCTC 8093	https://lpsn.dsmz.de/species/acinetobacter-terrestris	19703	NA
Bacteria	Pseudomonadota	Gammaproteobacteria	Pseudomonadales	Moraxellaceae	Acinetobacter	tibetensis	NA	CICC 25150; JCM 35630; Y-23	https://lpsn.dsmz.de/species/acinetobacter-tibetensis	35087	TGAGTAATGCTTAGGAATCTGCCTATTAGTGGGGGACAACATTCCGAAAGGAATGCTAATACCGCATACGCCCTACGGGGGAAAGCAGGGGATCTTCGGACCTTGCGCTAATAGATGAGCCTAAGTCGGATTAGCTAGTTGGTGGGGTAAAGGCCTACCAAGGCGACGATCTGTAGCGGGTCTGAGAGGATGATCCGCCACACTGGGACTGAGACACGGCCCAGACTCCTACGGGAGGCAGCAGTGGGGAATATTGGACAATGGGGGGAACCCTGATCCAGCCATGCCGCGTGTGTGAAGAAGGCCTTTTGGTTGTAAAGCACTTTAAGCGAGGAGGAGGCTACTAGTACTAATACTACTGGATAGTGGACGTTACTCGCAGAATAAGCACCGGCTAAC…
Bacteria	Pseudomonadota	Gammaproteobacteria	Pseudomonadales	Moraxellaceae	Acinetobacter	tjernbergiae	NA	7N16; CIP 107465; DSM 14971	https://lpsn.dsmz.de/species/acinetobacter-tjernbergiae	772631	GTCTTCCAGCGGCGGACGGGTGAGTAATGCTTAGGAATCTGCCATTTAGTGGGGGACAACATTTCGAAAGGGATGCTAATACCGCATACGTCCTACGGGAGAAAGCAGGGGATCTTCGGACCTTGCGCTAAATGATGAGCCTAGTCGGATTAGCTAGTTGGTGGGGTAAAGGCCTACCAAGGCGACGATCTGTAGCGGGTCTGAGAGAATGATCCCCCACACTGGGACTGAGACACGGCCAGACTCCTACGGAAGGCAGCAGTGGGGAATATGGACAATGGGCGAAAGCCTGATCCAGCCATGCCGCGTGTGTGAAGAAGGCCTTTTGGTTGTAAAGCACTTTAAGCGAGGAGGAGGCTACTTGATTAATACTTAGGTATGGACGTTACTCGCAGAATA…
Bacteria	Pseudomonadota	Gammaproteobacteria	Pseudomonadales	Moraxellaceae	Acinetobacter	towneri	NA	AB1110; CIP 107472; DSM 14962	https://lpsn.dsmz.de/species/acinetobacter-towneri	772632	TTCTTGCAGCGGCGGACGGGTGAGTAATGCTTAGGAATCTGCCTATTAGTGGGGGACAACATTCCGAAAGGGATGCTAATACCGCATACGTCCTACGGGAGAAAGCAGGGGCTCTTTAGACCTTGCGCTAATAGATGAGCCTAGTCGGATTAGCTAGTTGGTGGGGTAAAGGCCTACCAAGGCGACGATCTGTAGCGGGTCTGAGAGGATGATCCGCCACACTGGGACTGAGACACGGCCAGACTCCTACGGGAGGCAGCAGTGGGGAATATGGACAATGGGGGGAACCCTGATCCAGCCATGCCGCGTGTGTGAAGAAGGCCTTTTGGTTGTAAAGCACTTTAAGTGGGGAGGAGGCTTACCGGTTAATACCGGGCAATGGACGTTACCCACAGAATA…
Bacteria	Pseudomonadota	Gammaproteobacteria	Pseudomonadales	Moraxellaceae	Acinetobacter	ursingii	NA	CCUG 45559; CNCTC 6735; DSM 16037; LMG 19575; LUH 3792; LUH 3792Type; NIPH 137	https://lpsn.dsmz.de/species/acinetobacter-ursingii	772633	GAGCGGAGAGAGGTAGCTTGCTACTGATCTTAGCGGCGGACGGGTGAGTAATACTTAGGAATCTGGCTATTAGTGGGGGACAACATTTCGAAAGGGATGCTAATACCGCATACGTCCTACGGGAGAAAGCAGGGGATCTTCGGACCTTGCGCTAATAGATGAGCCTAAGTCGGATTAGCTAGTTGGTGGGGTAAAGGCCTACCAAGGCGACGATCTGTAGCGGGTCTGAGAGGATGATCCGCCACACTGGGACTGAGACACGGCCCAGACTCCTACGGGAGGCAGCAGTGGGGAATATTGGACAATGGGGGGAACCCTGATCCAGCCATGCCGCGTGTGTGAAGAAGGCCTTATGGTTGTAAAGCACTTTAAGCGAGGAGGAGGGTACTGGTATTAATA…
Bacteria	Pseudomonadota	Gammaproteobacteria	Pseudomonadales	Moraxellaceae	Acinetobacter	variabilis	NA	CCM 8555; CCUG 26390; CIP 110486; NIPH 2171; NIPH 546; Tjernberg & Ursing 151a	https://lpsn.dsmz.de/species/acinetobacter-variabilis	792593	AGAGTTTGATCATGGCTCAGATTGAACGCTGGCGGCAGGCTTAACACATGCAAGTCGAGCGGGGATAGGGTGCTTGCACCTGATTCCTAGCGGCGGACGGGTGAGTAATGCTTAGGAATCTGCCTATTTAGTGGGGGACAACGTTCCGAAAGGGACGCTAATACCGCATACGTCCTACGGGAGAAAGCAGGGGATCTTCGGACCTTGCGCTAATAGATGAGCCTAAGTCGGATTAGCTAGTTGGTGGGGTAAAGGCCTACCAAGGCGACGATCTGTAGCGGGTCTGAGAGGATGATCCGCCACACTGGGACTGAGACACGGCCCAGACTCCTACGGGAGGCAGCAGTGGGGAATATTGGACAATGGGGGGAACCCTGATCCAGCCATGCCGCGTGTGTG…
Bacteria	Pseudomonadota	Gammaproteobacteria	Pseudomonadales	Moraxellaceae	Acinetobacter	venetianus	NA	ATCC 31012; CCUG 45561; DSM 23050; LMG 19082; LUH 3904; NIPH 1925; RAG-1	https://lpsn.dsmz.de/species/acinetobacter-venetianus	787907	CGGCAGGCTTAACACATGCAAGTCGAGCGGGGAAAGGTAGCTTGCTACTGGACCTAGCGGCGGACGGGTGAGTAATGCTTAGGAATCTGCCTATTAGTGGGGGACAACATTCCGAAAGGAATGCTAATACCGCATACGTCCTACGGGAGAAAGCAGGGGACCTTCGGGCCTTGCGCTAATAGATGAGCCTAAGTCGGATTAGCTAGTTGGTGGGGTAAAGGCCTACCAAGGCGACGATCTGTAGCGGGTCTGAGAGGATGATCCGCCACACTGGGACTGAGACACGGCCCAGACTCCTACGGGAGGCAGCAGTGGGGAATATTGGACAATGGGGGGAACCCTGATCCAGCCATGCCGCGTGTGTGAAGAAGGCCTTATGGTTGTAAAGCACTTTAAGCG…
Bacteria	Pseudomonadota	Gammaproteobacteria	Pseudomonadales	Moraxellaceae	Acinetobacter	vivianii	NA	Bouvet & Jeanjean 1240; CCM 8642; CCUG 67967; CIP 110483; NIPH 2168	https://lpsn.dsmz.de/species/acinetobacter-vivianii	794041	ATTGAACGCTGGCGGCAGGCTTAACACATGCAAGTCGAGCGGGGGAGGTTGCTTCGGTAACTGACCTAGCGGCGGACGGGTGAGTAATGCTTAGGAATCTGCCATTTAGTGGGGGACAACATTCCGAAAGGAATGCTAATACCGCATACGTCCTACGGGAGAAAGCAGGGGATCTTCGGACCTTGCGCTAAATGATGAGCCTAAGTCGGATTAGCTAGTTGGTGGGGTAAAGGCCTACCAAGGCGACGATCTGTAGCGGGTCTGAGAGGATGATCCGCCACACTGGGACTGAGACACGGCCCAGACTCCTACGGGAGGCAGCAGTGGGGAATATTGGACAATGGGCGGAAGCCTGATCCAGCCATGCCGCGTGTGTGAAGAAGGCCTTATGGTTGTAAA…
Bacteria	Pseudomonadota	Gammaproteobacteria	Pseudomonadales	Moraxellaceae	Acinetobacter	wanghuae	NA	CGMCC 1.16589; dk386; JCM 33592	https://lpsn.dsmz.de/species/acinetobacter-wanghuae	16378	AGAGTTTGATCATGGCTCAGATTGAACGCTGGCGGCAGGCTTAACACATGCAAGTCGAGCGGATGAAAGTAGCTTGCTACTGGATTCAGCGGCGGACGGGTGAGTAATACTTAGGAATCTGCCCATTAATGGGGGACAACAGTTGGAAACGACTGCTAATACCGCATACGCCCTACGGGGGAAAGCAGGGGATCTTCGGACCTTGCGTTAATGGATGAGCCTAAGTCAGATTAGCTAGTTGGTGGGGTAAAGGCCTACCAAGGCGACGATCTGTAGCGGGTCTGAGAGGATGATCCGCCACACTGGGACTGAGACACGGCCCAGACTCCTACGGGAGGCAGCAGTGGGGAATATTGGACAATGGGGGGAACCCTGATCCAGCCATGCCGCGTGTGTGAA…
Bacteria	Pseudomonadota	Gammaproteobacteria	Pseudomonadales	Moraxellaceae	Acinetobacter	wuhouensis	NA	CCTCC AB 2016204; GDMCC 1.1100; KCTC 52505; WCHA60	https://lpsn.dsmz.de/species/acinetobacter-wuhouensis	797894	CTGAAGAGTTTGATCATGGCTCAGATTGAACGCTGGCGGCAGGCTTAACACATGCAAGTCGAGCGGGGGGAGTTGCTTCGGTAACTGACCTAGCGGCGGACGGGTGAGTAATACTTAGGAATCTGCCTATTAGTGGGGGACAACGTTTCGAAAGGAACGCTAATACCGCATACGTCCTACGGGAGAAAGCAGGGGATCACTTGTGACCTTGCGCTAATAGATGAGCCTAAGTCGGATTAGCTAGTTGGTGGGGTAAAGGCCTACCAAGGCGACGATCTGTAGCGGGTCTGAGAGGATGATCCGCCACACTGGGACTGAGACACGGCCCAGACTCCTACGGGAGGCAGCAGTGGGGAATATTGGACAATGGGGGGAACCCTGATCCAGCCATGCCGCGTG…
Bacteria	Actinomycetota	Actinomycetes	Streptosporangiales	Streptosporangiaceae	Acrocarpospora	catenulata	NA	CICC 25116; H8750; JCM 34849	https://lpsn.dsmz.de/species/acrocarpospora-catenulata	30155	TAGAGTTTGATCATGGCTCAGGACGAACGCTGGCGGCGTGCTTAACACATGCAAGTCGAGCGGCAAGGCCCTTCGGGGTACTCGAGCGGCGAACGGGTGAGTAACACGTGAGTAACCTGCCCCTGACTCTGGGATAAGCCTGGGAAACCGGGTCTAATACCGGATACGACCACCTTCCGCATGGGATGGTGGTGGAAAGTTTTTTCGGTTGGGGATGGGCTCGCGGCCTATCAGCTTGTTGGTGGGGTAGTGGCCTACCAAGGCGACGACGGGTAGCCGGCCTGAGAGGGCGACCGGCCACACTGGGACTGAGACACGGCCCAGACTCCTACGGGAGGCAGCAGTGGGGAATATTGCGCAATGGGCGGAAGCCTGACGCAGCGACGCCGCGTGGGGGAT…
Bacteria	Actinomycetota	Actinomycetes	Streptosporangiales	Streptosporangiaceae	Acrocarpospora	corrugata	NA	ATCC 29331; BCRC 12360; CCRC 12360; DSM 43316; IFO 13972; JCM 3181; KCTC 9431; NBRC 13972; NCIB 11120; NCIMB 11120	https://lpsn.dsmz.de/species/acrocarpospora-corrugata	772646	GACGAACGCTGGCGGCGTGCTTAACACATGCAAGTCGAGCGGAAAGGCCCTTCGGGGTACTCGAGCGGCGAACGGGTGAGTAACACGTGAGTAACCTGCCCCTGACTCTGGGATAAGCCTGGGAAACTGGGTCTAATACCGGATATGACACACGATGGCATCGTCTGTGTGTGGAAAGTTTTTTCGGTCAGGGATGGGCTCGCGGCCTATCAGCTTGTTGGTGGGGTAGTGGCCTACCAAGGCGACGACGGGTAGCCGGCCTGAGAGGGCGACCGGCCACACTGGGACTGAGACACGGCCCAGACTCCTACGGGAGGCAGCAGTGGGGAATATTGCGCAATGGGCGGAAGCCTGACGCAGCGACGCCGCGTGGGGGATGACGGCCTTCGGGTTGTAAAC…
Bacteria	Actinomycetota	Actinomycetes	Streptosporangiales	Streptosporangiaceae	Acrocarpospora	macrocephala	NA	DSM 44705; IFO 16266; JCM 10982; NBRC 16266; R-55	https://lpsn.dsmz.de/species/acrocarpospora-macrocephala	772647	GACGAACGCTGGCGGCGTGCTTAACACATGCAAGTCGAGCGGAAAAGGCCTTCGGGGTACTCGAGCGGCGAACGGGTGAGTAACACGTGAGTAACCTGCCCCTGACTCTGGGATAAGCCTGGGAAACCGGGTCTAATACCGGATATGACACACGATGGCATCGTCTGTGTGTGGAAAGTTTTCGGTTGGGGATGGGCTCGCGGCCTATCAGCTTGTTGGTGGGGTAGTGGCCTACCAAGGCGACGACGGGTAGCCGGCCTGAGAGGGCGACCGGCCACACTGGGACTGAGACACGGCCCAGACTCCTACGGGAGGCAGCAGTGGGGAATATTGCGCAATGGGCGGAAGCCTGACGCAGCGACGCCGCGTGGGGGATGACGGCCTTCGGGTTGTAAACCT…
Bacteria	Actinomycetota	Actinomycetes	Streptosporangiales	Streptosporangiaceae	Acrocarpospora	phusangensis	NA	BCC 46906; DSM 45867; NBRC 108782; PS33-18	https://lpsn.dsmz.de/species/acrocarpospora-phusangensis	790830	AGGACGAACGCTGGCGGCGTGCTTAACACATGCAAGTCGAGCGGAAAGGCCCTTCGGGGTACTCGAGCGGCGAACGGGTGAGTAACACGTGAGTAACCTGCCCCTGACTCTGGGATAAGCCTGGGAAACCGGGTCTAATACCGGATACGACACCCTGCCGCATGGTCTGKGTGTGGAAAGTTTTTTCGGTTGGGGATGGGCTCGCGGCCTATCAGCTTGTTGGTGGGGTAGTGGCCTACCAAGGCGACGACGGGTAGCCGGCCTGAGAGGGCGACCGGCCACACTGGGACTGAGACACGGCCCAGACTCCTACGGGAGGCAGCAGTGGGGAATATTGCGCAATGGGCGGAAGCCTGACGCAGCGACGCCGCGTGGGGGATGACGGCCTTCGGGTTGTAA…
Bacteria	Actinomycetota	Actinomycetes	Streptosporangiales	Streptosporangiaceae	Acrocarpospora	pleiomorpha	NA	DSM 44706; IFO 16267; JCM 10983; NBRC 16267; R-31	https://lpsn.dsmz.de/species/acrocarpospora-pleiomorpha	772648	GACGAACGCTGGCGGCGTGCTTAACACATGCAAGTCGAGCGGAAAGGCCCTTCGGGGTACTCGAGCGGCGAACGGGTGAGTAACACGTGAGTAACCTGCCCCTGACTCTGGGATAAGCCTGGGAAACCGGGTCTAATACCGGATACGACCACCTCTGGCATCGGATGGTGGTGGAAAGTTTTTTCGGTTGGGGATGGGCTCGCGGCCTATCAGCTTGTTGGTGGGGTAGTGGCCTACCAAGGCGACGACGGGTAGCCGGCCTGAGAGGGCGACCGGCCACACTGGGACTGAGACACGGCCCAGACTCCTACGGGAGGCAGCAGTGGGGAATATTGCGCAATGGGCGGAANCTGAACGCAGCGACGCCGCGTGGGGGATGACGGCCTTCGGGTTGTAAAC…
Bacteria	Bacteroidota	Flavobacteriia	Flavobacteriales	Flavobacteriaceae	Actibacter	haliotis	NA	JCM 18868; KACC 17209; W113	https://lpsn.dsmz.de/species/actibacter-haliotis	792410	GATGAACGCTAGCGGCAGGCTTACCATGCAGTCGAGGGGTAACAGGGAATAGTTTACTATTTTGCTGACGACCGGCGCACGGGTGAGTAACGCGTATACAATTTACCTTTTACAGGAGGATAGCCCAGAGAAATTTGGATTAATACTCCATGGTATTATCGGATCGCATGGTTTGATAATTAAAGTTTCGGCGGTAAAAGATGAGTATGCGTCCTATTAGCTAGTTGGTAAGGTAACGGCTTACCAAGGCGACGATAGGTAGGGGTCCTGAGAGGGAGATCCCCCACACTGGTACTGAGACACGGACCAGACTCCTACGGGAGGCAGCAGTGAGGAATATTGGTCAATGGAGGCAACTCTGAACCAGCCATGCCGCGTGCAGGAAGACTGCCCTATGGG…
Bacteria	Bacteroidota	Flavobacteriia	Flavobacteriales	Flavobacteriaceae	Actibacter	sediminis	NA	JC2129; JCM 14002; KCTC 12704	https://lpsn.dsmz.de/species/actibacter-sediminis	787107	CAGGCTTAACACATGCAAGTCGAGGGGTAACAGGGGATTAGTTTACTAATTTGCTGACGACCGGCGCACGGGTGAGTAACGCGTATACAATTTACCTTTTACAGGAGGATAGCCCAGAGAAATTTGGATTAATACTCCATGGTATTACGAGATCGCATGGTTTTGTAATTAAAGTTTCGGCGGTAAAAGATGAGTATGCGTCCTATTAGCTAGATGGTAAGGTAACGGCTTACCATGGCGACGATAGGTAGGGGTCCTGAGAGGGAGATCCCCCACACTGGTACTGAGACACGGACCAGACTCCTACGGGAGGCAGCAGTGAGGAATATTGGTCAATGGAGGCAACTCTGAACCAGCCATGCCGCGTGCAGGAAGACTGCCCTATGGGTTGTAAACTGC…
Bacteria	Pseudomonadota	Alphaproteobacteria	Rhodobacterales	Roseobacteraceae	Actibacterium	atlanticum	NA	22II-S11-z10; LMG 27158; MCCC 1A09298	https://lpsn.dsmz.de/species/actibacterium-atlanticum	792956	AGAGTTTGATCCTGGCTCAGAACGAACGCTGGCGGCAGGCTTAACACATGCAAGTCGAGCGCACCTTCGGGTGAGCGGCGGACGGGTGAGTAACGCGTGGGAACGTGCCCTTTTCTGCGGAATAGCCTCTGGAAACGGAGAGTAATACCGCATACGCCCTTCGGGGGAAAGATTTATCGGAGAAGGATCGGCCCGCGTTAGATTAGATAGTTGGTGGGGTAATGGCCTACCAAGTCTACGATCTATAGCTGGTTTGAGAGGATGATCAGCCACACTGGGACTGAGACACGGCCCAGACTCCTACGGGAGGCAGCAGTGAGGAATCTTGGACAATGGGGGAAACCCTGATCCAGCCATGCCGCGTGAGTGATGAAGGCCTTAGGGTCGTAAAGCTCTTTC…
Bacteria	Pseudomonadota	Alphaproteobacteria	Rhodobacterales	Roseobacteraceae	Actibacterium	lipolyticum	NA	CECT 8621; KCTC 42136; SSK1-4	https://lpsn.dsmz.de/species/actibacterium-lipolyticum	11134	AACGAACGCTGGCGGCAGGCTTAACACATGCAAGTCGAGCGAGGTCTTCGGACCTAGCGGCGGACGGGTGAGTAACGCGTGGGAACATACCCTTTTCTGCGGAATAGCCTCTGGAAACGGAGAGTAATACCGCATACGCCCTTCGGGGGAAAGATTTATCGGAGAAGGATTGGCCCGCGTTAGATTAGGTAGTTGGTGGGGTAATGGCCTACCAAGCCGACGATCTATAGCTGGTTTGAGAGGATGATCAGCCACACTGGGACTGAGACACGGCCCAGACTCCTACGGGAGGCAGCAGTGAGGAATCTTGGACAATGGGGGAAACCCTGATCCAGCCATGCCGCGTGAACGATGAAGGCCTTAGGGTTGTAAAGTTCTTTCAACGGTGAAGATAATGAC…
Bacteria	Pseudomonadota	Alphaproteobacteria	Rhodobacterales	Roseobacteraceae	Actibacterium	mucosum	NA	CECT 7; CECT 7668; DSM 28448; KCTC 23349; R46	https://lpsn.dsmz.de/species/actibacterium-mucosum	790313	CATGCAGTCGAGCGCACCTTCGGAGTGAGCGGCGGACGGGTGAGTAACGCGTGGGAACGTGCCCTTTTCTGCGGAATAGCCTCTGGAAACGGAGAGTAATACCGCATACGCCCTTCGGGGGAAAGAATTTCGGAGAAGGATCGGCCCGCGTTAGATTAGGTAGTTGGTGGGGTAACGGCCTACCAAGCCGACGATCTATAGCTGGTTTGAGAGGATGATCAGCCACACTGGGACTGAGACACGGCCCAGACTCCTACGGGAGGCAGCAGTGAGGAATCTTGGACAATGGACGCAAGTCTGATCCAGCCATGCCGCGTGAGTGATGAAGGCCCTAGGGTCGTAAAGCTCTTTCGCCAGGGATGATAATGACAGTACCTGGTAAAGAAACCCCGGCTAACT…
Bacteria	Pseudomonadota	Alphaproteobacteria	Rhodobacterales	Roseobacteraceae	Actibacterium	naphthalenivorans	NA	JCM 30828; KCTC 18418; NS6	https://lpsn.dsmz.de/species/actibacterium-naphthalenivorans	11137	GAGTTTGATCCTGGCTCAGAACGAACGCTGGCGGCAGGCTTAACACATGCAAGTCGAGCGAAGACTTCGGTCTTAGCGGCGGACGGGTGAGTAACGCGTGGGAACGTGCCCTTTTCTGCGGAATAGCCTTGGGAAACTGAGAGTAATACCGCATACGCCCTTCGGGGGAAAGATTTATCGGAGAAGGATCGGCCCGCGTTAGATTAGGTAGTTGGTGGGGTAATGGCCTACCAAGCCGACGATCTATAGCTGGTTTGAGAGGATGATCAGCCACACTGGGACTGAGACACGGCCCAGACTCCTACGGGAGGCAGCAGTGAGGAATCTTGGACAATGGGGGCAACCCTGATCCAGCCATGCCGCGTGAACGATGAAGGCCTTAGGGTTGTAAAGTTCTTT…
Bacteria	Pseudomonadota	Alphaproteobacteria	Rhodobacterales	Roseobacteraceae	Actibacterium	pelagium	NA	CGMCC 1.16012; JN33; KCTC 52653	https://lpsn.dsmz.de/species/actibacterium-pelagium	796289	AGAGTTTGATCCTGGCTCAGAACGAACGCTGGCGGCAGGCTTAACACATGCAAGTCGAGCGCACTCTTCGGAGTGAGCGGCGGACGGGTGAGTAACGCGTGGGAACGTGCCCTTTTCTGCGGAATAGCCTCTGGAAACGGAGAGTAATACCGCATACGCCCTTCGGGGGAAAGATTTATCGGAGAAGGATCGGCCCGCGTTAGATTAGGTAGTTGGTGGGGTAACGGCCTACCAAGCCGACGATCTATAGCTGGTTTGAGAGGATGATCAGCCACACTGGGACTGAGACACGGCCCAGACTCCTACGGGAGGCAGCAGTGAGGAATCTTGGACAATGGGGGAAACCCTGATCCAGCCATGCCGCGTGAGTGATGAAGGCCCTAGGGTCGTAAAGCTCTT…
Bacteria	Pseudomonadota	Alphaproteobacteria	Rhodobacterales	Roseobacteraceae	Actibacterium	ureilyticum	NA	BCRC 80823; JCM 30681; LS-811	https://lpsn.dsmz.de/species/actibacterium-ureilyticum	794360	GCTCAGAACGAACGCTGGCGGCAGGCTTAACACATGCAAGTCGAGCGAAGACTTCGGTCTTAGCGGCGGACGGGTGAGTAACGCGTGGGAACGTGCCCTTCTCTACGGAACAGTCCTGGGAAACTGGGTTTAATACCGTATACGCCCTTCGGGGGAAAGAATTTCGGAGAGGGATCGGCCCGCGTTAGATTAGGTAGTTGGTGGGGTAACGGCCTACCAAGCCGACGATCTATAGCTGGTTTGAGAGGATGATCAGCCACACTGGGACTGAGACACGGCCCAGACTCCTACGGGAGGCAGCAGTGAGGAATCTTGGACAATGGACGCAAGTCTGATCCAGCCATGCCGCGTGAGTGATGAAGGCCCTAGGGTCGTAAAGCTCTTTCGCCTGTGATGATA…
Bacteria	Pseudomonadota	Betaproteobacteria	Burkholderiales	Oxalobacteraceae	Actimicrobium	antarcticum	NA	JCM 16673; KCTC 23040; KOPRI 25157	https://lpsn.dsmz.de/species/actimicrobium-antarcticum	18909	ATTGAACGCTGGCGGCATGCCTTACACATGCAAGTCGAACGGCAGCACGGGGGCAACCCTGGTGGCGAGTGGCGAACGGGTGAGTAATATATCGGAACGTGCCCTGGAGTGGGGGATAACGTAGCGAAAGTTACGCTAATACCGCATACGATCTACGGATGAAAGTGGGGGACCTGCAAGGGCCTCATGCTCGTGGAGCGGCCGATATCTGATTAGCTAGTTGGTAGGGTAAAAGCCTACCAAGGCATCGATCAGTAGCTGGTCTGAGAGGACGACCAGCCACACTGGGACTGAGACACGGCCCAGACTCCTACGGGAGGCAGCAGTGGGGAATTTTGGACAATGGGGGCAACCCTGATCCAGCAATGCCGCGTGAGTGAAGAAGGCCTTCGGGTTGTA…
Archaea	Methanobacteriota	Halobacteria	Halobacteriales	Halobacteriaceae	Actinarchaeum	halophilum	NA	CGMCC 1.17467; DSM 46868; YIM 93972	https://lpsn.dsmz.de/species/actinarchaeum-halophilum	43777	ATTCCGGTTGATCCTGCCGGAGGCTATTGCTATCGGAATCCGCTTTAGCCATGCGAGTCGCACGGGTTTAGACCCGTGGCAAACTGCTCAGTAACACGTGGCCAAACTACCCTATAGATTCGGATAACCTCGGGAAACTGAGGATAATCCGAAATAGCGCTCTACTGCTGGAATGCTATGAGCGTGAAACGCTCCGGCGCTGTAGGATGTGGCTGCGGCCGATTAGGTAGACGGTGGGGTAACGGCCCACCGTGCCCATAATCGGTACGGGTCATGAGAGTGAGAACCCGGAGACGGTCTCTGAGACACGAGTCCGGGCCCTACGGGGCGCAGCAGGCGCGAAACCTTTACACTGCACGACAGTGCGATAAGGGGATTCCGAGTGCGAGGGCATATAGT…
Bacteria	Actinomycetota	Actinomycetes	Streptosporangiales	Thermomonosporaceae	Actinoallomurus	acaciae	NA	BCC 28622; DSM 45503; GMKU 931; JCM 17235; NBRC 104354; NRRL B-24610	https://lpsn.dsmz.de/species/actinoallomurus-acaciae	788420	GACGAACGCTGGCGGCGTGCTTAACACATGCAAGTCGAGCGGAAAGGCCCTTCGGGGTACTCGAGCGGCGAACGGGTGAGTAACACGTGAGTAACCTGCCCTTGGCTCTGGGATAAGCCCGGGAAACTGGGTCTAATACCGGATATGACCACTGGACGCATGTTCTTGGTGGTGGAAAGTTTTTCGGCTGGGGATGGACTCGCGGTCTATCAGCTTGTTGGTGGGGTGATGGCCTACCAAGGCGACGACGGATAGCCGGCCTGAGAGGGTGACCGGCCACACTGGGACTGAGACACGGCCCAGACTCCTACGGGAGGCAGCAGTGGGGAATATTGCGCAATGGGCGGAAGCCTGACGCAGCGACGCCGCGTGGGGGATGAAGGCCTTCGGGTTGTAAAC…
Bacteria	Actinomycetota	Actinomycetes	Streptosporangiales	Thermomonosporaceae	Actinoallomurus	acanthiterrae	NA	2614A723; CCTCC AA 2012001; DSM 45727; JCM 31201	https://lpsn.dsmz.de/species/actinoallomurus-acanthiterrae	790702	TGGAGTTTGAACCTGGCTCAGGACGAACGCTGGCGGCGTGCTTAACACATGCAAGTCGAGCGGAAAGGCCCTTCGGGGTACTCGAGCGGCGAACGGGTGAGTAACACGTGAGTAACCTGCCCCTAGCTCTGGGATAAGCCCGGGAAACTGGGTCTAATACCGGATATCACACACTTTTGCATGATGGTGTGTTGAAAGTTTTTCGGCTGGGGATGGGCTCGCGGCCTATCAGCTTGTTGGTGGGGTGATGGCCTACCAAGGCGACGACGGGTAGCCGGCCTGAGAGGGCGACCGGCCACACTGGGACTGAGACACGGCCCAGACTCCTACGGGAGGCAGCAGTGGGGAATATTGCGCAATGGGCGGAAGCCTGACGCAGCGACGCCGCGTGGGGGATGA…
Bacteria	Actinomycetota	Actinomycetes	Streptosporangiales	Thermomonosporaceae	Actinoallomurus	amamiensis	NA	DSM 45447; KCTC 19537; NBRC 103682; TT00-28	https://lpsn.dsmz.de/species/actinoallomurus-amamiensis	788027	GACGAACGCTGGCGGCGTGCTTAACACATGCAAGTCGAGCGGAAAGGCCCTTCGGGGTACTCGAGCGGCGAACGGGTGAGTAACACGTGAGTAACCTGCCCTTGGCTCTGGGATAAGCCCGGGAAACTGGGTCTAATACCGGATACAACCACTGGACGCATGTCCTTGGTGGTGGAAAGTTTTTCGGCTGGGGATGGACTCGCGGTCTATCAGCTTGTTGGTGGGGTGATGGCCTACCAAGGCGACGACGGATAGCCGGCCTGAGAGGGTGACCGGCCACACTGGGACTGAGACACGGCCCAGACTCCTACGGGAGGCAGCAGTGGGGAATATTGCGCAATGGGCGGAAGCCTGACGCAGCGACGCCGCGTGGGGGATGAAGGCCTTCGGGTTGTAAAC…
Bacteria	Actinomycetota	Actinomycetes	Streptosporangiales	Thermomonosporaceae	Actinoallomurus	bryophytorum	NA	CGMCC 4.7200; JCM 30340; NEAU TX1-15	https://lpsn.dsmz.de/species/actinoallomurus-bryophytorum	793367	AGAGTTTGATCCTGGCTCAGGACGAACGCTGGCGGCGTGCTTAACACATGCAAGTCGAGCGGAAAGGCCCTTCGGGGTACTCGAGCGGCGAACGGGTGAGTAACACGTGAGTAACCTGCCCTTGGCTCTGGGATAAGCCCGGGAAACTGGGTCTAATACCGGATATGACCATTGGATGCATGTCTGATGGTGGAAAGTTTTTCGGCTGGGGATGGACTCGCGGTCTATCAGCTTGTTGGTGGGGTAACGGCCTACCAAGGCGACGACGGATAGCCGGCCTGAGAGGGTGACCGGCCACACTGGGACTGAGACACGGCCCAGACTCCTACGGGAGGCAGCAGTGGGGAATATTGCGCAATGGGCGAAAGCCTGACGCAGCGACGCCGCGTGGGGGATGAA…
Bacteria	Actinomycetota	Actinomycetes	Streptosporangiales	Thermomonosporaceae	Actinoallomurus	caesius	NA	A3015; DSM 45445; KCTC 19535; NBRC 103678	https://lpsn.dsmz.de/species/actinoallomurus-caesius	788028	GACGAACGCTGGCGGCGTGCTTAACACATGCAAGTCGAGCGGAAAGGCCCTTCGGGGTACTCGAGCGGCGAACGGGTGAGTAACACGTGAGTAACCTGCCCTTGGCTCTGGGATAAGCCCGGGAAACTGGGTCTAATACCGGATACGACCACTGGACGCATGTCCGGGTGGTGGAAAGTTTTTCGGCTGGGGATGGGCTCGCGGTCTATCAGCTTGTTGGTGGGGTGATGGCCTACCAAGGCGACGACGGGTAGCCGGCCTGAGAGGGTGACCGGCCACACTGGGACTGAGACACGGCCCAGACTCCTACGGGAGGCAGCAGTGGGGAATATTGCGCAATGGGCGGAAGCCTGACGCAGCGACGCCGCGTGGGGGATGAAGGCCTTCGGGTTGTAAACC…
Bacteria	Actinomycetota	Actinomycetes	Streptosporangiales	Thermomonosporaceae	Actinoallomurus	coprocola	NA	DSM 45450; KCTC 19542; NBRC 103688; TT04-09	https://lpsn.dsmz.de/species/actinoallomurus-coprocola	788029	GACGAACGCTGCGGCGTGCTTAACACATGCAAGTCGAGCGGAAAGGCCCTTCGGGGTACTCGAGCGGCGAACGGGTGAGTAACACGTGAGTAACCTGCCCTTGGCTCTGGGATAAGCCCGGGAAACTGGGTCTAATACCGGATATGACTCCTCACTGCATGGTGGGGGGTGGAAAGTTTTTCGGCTGGGGATGGACTCGCGGTCTATCAGCTTGTTGGTGGGGTAATGGCCTACCAAGGCGACGACGGATAGCCGGCCTGAGAGGGTGACCGGCCACACTGGGACTGAGACACGGCCCAGACTCCTACGGGAGGCAGCAGTGGGGAATATTGCGCAATGGGCGGAAGCCTGACGCAGCGACGCCGCGTGGGGGATGAAGGCCTTCGGGTTGTAAACCTC…
Bacteria	Actinomycetota	Actinomycetes	Streptosporangiales	Thermomonosporaceae	Actinoallomurus	fulvus	NA	DSM 45446; KCTC 19536; NBRC 103680; TT99-66	https://lpsn.dsmz.de/species/actinoallomurus-fulvus	788030	GACGAACGCTGGCGGCGTGCTTAACACATGCAAGTCGAGCGGAAAGGCCCTTCGGGGTACTCGAGCGGCGAACGGGTGAGTAACACGTGAGTAACCTGCCCTTGGCTCTGGGATAAGCCCGGGAAACTGGGTCTAATACCGGATACAACCACCGGACGCATGTCCTTGGTGGTGGAAAGTTTTTCGGCTGGGGATGGACTCGCGGTCTATCAGCTTGTTGGTGGGGTGATGGCCTACCAAGGCGACGACGGATAGCCGGCCTGAGAGGGTGACCGGCCACACTGGGACTGAGACACGGCCCAGACTCCTACGGGAGGCAGCAGTGGGGAATATTGCGCAATGGGCGGAAGCCTGACGCAGCGACGCCGCGTGGGGGATGAAGGCCTTCGGGTTGTAAAC…
Bacteria	Actinomycetota	Actinomycetes	Streptosporangiales	Thermomonosporaceae	Actinoallomurus	iriomotensis	NA	DSM 45448; KCTC 19539; NBRC 103685; TT02-47	https://lpsn.dsmz.de/species/actinoallomurus-iriomotensis	788031	GACGAACGCTGGCGGCGTGCTTAACACATGCAAGTCGAGCGGAAAGGCCCTTCGGGGTACTCGAGCGGCGAACGGGTGAGTAACACGTGAGTAACCTGCCCTTGGCTCTGGGATAAGCCCGGGAAACTGGGTCTAATACCGGATATGACCCTCCACCGCATGGTGTGAGGGTGGAAAGTTTTTCGGCTGAGGATGGACTCGCGGTCTATCAGCTTGTTGGTGGGGTGATGGCCTACCAAGGCGACGACGGATAGCCGGCCTGAGAGGGTGACCGGCCACACTGGGACTGAGACACGGCCCAGACTCCTACGGGAGGCAGCAGTGGGGAATATTGCGCAATGGGCGGAAGCCTGACGCAGCGACGCCGCGTGGGGGATGAAGGCCTTCGGGTTGTAAACC…
Bacteria	Actinomycetota	Actinomycetes	Streptosporangiales	Thermomonosporaceae	Actinoallomurus	liliacearum	NA	BCC 49424; DSM 45857; JCM 17938; K10-0485; NBRC 108762	https://lpsn.dsmz.de/species/actinoallomurus-liliacearum	790163	CAGTCGAGCGGAAGGCCCTTCGGGGTACTCGAGCGGCGAACGGGTGAGTAACACGTGAGTAACCTGCCCCTAGCTCTGGGATAAGCCCGGGAAACTGGGTCTAATACCGGATATGACCATTACCCGCATGGGTCGATGGTGGAAAGTTTTTCGGCTGGGGATGGACTCGCGGCCTATCAGCTTGTTGGTGGGGTGATGGCCTACCAAGGCGACGACGGGTAGCCGGCCTGAGAGGGCGACCGGCCACACTGGGACTGAGACACGGCCCAGACTCCTACGGGAGGCAGCAGTGGGGAATATTGCGCAATGGGCGGAAGCCTGACGCAGCGACGCCGCGTGGGGGATGAAGGCCTTCGGGTTGTAAACCTCTTTCACCACCGACGAAGCGAAAGTGACGGT…
Bacteria	Actinomycetota	Actinomycetes	Streptosporangiales	Thermomonosporaceae	Actinoallomurus	luridus	NA	DSM 45452; KCTC 19538; NBRC 103683; TT02-15	https://lpsn.dsmz.de/species/actinoallomurus-luridus	788032	GACGAACGCTGGCGGCGTGCTTAACACATGCAAGTCGAGCGGAAAGGCCCTTCGGGGTACTCGAGCGGCGAACGGGTGAGTAACACGTGAGTAACCTGCCCCTGGCTCTGGGATAAGCCCGGGAAACTGGGTCTAATACCGGATATGACCATTATCCGCATGGATCGATGGTGGAAAGTTTTTCGGCTGGGGATGGACTCGCGGCCTATCAGCTTGTTGGTGGGGTAATGGCCTACCAAGGCGACGACGGGTAGCCGGCCTGAGAGGGCGACCGGCCACACTGGGACTGAGACACGGCCCAGACTCCTACGGGAGGCAGCAGTGGGGAATATTGCGCAATGGGCGAAAGCCTGACGCAGCGACGCCGCGTGAGGGATGAAGGCCTTCGGGTTGTAAACC…
Bacteria	Actinomycetota	Actinomycetes	Streptosporangiales	Thermomonosporaceae	Actinoallomurus	oryzae	NA	BCC 31373; DSM 45651; GMKU 370; JCM 17933; NBRC 105246	https://lpsn.dsmz.de/species/actinoallomurus-oryzae	789124	GACGAACGCTGGCGGCGTGCTTAACACATGCAAGTCGAGCGGAAAGGCCCTTCGGGGTACTCGAGCGGCGAACGGGTGAGTAACACGTGAGTAACCTGCCCTTGGCTCTGGGATAAGCCCGGGAAACTGGGTCTAATACCGGATATGACTCCTCATCGCATGATGTGGGGGTGGAAAGTTTTTCGGCTGGGGATGGGCTCGCGGTCTATCAGCTTGTTGGTGGGGTGATGGCCTACCAAGGCGACGACGGGTAGCCGGCCTGAGAGGGTGACCGGCCACACTGGGACTGAGACACGGCCCAGACTCCTACGGGAGGCAGCAGTGGGGAATATTGCGCAATGGGCGGAAGCCTGACGCAGCGACGCCGCGTGGGGGATGAAGGCCTTCGGGTTGTAAACC…
Bacteria	Actinomycetota	Actinomycetes	Streptosporangiales	Thermomonosporaceae	Actinoallomurus	purpureus	NA	DSM 45449; KCTC 19541; NBRC 103687; TTN02-30	https://lpsn.dsmz.de/species/actinoallomurus-purpureus	788033	GACGAACGCTGGCGGCGTGCTTAACACATGCAAGTCGAGCGGAAAGGCCCTTCGGGGTACTCGAGCGGCGAACGGGTGAGTAACACGTGAGTAACCTGCCCCTAGCTCTGGGATAAGCCCGGGAAACTGGGTCTAATACCGGATATGACACGTTCCTGCATGGTGACGTGTGGAAAGTTTTTCGGCTAGGGATGGACTCGCGGCCTATCAGCTTGTTGGTGGGGTGATGGCCTACCAAGGCGACGACGGGTAGCCGGCCTGAGAGGGCGACCGGCCACACTGGGACTGAGACACGGCCCAGACTCCTACGGGAGGCAGCAGTGGGGAATATTGCGCAATGGGCGAAAGCCTGACGCAGCGACGCCGCGTGGGGGATGAAGGCCTTCGGGTTGTAAACCT…
Bacteria	Actinomycetota	Actinomycetes	Streptosporangiales	Thermomonosporaceae	Actinoallomurus	radicium	NA	DSM 45523; JCM 17294; K08-0182; NBRC 107678	https://lpsn.dsmz.de/species/actinoallomurus-radicium	789684	TCATGGCTCAGGACGAACGCTGGCGGCGTGCTTAACACATGCAAGTCGAGCGGAAAGGCCCTTCGGGGTACTCGAGCGGCGAACGGGTGAGTAACACGTGAGTAACCTGCCCTTGGCTCTGGGATAAGCCCGGGAAACTGGGTCTAATACCGGATATGACCTCTTACCGCATGGTTTGAGGTGGAAAGTTTTTCGGCCAAGGATGGACTCGCGGTCTATCAGCTTGTTGGTGGGGTGATGGCCTACCAAGGCGACGACGGATAGCCGGCCTGAGAGGGTGACCGGCCACACTGGGACTGAGACACGGCCCAGACTCCTACGGGAGGCAGCAGTGGGGAATATTGCGCAATGGGCGGAAGCCTGACGCAGCGACGCCGCGTGGGGGATGAAGGCCTTCGG…
Bacteria	Actinomycetota	Actinomycetes	Streptosporangiales	Thermomonosporaceae	Actinoallomurus	rhizosphaericola	NA	NBRC 115557; TBRC 15727; WRP9H-5	https://lpsn.dsmz.de/species/actinoallomurus-rhizosphaericola	40083	TTAACGGAGAGTTTGATCCTGGCTCAGGACGAACGCTGGCGGCGTGCTTAACACATGCAAGTCGAGCGGAAAGGCCCTTCGGGGTACTCGAGCGGCGAACGGGTGAGTAACACGTGAGTAACCTGCCCTTGGCTCTGGGATAAGCCCGGGAAACTGGGTCTAATACCGGATATGACACGTCACCGCATGGTGGTGTGTGGAAAGTTTTTCGGCCAGGGATGGACTCGCGGCCTATCAGCTTGTTGGTGGGGTGATGGCCTACCAAGGCGACGACGGGTAGCCGGCCTGAGAGGGCGACCGGCCACACTGGGACTGAGACACGGCCCAGACTCCTACGGGAGGCAGCAGTGGGGAATATTGCGCAATGGGCGAAAGCCTGACGCAGCGACGCCGCGTGGG…
Bacteria	Actinomycetota	Actinomycetes	Streptosporangiales	Thermomonosporaceae	Actinoallomurus	soli	NA	NBRC 115556; TBRC 15726; WRP6H-15	https://lpsn.dsmz.de/species/actinoallomurus-soli	40090	TTAACGGAGAGTTTGATCCTGGCTCAGGACGAACGCTGGCGGCGTGCTTAACACATGCAAGTCGAGCGGAAAGGCCCTTCGGGGTACTCGAGCGGCGAACGGGTGAGTAACACGTGAGTAACCTGCCCTTGGCTCTGGGATAAGCCCGGGAAACTGGGTCTAATACCGGATATGACACGCTACCGCATGGTGGTGTGTGGAAAGTTTTTCGGCCAGGGATGGACTCGCGGCCTATCAGCTTGTTGGTGGGGTGATGGCCTACCAAGGCGACGACGGGTAGCCGGCCTGAGAGGGCGACCGGCCACACTGGGACTGAGACACGGCCCAGACTCCTACGGGAGGCAGCAGTGGGGAATATTGCGCAATGGGCGAAAGCCTGACGCAGCGACGCCGCGTGGG…
Bacteria	Actinomycetota	Actinomycetes	Streptosporangiales	Thermomonosporaceae	Actinoallomurus	spadix	NA	ATCC 27298; BCRC 13386; CBS 261.72; CCRC 13386; CIP 105479; DSM 43459; IFO 14099; IMET 9752; JCM 3146; KCTC 9252; NBRC 14099; NCIB 11118; NCIMB 11118; NRRL B-16128	https://lpsn.dsmz.de/species/actinoallomurus-spadix	788026	GGCGGCGTGCTTAACACATGCAAGTCGAGCGGAAAGGCCCTTCGGGGGTACTCGAGCGGCGAACGGGTGAGTAACACGTGAGTAACCTGCCCTTGGCTCTGGGATAAGCCCGGGAAACTGGGTCTAATACCGGATATGACACGTCACTGCATGGTGTGCGTGTGGAAAGTTTTTTCGGCCAGGGATGGGCTCGCGGCCTATCAGCTTGTTGGTGGGGTGATGGCCTACCAAGGCGACGACGGGTAGCCGGCCTGAGAGGGCGACCGGCCACACTGGGACTGAGACACGGCCCAGACTCCTACGGGAGGCAGCAGTGGGGAATATTGCGCAATGGGCGGAAGCCTGACGCAGCGACGCCGCGTGGGGGATGAAGGCCTTCGGGTTGTAAACCTCTTTCAC…
Bacteria	Actinomycetota	Actinomycetes	Streptosporangiales	Thermomonosporaceae	Actinoallomurus	vinaceus	NA	BCC 49425; DSM 45858; JCM 17939; K10-0528; NBRC 108763	https://lpsn.dsmz.de/species/actinoallomurus-vinaceus	790164	GGTGAGTAACACGTGAGTAACCTGCCCCTAGCTCTGGGATAAGCCTGGGAAACTGGGTCTAATACCGGACATGACCTCCCGCCGCATGGTGGGTGGTGGAAAGTTTTTCGGCTGGGGATGGGCTCGCGGCCTATCAGCTTGTTGGTGGGGTGATGGCCTACCAAGGCGACGACGGGTAGCCGGCCTGAGAGGGCGACCGGCCACACTGGGACTGAGACACGGCCCAGACTCCTACGGGAGGCAGCAGTGGGGAATATTGCGCAATGGGCGGAAGCCTGACGCAGCGACGCCGCGTGGGGGATGAAGGCCTTCGGGTTGTAAACCTCTTTCACCACCGACGAAGCTAACGTGACGGTAGGTGGGGAAGAAGCGCCGGCTAACTACGTGCCAGCAGCCGCG…
Bacteria	Actinomycetota	Actinomycetes	Streptosporangiales	Thermomonosporaceae	Actinoallomurus	yoronensis	NA	DSM 45451; KCTC 19540; NBRC 103686; TTN02-22	https://lpsn.dsmz.de/species/actinoallomurus-yoronensis	788034	GACGAACGCTGGCGGCGTGCTTAACACATGCAAGTCGAGCGGAAAGGCCCTTCGGGGTACTCGAGCGGCGAACGGGTGAGTAACACGTGAGTAACCTGCCCTTGGCTCTGGGATAAGCCCGGGAAACTGGGTCTAATACCGGATATGACCATCGGATGCATGTCTGATGGTGGAAAGTTTTTCGGCTAAGGATGGGCTCGCGGTCTATCAGCTTGTTGGTGGGGTGATGGCCTACCAAGGCGACGACGGGTAGCCGGCCTGAGAGGGTGACCGGCCACACTGGGACTGAGACACGGCCCAGACTCCTACGGGAGGCAGCAGTGGGGAATATTGCGCAATGGGCGAAAGCCTGACGCAGCGACGCCGCGTGGGGGATGAAGGCCTTCGGGTTGTAAACCT…
Bacteria	Actinomycetota	Actinomycetes	Pseudonocardiales	Pseudonocardiaceae	Actinoalloteichus	caeruleus	NA	ATCC 27421; BCRC 13659; CBS 645.72; CCRC 13659; DSM 40103; IFO 13344; IMET 40622; IPV 930; ISP 5103; JCM 4014; JCM 4730; NBRC 13344; NRRL B-1623; NRRL B-2194; NRRL ISP-5103; RIA 1305; RIA 755; VKM Ac-1918	https://lpsn.dsmz.de/species/actinoalloteichus-caeruleus	17238	GACGAACGCTGGCGGCGTGCTTAACACATGCAAGTCGAGCGGTAAGGCCCTTCGGGGTACACGAGCGGCGAACGGGTGAGTAACACGTGGGCAACCTGCCCTGCACTCTGGGATAACCTCGGGAAACCGGGGCTAATACCGGATACGACCTTCCCCCGCATGGGGGTGGGTGGAAAGTTCCGGCGGTGCAGGATGGGCCCGCGGCCTATCAGCTTGTTGGTGGGGTAATGGCCTACCAAGGCGACGACGGGTAGCCGGCCTGAGAGGGCGACCGGCCACACTGGGACTGAGATACGGCCCAGACTCCTACGGGAGGCAGCAGTGGGGAATATTGCGCAATGGGCGAAAGCCTGACGCAGCGACGCCGCGTGAGGGATGACGGCCTTCGGGTTGTAAACC…
Bacteria	Actinomycetota	Actinomycetes	Pseudonocardiales	Pseudonocardiaceae	Actinoalloteichus	hoggarensis	NA	AH97; CECT 8639; DSM 45943	https://lpsn.dsmz.de/species/actinoalloteichus-hoggarensis	792899	ACATGCAAGTCGAGCGGTAAGGCCCTTCGGGGTACACGAGCGGCGAACGGGTGAGTAACACGTGGGTAACCTGCCCTGCACTTTGGGATAACCTCGGGAAACCGGGGCTAATACCGGATAGGACATGCCATCGCATGGTGGTGTGTGGAAAGTTCCGGCGGTGTGGGATGGGCCCGCGGCCTATCAGCTTGTTGGTGGGGTGATGGCCTACCAAGGCGACGACGGGTAGCCGGCCTGAGAGGGCGACCGGCCACACTGGGACTGAGACACGGCCCAGACTCCTACGGGAGGCAGCAGTGGGGAATATTGCGCAATGGGCGAAAGCCTGACGCAGCGACGCCGCGTGAGGGATGACTGCCTTCGGGTTGTAAACCTCTTTCAGCGCCGAAGAAGCGAAAG…
Bacteria	Actinomycetota	Actinomycetes	Pseudonocardiales	Pseudonocardiaceae	Actinoalloteichus	hymeniacidonis	NA	CGMCC 4.2500; DSM 45092; HPA 177; JCM 13436	https://lpsn.dsmz.de/species/actinoalloteichus-hymeniacidonis	785564	CCCGCTCAGGACGAACGCTGGCGGCGTGCTTAACACATGCAAGTCGAGCGGTAAGGCCCTTCGGGGTACACGAGCGGCGAACGGGTGAGTAACACGTGGGTAACCTGCCCTGCACTTTGGGATAACCTCGGGAAACCGGGGCTAATACCGGATATGACATGCCATCGCATGGTGGTGTGTGGAAAGTTCCGGCGGTGTGGGATGGGCCCGCGGCCTATCAGCTTGTTGGTGGGGTGATGGCCTACCAAGGCGACGACGGGTAGCCGGCCTGAGAGGGCGACCGGCCACACTGGGACTGAGACACGGCCCAGACTCCTACGGGAGGCAGCAGTGGGGAATATTGCGCAATGGGCGAAAGCCTGACGCAGCGACGCCGCGTGAGGGATGACGGCCTTCGGG…
Bacteria	Actinomycetota	Actinomycetes	Pseudonocardiales	Pseudonocardiaceae	Actinoalloteichus	nanshanensis	NA	CGMCC 4.5714; DSM 45655; JCM 18314; NBRC 106685; NEAU 119	https://lpsn.dsmz.de/species/actinoalloteichus-nanshanensis	789189	AGAGTTTGATCCTGGCTCAGGACGAACGCTGGCGGCGTGCTTAACACATGCAAGTCGAGCGGTAAGGCCCTTCGGGGTACACGAGCGGCGAACGGGTGAGTAACACGTGGGTAACCTGCCCCGCACACAGGGATAACCTCGGGAAACCGGGGCTAATACCGGATAGGACATACCATCGCATGGTGGTGTGTGGAAAGTTCCGGCGGTGTGGGATGGGCCCGCGGCCTATCAGCTTGTTGGTGGGGTGACGGCCTACCAAGGCGACGACGGGTAGCCGGCCTGAGAGGGCGACCGGCCACACTGGGACTGAGACACGGCCCAGACTCCTACGGGAGGCAGCAGTGGGGAATATTGCGCAATGGGCGAAAGCCTGACGCAGCGACGCCGCGTGAGGGATGA…
Bacteria	Actinomycetota	Actinomycetes	Pseudonocardiales	Pseudonocardiaceae	Actinoalloteichus	spitiensis	NA	DSM 44848; JCM 12472; MTCC 6194; NBRC 102582; RMV-1378	https://lpsn.dsmz.de/species/actinoalloteichus-spitiensis	772656	TCAGGACGAACGCTGGCGGCGTGCTTAACACATGCAAGTCGAGCGGTAAGGCCCTTCGGGGTACACGAGCGGCGAACGGGTGAGTAACACGTGGGCAACCTGCCCTGCACTCTGGGATAACCTCGGGAAACCGGGGCTAATACCGGATATGACCTGTCCCTGCATGGGGGTGGGTGGAAAGTTCCGGCGGTGCAGGATGGGCCCGCGGCCTATCAGCTTGTTGGTGGGGTGATGGCCTACCAAGGCGACGACGGGTAGCCGGCCTGAGAGGGCGACCGGCCACACTGGGACTGAGATACGGCCCAGACTCCTACGGGAGGCAGCAGTGGGGAATATTGCGCAATGGGCGAAAGCCTGACGCAGCGACGCCGCGTGAGGGATGACGGCCTTCGGGTTGTA…
Bacteria	Pseudomonadota	Gammaproteobacteria	Pasteurellales	Pasteurellaceae	Actinobacillus	anseriformium	NA	CCM 7846; CCUG 60324; DSM 26423; F66	https://lpsn.dsmz.de/species/actinobacillus-anseriformium	789685	GAACGCTGGCGGCAGGCTTAACACATGCAAGTCGAACGGTAGCAGGTAAGTACTTGTACTTATGCTGACGAGTGGCGGACGGGTGAGTAATGCTTGGGAATCTGGCCTATGGAGGGGGATAACTACGGGAAACTGTAGCTAATACCGCGTAAAGTCTACGGACTAAAGGATGGGATCTTCGGACCATCTGCCATGGGATGAGCCCAAGTGGGATTAGGTAGTTGGTGGGGTAAAGGCCTACCAAGCCGACGATCTCTAGCTGGTCTGAGAGGATGACCAGCCACACTGGAACTGAGACACGGTCCAGACTCCTACGGGAGGCAGCAGTGGGGAATATTGCACAATGGGGGGAACCCTGATGCAGCCATGCCGCGTGAATGAAGAAGGCCTTCGGGTTGT…
Bacteria	Pseudomonadota	Gammaproteobacteria	Pasteurellales	Pasteurellaceae	Actinobacillus	arthritidis	NA	ATCC 13376; CCUG 24862; DSM 22258; P. 907; Wetmore 1706	https://lpsn.dsmz.de/species/actinobacillus-arthritidis	783275	ATTGAACGCTGGCGGCAGGCTTAACACATGCAAGTCGAACGGTAACAGGGATTAGCTTGCTAATTTGCTGACGAGTGGCGGACGGGTGAGTAATGCTTGGGAATCTGGCTCATGGAGGGGGATAACTACGGGAAACTGTAGCTAATACCGCGTAATATCTTCGGATTAAAGTGTGGGACCGCAAGGCCACATGCCATGAGATGAGCCCAAGTGGGATTAGGTAGTTGGTGGGGTAAAGGCCTACCAAGCCGACGATCTCTAGCTGGTCTGAGAGGATGACCAGCCACACTGGAACTGAGACACGGTCCAGACTCCTACGGGAGGCAGCAGTGGGGAATATTGCACAATGGGGGGAACCCTGATGCAGCCATGCCGCGTGAATGAAGAAGGCCTTCGGGT…
Bacteria	Pseudomonadota	Gammaproteobacteria	Pasteurellales	Pasteurellaceae	Actinobacillus	capsulatus	NA	ATCC 51571; CCUG 12396; CIP 103283; DSM 19761; Frederiksen P243; NCTC 11408	https://lpsn.dsmz.de/species/actinobacillus-capsulatus	783276	ATTGAAGAGTTTGATCATGGCTCAGATTGAACGCTGGCGGCAGGCTTAACACATGCAAGTCGAACGGTAGCAGGAAAGTACTTGTACTTTTGCTGACGAGTGGCGGACGGGTGAGTAATGCTTGGGAATCTGGCTTATGGAGGGGGATAACTACTGGAAACGGTAGCTAATACCGCGTAATATCGGAAGATTAAAGGGTGGGACCATTTGGCCACCTGCCATAAGATGAGCCCAAGTGGGATTAGGTAGTTGGTGGGGTAAGGGCCTACCAAGCCTNCGATCTCTAGCTGGTCTGAGAGGATGACCAGCCACACTGGAACTGAGACACGGTCCAGACTCCTACGGGAGGCAGCAGTGGGGAATATTGCACAATGGGGGGAACCCTGATGCAGCCATGCC…
Bacteria	Pseudomonadota	Gammaproteobacteria	Pasteurellales	Pasteurellaceae	Actinobacillus	delphinicola	NA	ATCC 700179; CIP 106129; DSM 11374; M906/93; NCTC 12870	https://lpsn.dsmz.de/species/actinobacillus-delphinicola	772658	ATTGAACGCTGGCGGCAGGCTTAACACATGCAAGTCGAACGGTAACAGGAAGAAAGCTTGCTTTCTTTGCTGACGAGTGGCGGACGGGTGAGTAATGCTTGGGAATCTGTTTCATGGAGGGGGATAACTACGGGAAACTGTAGCTAATACCGCGTAATATCGAGAGATTAAATGTGTGGGACCGYAAGGCCACATGCCATGAAGTGAGCCCAAGTGGGATTAGATAGTTGGTGAGGTAATGGCTCACCAAGTCGGCGATCTCTAGCTGGTCTGAGAGGATGACCAGCCACACTGGGACTGAGACACGGCCCAGACTCCTACGGGAGGCAGCAGTGGGGAATATTGCACAATGGGCGCAAGCCTGATGCAGCCATGCCGCGTGAATGAAGAAGGCCTTCG…
Bacteria	Pseudomonadota	Gammaproteobacteria	Pasteurellales	Pasteurellaceae	Actinobacillus	equuli	equuli	ATCC 19392; CCUG 2041; CIP 103284; DSM 19655; JCM 2432; LMG 3736; NBIMCC 555; NCTC 8529	https://lpsn.dsmz.de/subspecies/actinobacillus-equuli-equuli	783278	ATTGAAGAGTTTGATCATGGCTCAGATTGAACGCTGGCGGCAGGCTTAACACATGCAAGTCGAACGGTAGCACGAAGGAGCTTGCTCCTTGGGTGACGAGTGGCGGACGGGTGAGTAATGCTTGGGAATCTGGCTTATGGAGGGGGATAACTACGGGAAACTGTAGCTAATACCGCGTAATATCTTCGGATTAAAGTGTGGGACCGCAAGGCCACATGCCATGAGATGAGCCCAAGTGGGATTAGGTAGTTGGTGGGGTAAAGGCCTACCAAGCCGACGATCTCTAGCTGGTCTGAGAGGATGACCAGCCACACTGGAACTGAGACACGGTCCAGACTCCTACGGGAGGCAGCAGTGGGGAATATTGCACAATGGGGGGAACCCTGATGCAGCCATGCC…
Bacteria	Pseudomonadota	Gammaproteobacteria	Pasteurellales	Pasteurellaceae	Actinobacillus	equuli	haemolyticus	CCUG 19799; DSM 22436; F 154; NCTC 13195	https://lpsn.dsmz.de/subspecies/actinobacillus-equuli-haemolyticus	783279	ATTGAACGCTGGCGGCAGGCTTAACACATGCAAGTCGAACGGTAGCACGAAGGAGCTTGCTCCTTGGGTGACGAGTGGCGGACGGGTGAGTAATGCTTGGGAATCTGGCTTATGGAGGGGGATAACTACGGGAAACTGTAGCTAATACCGCGTAATATCTTAGGATTAAAGTGTGGGACCGCAAGGCCACATGCCATAAGATGAGCCCAAGTGGGATTAGGTAGTTGGTGGGGTAAAGGCCTACCAAGCCGACGATCTCTAGCTGGTCTGAGAGGATGACCAGCCACACTGGAACTGAGACACGGTCCAGACTCCTACGGGAGGCAGCAGTGGGGAATATTGCACAATGGGGGGAACCCTGATGCAGCCATGCCGCGTGAATGAAGAAGGCCTTCGGGT…
Bacteria	Pseudomonadota	Gammaproteobacteria	Pasteurellales	Pasteurellaceae	Actinobacillus	hominis	NA	12; ATCC 49457; CCUG 19800; CIP 102631; DSM 22262; NCTC 11529; P 578	https://lpsn.dsmz.de/species/actinobacillus-hominis	783280	TCGAACGGTAGCACAAAGGAGCTTGCTCCTTGGGTGACGAGTGGCGGACGGGTGAGTAATGCTTGGGAATCTGGCTCATGGAGGGGGATAACTACGGGAAACTGTAGCTAATACCGCGTAATATCTTCGGATTAAAGWGTGGGACCGCAAGGCCACWTGCCATGAGATGAGCCCAAGTGGGATTAGGTAGTTGGTGGGGTAAAGGCCTACCAAGCCGACGATCTCTAGCTGGTCTGAGAGGATGACCAGCCACACTGGAACTGAGACACGGTCCAGACTCCTACGGGAGGCAGCAGTGGGGAATATTGCACAATGGGGGGAACCCTGATGCAGCCATGCCGCGTGAATGAAGAAGGCCTTCGGGTTGTAAAGTTCTTTCGGTAGCGAGGAAGGTGGTAA…
Bacteria	Pseudomonadota	Gammaproteobacteria	Pasteurellales	Pasteurellaceae	Actinobacillus	indolicus	NA	46KC2; CCUG 39029; CIP 105316; DSM 22264	https://lpsn.dsmz.de/species/actinobacillus-indolicus	783281	AGATTGAACNCTGGCGGGAGGCTTAACATATGAAAATCGAGGGGTAGCAGAAGAAAGCTTGCTTCCTTGCTGACGAGTGGCGGACGGGTGAGTAATGCTTGGGAATCTGGCTTATGGAGGGGGATAACTACGGGAAACTGTAGCTAATACCGCGTAGTGTCGAAAGACGAAAGGGTGGGACCTATTGGCCACNTGCCATAAGATGAGCCCAAGTGGGATTAGGTAGTTGGTGGGGTAAAGGCCTACCAAGCCGACGATCTCTAGCTGGTCTGAGAGGATGACCAGCCACACTGGAACTGAGACACGGTCCAGACTCCTACGGGAGGCAGCAGTGGGGAATATTGCACAATGGGGGGAACCCTGATGCAGCCATGCCGCGTGAATGAAGAAGGCCTTCGG…
Bacteria	Pseudomonadota	Gammaproteobacteria	Pasteurellales	Pasteurellaceae	Actinobacillus	lignieresii	NA	ATCC 49236; CCUG 41384; CIP 53.130; DSM 22256; NCTC 4189	https://lpsn.dsmz.de/species/actinobacillus-lignieresii	783282	ATTGAAGAGTTTGATCATGGCTCAGATTGAACGCTGGCGGCAGGCTTAACACATGCAAGTCGAACGGTAACGGGAAGGGAGCTTGCTTTCTTTGCCGACGAGTGGCGGACGGGTGAGTAATGCTTGGGAATCTGGCTTATGGAGGGGGATAACTACGGGAAACTGTAGCTAATACCGCGTAATATCTTAGGATTAAAGGGTGGGACTTTCGGGCCACCTGCCATAAGATGAGCCCAAGTGGGATTAGGTAGTTGGTTAGGTAAAGGCTGACCAAGCCGACGATCTCTAGCTNGTCTGAGAGGATGACCAGCCACACTGGAACTGAGACACGGTCCAGACTCCTACGGGAGGCAGCAGTGGGGAATATTGCACAATGGGGGGAACCCTGATGCAGCCATG…
Bacteria	Pseudomonadota	Gammaproteobacteria	Pasteurellales	Pasteurellaceae	Actinobacillus	minor	NA	CCUG 38923; CIP 105314; NM305	https://lpsn.dsmz.de/species/actinobacillus-minor	783283	AGATTGAACGCTGGCGGCAGGCTTAACACATGCAAGTCGAACGGTAACAGGGAGGAGCTTGCTTCTTTGCTGACGAGTGGCGGACGGGTGAGTAATGCTTGGGAATCTGGCTTATGGAGGGGGATAACTACGGGAAACTGTAGCTAATACCGCGTAATATCTTCGGATTAAAGGGTGGGACTTTCGGGCCACCTGCCATAAGATGAGCCCAAGTGGGATTAGGTAGTTGGTGGGGTAAAGGCCTACCAAGCCGACGATCTCTAGCTGGTCTGAGAGGATGACCAGCCACACTGGAACTGAGACACGGTCCAGACTCCTACGGGAGGCAGCAGTGGGGAATATTGCACAATGGGGGGAACCCTGATGCAGCCATGCCGCGTGAATGAAGAAGGCCTTCGG…
Bacteria	Pseudomonadota	Gammaproteobacteria	Pasteurellales	Pasteurellaceae	Actinobacillus	pleuropneumoniae	NA	4074; ATCC 27088; CCM 5869; CCUG 12837; CCUG 41656; CCUG 43096; CIP 100916; DSM 13472; HK 405; NCTC 12370; Shope 4074	https://lpsn.dsmz.de/species/actinobacillus-pleuropneumoniae	772660	TGAATTGAAGAGTTTGATCATGGCTCAGATTGAACGCTGGCGGCAGGCTTAACACATGCAAGTCGAACGGTAACGGGAAGGGAGCTTGCTTTCTTTGCCGACGAGTGGCGGACGGGTGAGTAATGCTTGGGAATCTGGCTTATGGAGGGGGATAACTACGGGAAACTGTAGCTAATACCGCGTAATATCTATGGATTAAAGGGTGGGACTTTCGGGCCACCTGCCATAAGATGAGCCCAAGTGGGATTAGGTAGTTGGTTAGGTAAAGGCTGACCAAGCCGACGATCTCTAGCTGGTCTGAGAGGATGACCAGCCACACTGGAACTGAGACACGGTCCAGACTCCTACGGGAGGCAGCAGTGGGGAATATTGCACAATGGGGGGAACCCTGATGCAGCC…
Bacteria	Pseudomonadota	Gammaproteobacteria	Pasteurellales	Pasteurellaceae	Actinobacillus	porcinus	NA	CCUG 38924; CIP 105315; DSM 22435; NM319	https://lpsn.dsmz.de/species/actinobacillus-porcinus	783285	AGATTGAACGCTGGCGGCAGGCTTAACACATGCAAGTCGAACGGTAACAGGAAGAAAGCTTGCTTTCTTTGCTGACGAGTGGCGGACGGGTGAGTAATGCTTGGGAATCTGGCTTATGGAGGGGGATAACTANGGGAAACTGTAGCTAATACCGCGTAGTATCTGAAGATGAAAGTGTGGGACTNTAAGGCCACATGCCATAAGATGAGCCCAAGTGGGATTAGGTAGTTGGTTAGGTAAAGGCTGACCAAGCCGACGATCTCTAGCTGGTCTGAGAGGATGACCAGCCACACTGGAACTGAGACACGGTCCAGACTCCTACGGGAGGCAGCAGTGGGGAATATTGCACAATGGGGGGAACCCTGATGCAGCCATGCCGCGTGAATGAAGAAGGCCTTC…
Bacteria	Pseudomonadota	Gammaproteobacteria	Pasteurellales	Pasteurellaceae	Actinobacillus	rossii	NA	192; A55; A55 and A68; ATCC 27072; CCUG 12395; CCUG 24851; CIP 102634; DSM 17479; NCTC 10801; P624; Ross 192	https://lpsn.dsmz.de/species/actinobacillus-rossii	772661	ATTGAACGCTGGCGGCAGGCTTAACACATGCAAGTCGAACGGTAACAGGGAGAAAGCTTGCTTTCTTTGCTGACGAGTGGCGGACGGGTGAGTAATGCTTGGGAATCTGGCCTATGGAGGGGGATAACTACGGGAAACTGTAGCTAATACCGCGTAGWATCGRRAGATGAAAGTGTGGGACCGYAAGGCCACATGCCATGGGATGAGCCCAAGTGGGATTAGGTAGTTGGTAAGGTAAAGGCTTACCAAGCCGACGATCTCTAGCTGGTCTGAGAGGATGACCAGCCACACTGGAACTGAGACACGGTCCAGACTCCTACGGGAGGCAGCAGTGGGGAATATTGCACAATGGGGGGAACCCTGATGCAGCCATGCCGCGTGAATGAAGAAGGCCTTCGG…
Bacteria	Pseudomonadota	Gammaproteobacteria	Pasteurellales	Pasteurellaceae	Actinobacillus	scotiae	NA	CCUG 46379; CIP 105697; DSM 22205; M2000/95/1; NCTC 12922	https://lpsn.dsmz.de/species/actinobacillus-scotiae	783286	GATTGAACGCTGGCGGCAGGCTTAACACATGCAAGTCGTACGGTAACAGGGAGGAAGCTTGCTTTCTTTGCTGACGAGTGGCGGACGGGTGAGTAATGCTTGGGAATCTGTTTCATGGAGGGGGATAACTGTTGGAAACGGCAGCTAATACCGCGTAATATCGAGAGATTAGAGGTGTGGGACCGTAAGGCCACATGCCATGAAGTGAGCCCAAGTGGGATTAGATAGTTGGTGAGGTAATGGCTCACCAAGTCAGCGATCTCTAGCTGGTCTGAGAGGATGACCAGCCACACTGGGACTGAGACACGGCCCAGACTCCTACGGGAGGCAGCAGTGGGGAATATTGCACAATGGGCGCAAGCCTGATGCAGCCATGCCGCGTGAATGAAGAAGGCCTTC…
Bacteria	Pseudomonadota	Gammaproteobacteria	Pasteurellales	Pasteurellaceae	Actinobacillus	seminis	NA	5; A51; A51 and A65; A65; ATCC 15768; CCUG 27187; CIP 102633; DSM 22263; K3844-C; NCTC 10851; Simmons K3844-C	https://lpsn.dsmz.de/species/actinobacillus-seminis	783287	AATTGAAGAGTTTGATCANGGCTCAGATTGAACGCTGGCGGCAGGCTTAACACATGCAAGTCGAACGGTAACGGGGAGGGAGCTTGCTTTCTCTGCTGACGAGTGGCGGACGGGTGAGTAATGCTNGGGAATCTGGCTTATGGAGGGGGATAACGACGGGAAACTGTCGCTAATACCGCGTAGTATCGGGAGATGAAAGGGTGGGACTGAAGGGCCACCTGCCATAAGATGAGCCCAAGTGGGATTAGGTAGTTGGTGGGGTAAAGGCCTACCAAGCCTGCGATCTCTAGCTGGTCTGAGAGGATGGCCAGCCACACTGGAACTGAGACACGGTCCAGACTNNTACGGGAGGCAGCAGTGGGGAATATTGCGCNATGGGGGGAACCCTGACGCAGCCAT…
Bacteria	Pseudomonadota	Gammaproteobacteria	Pasteurellales	Pasteurellaceae	Actinobacillus	succinogenes	NA	130Z; ATCC 55618; CCUG 43843; CIP 106512; DSM 22257	https://lpsn.dsmz.de/species/actinobacillus-succinogenes	783288	ATTGAAGAGTTTGATCATGGCTCAGATTGAACGCTGGCGGCAGGCTTAACACATGCAAGTCGAACGGTAACGGGTGGAAAGCTTGCTTTCCATGCTGACGAGTGGCGGACGGGTGAGTAATGCTTGGGGATCTGGCTTATGGAGGGGGATAACGACGGGAAACTGTCGCTAATACCGCGTAATGTCTAAGGACTAAAGGGTGGGATTTTCGGACCGCCCGCCATAAGATGAGCCCAAGTGGGATTAGGTAGTTGGTGGGGTAAAGGCCTACCAAGCCGACGATCTCTAGCTGGTCTGAGAGGATGACCAGCCACACTGGAACTGAGACACGGTCCAGACTCCTACGGGAGGCAGCAGTGGGGAATATTGCGCAATGGGGGCAACCCTGACGCAGCCATG…
Bacteria	Pseudomonadota	Gammaproteobacteria	Pasteurellales	Pasteurellaceae	Actinobacillus	suis	NA	ATCC 33415; CCM 5586; CCUG 11624; CIP 103354; DSM 22433; NCTC 12996	https://lpsn.dsmz.de/species/actinobacillus-suis	783289	TCAGATTGAACGCTGGCGGCAGGCTTAACACATGCAAGTCGAACGGTAGCACGAAGGAGCTTGCTCCTTGGGTGACGAGTGGCGGACGGGTGAGTAATGCTTGGGAATCTGGCTCATGGAGGGGGATAACTACGGGAAACTGTAGCTAATACCGCGTAATATCTTCGGATTAAAGTGTGGGACCGCAAGGCCACATGCCATGAGATGAGCCCAAGTGGGATTAGGTAGTTGGTGGGGTAAAGGCCTACCAAGCCGACGATCTCTAGCTGGTCTGAGAGGATGACCAGCCACACTGGAACTGAGACACGGTCCAGACTCCTACGGGAGGCAGCAGTGGGGAATATTGCACAATGGGGGGAACCCTGATGCAGCCATGCCGCGTGAATGAAGAAGGCCTTC…
Bacteria	Pseudomonadota	Gammaproteobacteria	Pasteurellales	Pasteurellaceae	Actinobacillus	ureae	NA	ATCC 25976; CCUG 2139; CIP 62.8; DSM 5568; Henriksen 3520/59; NCTC 10219	https://lpsn.dsmz.de/species/actinobacillus-ureae	772662	ATTGAACGCTGGCGGCAGGCTTAACACATGCAAGTCGAACGGTAACAGGGATTAGCTTGCTAATTTGCTGACGAGTGGCGGACGGGTGAGTAATGCTTGGGAATTTGGCTCATGGAGGGGGATAACTACGGGAAACTGTAGCTAATACCGCGTAATATCTTAGGATTAAAGTGTGGGACCGCAAGGCCACATGCCATGAGATGAGCCCAAGTGGGATTAGGTAGTTGGTGGGGTAAAGGCCTACCAAGCCGACGATCTCTAGCTGGTCTGAGAGGATGATCAGCCACACTGGAACTGAGACACGGTCCAGACTCCTACGGGAGGCAGCAGTGGGGAATATTGCACAATGGGGGGGACCCTGATGCAGCCATGCCGCGTGAATGAAGAAGGCCTTCGGGT…
Bacteria	Pseudomonadota	Gammaproteobacteria	Pasteurellales	Pasteurellaceae	Actinobacillus	vicugnae	NA	LMG 30745; NCTC 14090; W1618; W16181	https://lpsn.dsmz.de/species/actinobacillus-vicugnae	5484	ATTGAACGCTGGCGGCAGGCTTAACACATGCAAGTCGAACGGTAGCACATAGGAGCTTGCTCCTTGGGTGACGAGTGGCGGACGGGTGAGTAATGCTTGGGAATCTGGCTTATGGAGGGGGATAACTACGGGAAACTGTAGCTAATACCGCGTAAAATCTTAGGATTAAAGGGTGGGACTTTCGGGCCACCTGCCATGAGATGAGCCCAAGTGGGATTAGGTAGTTGGTTAGGTAAAGGCTGACCAAGCCGACGATCTCTAGCTGGTCTGAGAGGATGACCAGCCACACTGGAACTGAGACACGGTCCAGACTCCTACGGGAGGCAGCAGTGGGGAATATTGCACAATGGGGGGAACCCTGATGCAGCCATGCCGCGTGAATGAAGAAGGCCTTCGGGT…
Bacteria	Actinomycetota	Actinomycetes	Actinomycetales	Actinomycetaceae	Actinobaculum	suis	NA	50052; ATCC 33144; CIP 105361; DSM 20639; Soltys 50052	https://lpsn.dsmz.de/species/actinobaculum-suis	772664	CGGCGTGCTTAACACATGCAAGTCGAACGGAAAGGCTTCTTTCTTTTTTGATTGGAGTGCTCGAGTGGCGAACGGGTGAGTAATACGTGGGTAACCTGCCCTCAACTGTGGGATAAGCTTGGGAAACTGGGTCTAATACTGCATATTCTTCTGTCCTCGCATGGGGGTGGTTGGAAAGTTTTTTCGGTTGGGGATGGGCTCGCGGCCTATCAGTTTGTTGGTGGGGTGATGGCCTACCAAGGCGTTGACGGGTAGCCGGCCTGAGAGGGTGGTCGGCCACATTGGGACTGAGATACGGCCCAGACTCCTACGGGAGGCAGCAGTGGGGGATATTGCACAATGGGCGGAAGCTTGATGCAGCGACGCCGCGTGGGGGATGAAGGCTTTCGGGTTGTAAAC…
Bacteria	Actinomycetota	Actinomycetes	Micromonosporales	Micromonosporaceae	Actinocatenispora	comari	NA	NBRC 114660; NUM-2625; TBRC 13496	https://lpsn.dsmz.de/species/actinocatenispora-comari	20073	AGGACGAACGCTGGCGGCGTGCTTAACACATGCAAGTCGAGCGGAAAGGCCCTTTCGGGGGTACTCGAGCGGCGAACGGGTGAGTAACACGTGAGTAACCTGCCTTCAGCTTCGGGATAACCCCGGGAAACCGGGGCTAATACCGGGTATTCACATTGTCTCGCATGGGATGGTGTGGAAAGGGTTTTACCGGCTGGGGATGGACTCGCGGCCTATCAGCTTGTTGGTGGGGTAGTGGCCTACCAAGGCGACGACGGGTAGCCGGCCTGAGAGGGCGACCGGCCACACTGGGACTGAGACACGGCCCAGACTCCTACGGGAGGCAGCAGTGGGGAATATTGCGCAATGGGCGGAAGCCTGACGCAGCGACGCCGCGTGGGGGATGACGGCCTTCGGGTT…
Bacteria	Actinomycetota	Actinomycetes	Micromonosporales	Micromonosporaceae	Actinocatenispora	rupis	NA	CS5-AC17; DSM 45178; JCM 16894; NRRL B-24660	https://lpsn.dsmz.de/species/actinocatenispora-rupis	788265	TGCTTAACACATGCAAGTCGAGCGGAAAGGCCCTTTCGGGGGTACTCGAGCGGCGAACGGGTGAGTAACACGTGAGTAACCTGCCTTCAGCTTTGGGATAACCCCGGGAAACCGGGGCTAATACCGGGTATTCACAGCGTCTCGCATGGGATGGTGTGGAAAGGGATTTACCGGCTGGAGATGGGCTCGCGGCCTATCAGCTTGTTGGTGGGGTGATGGCCTACCAAGGCGACGACGGGTAGCCGGCCTGAGAGGGCGACCGGCCACACTGGGACTGAGACACGGCCCAGACTCCTACGGGAGGCAGCAGTGGGGAATATTGCGCAATGGGCGGAAGCCTGACGCAGCGACGCCGCGTGGGGGATGACGGCCTTCGGGTTGTAAACCTCTTTCAGCAGG…
Bacteria	Actinomycetota	Actinomycetes	Micromonosporales	Micromonosporaceae	Actinocatenispora	sera	NA	DSM 45336; JCM 15920; KV-744; NBRC 101916; NRRL B-24477	https://lpsn.dsmz.de/species/actinocatenispora-sera	786898	AGTTTGATCATGGCTCAGGACGAACGCTGGCGGCGTGCTTAACACATGCAAGTCGAGCGGAAAGGCCCTTTCGGGGGTACTCGAGCGGCGAACGGGTGAGTAACACGTGAGTAACCTGCCTTCAGCTTCGGGATAACCCCGGGAAACCGGGGCTAATACCGGGTATTCACATTGTTTCGCATGGGATGGTGTGGAAAGGGTTTACCGGCTGGGGATGGACTCGCGGCCTATCAGCTTGTTGGTGGGGTAGTGGCCTACCAAGGCGACGACGGGTAGCCGGCCTGAGAGGGCGACCGGCCACACTGGGACTGAGACACGGCCCAGACTCCTACGGGAGGCAGCAGTGGGGAATATTGCGCAATGGGCGGAAGCCTGACGCAGCGACGCCGCGTGGGGGAT…
Bacteria	Actinomycetota	Actinomycetes	Micromonosporales	Micromonosporaceae	Actinocatenispora	thailandica	NA	DSM 44816; JCM 12343; PCU 235; TT2-10	https://lpsn.dsmz.de/species/actinocatenispora-thailandica	785292	GACGAACGCTGGCGGCGTGCTTAACACATGCAAGTCGAGCGGAAAGGCCCTTTCGGGGGTACTCGAGCGGCGAACGGGTGAGTAACACGTGAGTAACCTGCCTTCAGCTTCGGGATAACCCCGGGAAACCGGGGCTAATACCGGGTATTCATGTCGTCTCGCATGGGATGATGTGGAAAGGGTTTACCGGCTGGGGATGGACTCGCGGCCTATCAGCTTGTTGGTGGGGTAGTGGCCTACCAAGGCGACGACGGGTAGCCGGCCTGAGAGGGCGACCGGCCACACTGGGACTGAGACACGGCCCAGACTCCTACGGGAGGCAGCAGTGGGGAATATTGCGCAATGGGCGGAAGCCTGACGCAGCGACGCCGCGTGGGGGATGACGGCCTTCGGGTTGTA…
Bacteria	Actinomycetota	Actinomycetes	Streptosporangiales	Thermomonosporaceae	Actinocorallia	aurantiaca	NA	DSM 43924; IFO 15554; IFO 16147; IMET 9577; INA 1933; JCM 8201; KCTC 9554; NBRC 15554; NBRC 16147	https://lpsn.dsmz.de/species/actinocorallia-aurantiaca	772673	GCTGGCGGCGTGCTTAACACATGCAAGTCGAGCGGAAAGGCCCTTCGGGGTACTCGAGCGGCGAACGGGTGAGTAACACGTGAGCAACCTGCCCCCGACTCTGGGATAAGCCCGGGAAACTGGGTCTAATACCGGATACGACACCCCCTCGCATGGGGTGGGTGTGGAAAGTTCTTCGGTTGGGGATGGGCTCGCGGCCTATCAGCTTGTTGGTGGGGTAGTGGCCCACCAAGGCGACGACGGGTAGCCGGCCTGAGAGGGCGACCGGCCACACTGGGACTGAGACACGGCCCAGACTCCTACGGGAGGCAGCAGTGGGGAATGTTGCACAATGGGGGAAACCCTGATGCAGCGACGCCGCGTGCGGGATGACGGCCTTCGGGTTGTAAACCGCTTTCA…
Bacteria	Actinomycetota	Actinomycetes	Streptosporangiales	Thermomonosporaceae	Actinocorallia	aurea	NA	DSM 44434; IFO 14752; JCM 16895; NBRC 14752	https://lpsn.dsmz.de/species/actinocorallia-aurea	786689	GACGAACGCTGGCGGCGTGCTTAACACATGCAAGTCGAGCGGAAAGGCCCTTCGGGGTACTCGAGCGGCGAACGGGTGAGTAACACGTGAGCAACCTGCCCCTGACTCTGGGATAAGCCCGGGAAACTGGGTCTAATACCGGATATGACATCTACTCGCATGGGTGGGTGTGGAAAGTTTTTCGGTCAGGGATGGGCTCGCGGCCTATCAGCTTGTTGGTGGGGTAGTGGCCCACCAAGGCGACGACGGGTAGCCGGCCTGAGAGGGCGACCGGCCACACTGGGACTGAGACACGGCCCAGACTCNTACGGGAGGCAGCAGTGGGGAATATTGCACAATGGGGGAAACCCTGATGCAGCGACGCCGCGTGCGGGATGACGGCTTCGGGTTGTAAACCGC…
Bacteria	Actinomycetota	Actinomycetes	Streptosporangiales	Thermomonosporaceae	Actinocorallia	cavernae	NA	DSM 45040; JCM 13278; N3-7; NBRC 106142; NRRL B-24429	https://lpsn.dsmz.de/species/actinocorallia-cavernae	783292	GGCGGCGTGCTTAACACATGCAAGTCGAGCGGAAAGGCCCTTCGGGGTACTCGAGCGGCGAACGGGTGAGTAACACGTGAGCAACCTGCCCCTGACTCTGGGATAAGCCCGGGAAACTGGGTCTAATACCGGATACGACACTCTACCGCATGGTGGGGTGTGGAAAGTTTTTTCGGTTGGGGATGGGCTCGCGGCCTATCAGCTTGTTGGTGGGGTAGTGGCCTACCAAGGCGACGACGGGTAGCCGGCCTGAGAGGGCGACCGGCCACACTGGGACTGAGACACGGCCCAGACTCCTACGGGAGGCAGCAGTGGGGAATATTGCACAATGGGGGGAACCCTGATGCAGCGACGCCGCGTGCGGGATGACGGCCTTCGGGTTGTAAACCGCTTTCAGCA…
Bacteria	Actinomycetota	Actinomycetes	Streptosporangiales	Thermomonosporaceae	Actinocorallia	glomerata	NA	DSM 44360; I-226; IFO 15960; JCM 9376; NBRC 15960	https://lpsn.dsmz.de/species/actinocorallia-glomerata	772674	AGAGTTTGATCCTGGCTCAGGACGAACGCTGGCGGCGTGCTTAACACATGCAAGTCGAGCGGAAAGGCCCTTCGGGGTACTCGAGCGGCGAACGGGTGAGTAACACGTGAGCAACCTGCCCCTGACTCTGGGATAAGCCCGGGAAACTGGGTCTAATACCGGATACGACCTCCGATCACATGGTTGGTGGTGGAAAGTTTTTCGGTCAGGGATGGGCTCGCGGCCTATCAGCTTGTTGGTGGGGTAGTGGCCTACCAAGGCGACGACGGGTAGCCGGCCTGAGAGGGCGACCGGCCACACTGGGACTGAGACACGGCCCAGACTCCTACGGGAGGCAGCAGTGGGGAATATTGCACAATGGGGGAAACCCTGATGCAGCGACGCCGCGTGCGGGATGAC…
Bacteria	Actinomycetota	Actinomycetes	Streptosporangiales	Thermomonosporaceae	Actinocorallia	herbida	NA	AL-50780; ATCC 51528; DSM 44254; IFO 15485; JCM 9647; NBRC 15485; VKM Ac-1994	https://lpsn.dsmz.de/species/actinocorallia-herbida	772675	GACGAACGCTGGCGGCGTGCTTAACACATGCAAGTCGAGCGGAAAAGGCTTCGGGGTACTCGAGCGGCGAACGGGTGAGTAACACGTGAGCAACCTGCCCCCGACTCTGGGATAAGCCCGGGAAACTGGGTCTAATACCGGATACGACACCGATCGGCATCGGTTGGTGTGGAAAGTTTTTCGGTTGGGGATGGGCTCGCGGCCTATCAGCTTGTTGGTGGGGTAGTGGCCCACCAAGGCGACGACGGGTAGCCGGCCTGAGAGGGCGACCGGCCACACTGGGACTGAGACACGGCCCAGACTNCTACGGGAGGCAGCAGTGGGGAATATTGCACAATGGGGGAAACCCTGATGCAGCGACGCCGCGTGCGGGATGACGGCCTTCGGGTTGTAAAACCC…
Bacteria	Actinomycetota	Actinomycetes	Streptosporangiales	Thermomonosporaceae	Actinocorallia	lasiicapitis	NA	3H-GS17; CGMCC 4.7282; DSM 100595; JCM 31763	https://lpsn.dsmz.de/species/actinocorallia-lasiicapitis	794156	AGAGTTTGATCCTGGCTCAGGACGAACGCTGGCGGCGTGCTTAACACATGCAAGTCGAGCGGAAAGGCCCTTCGGGGTACTCGAGCGGCGAACGGGTGAGTAACACGTGAGCAACCTGCCCCTGACTCTGGGATAAGCCCGGGAAACTGGGTCTAATACCGGATACGACCACTGAAGGCATCTTTGGTGGTGGAAAGTTTTTCGGTTGGGGATGGGCTCGCGGCCTATCAGCTTGTTGGTGGGGTAGTGGCCTACCAAGGCGACGACGGGTAGCCGGCCTGAGAGGGCGATCGGCCACACTGGGACTGAGACACGGCCCAGACTCCTACGGGAGGCAGCAGTGGGGAATATTGCACAATGGGGGGAACCCTGATGCAGCGACGCCGCGTGCGGGATGAC…
Bacteria	Actinomycetota	Actinomycetes	Streptosporangiales	Thermomonosporaceae	Actinocorallia	libanotica	NA	ATCC 35576; CCM 3425; DSM 43554; IFO 14095; IMET 9616; JCM 10696; JCM 3284; KCTC 9340; NBRC 14095; NRRL B-16097; VKM Ac-939	https://lpsn.dsmz.de/species/actinocorallia-libanotica	772676	GACGAACGCTGGCGGCGTGCTTAACACATGCAAGTCGAGCGGAAAAGGCTTCGGGGTACTCGAGCGGCGAACGGGTGAGTAACACGTGAGCAACCTGCCCCCGACTCTGGGATAAGCCCGGGAAACTGGGTCTAATACCGGATACGACACACCACCGCATGGTGGAGTGTGGAAAGTTTTTCGGTCGGGGATGGGCTCGCGGCCTATCAGCTTGTTGGTGGGGTAGTGGCCCACCAAGGCGACGACGGGTAGCCGGCCTGAGAGGGCGACCGGCCACACTGGGACTGAGACACGGCCCAGACTCCTACGGGAGGCAGCAGTGGGGAATATTGCACAATGGGGGAAACCCTGATGCAGCGACGCCGCGTGCGGGATGACGGCCTTCGGGTTGTAAACCTT…
Bacteria	Actinomycetota	Actinomycetes	Streptosporangiales	Thermomonosporaceae	Actinocorallia	longicatena	NA	CIP 105488; DSM 44361; I-497; IFO 15961; JCM 9377; NBRC 15961	https://lpsn.dsmz.de/species/actinocorallia-longicatena	772677	AGAGTTTGATCCTGGCTCAGGACGAACGCTGGCGGCGTGCTTAACACATGCAAGTCGAGCGGAAAGGCCCTTCGGGGGTACTCGAGCGGCGAACGGGTGAGTAACACGTGAGCAACCTGCCCCTGACTCTGGGATAAGCCCGGGAAACTGGGTCTAATACCGGATACGACCTCCTTCCTCATGGCCGGTGGTGGAAAGTTTTTCGGTCAGGGATGGGCTCGCGGCCTATCAGCTTGTTGGTGGGGTAGTGGCCCACCAAGGCGACGACGGGTAGCCGGCCTGAGAGGGCGACCGGCCACACTGGGACTGAGACACGGCCCAGACTCCTACGGGAGGCAGCAGTGGGGAATATTGCACAATGGGGGAAACCCTGATGCAGCGACGCCGCGTGCGGGATGA…
Bacteria	Actinomycetota	Actinomycetes	Streptosporangiales	Thermomonosporaceae	Actinocorallia	populi	NA	A251; CGMCC 4.7421; JCM 32178	https://lpsn.dsmz.de/species/actinocorallia-populi	797749	TAGAGTTTGATCCTGGCTCAGGACGAACGCTGGCGGCGTGCTTAACACATGCAAGTCGAGCGGAAAGGCCCTTCGGGGTACTCGAGCGGCGAACGGGTGAGTAACACGTGAGCAACCTGCCCCCGACTCTGGGATAAGCCCGGGAAACTGGGTCTAATACCGGATACGACGAACCCCGGCATCGGGGATCGTGGAAAGTTTTTCGGTTGGGGATGGGCTCGCGGCCTATCAGCTTGTTGGTGGGGTAGTGGCCCACCAAGGCGACGACGGGTAGCCGGCCTGAGAGGGCGACCGGCCACACTGGGACTGAGACACGGCCCAGACTCCTACGGGAGGCAGCAGTGGGGAATATTGCACAATGGGGGAAACCCTGATGCAGCGACGCCGCGTGCGGGATGA…
Bacteria	Actinomycetota	Actinomycetes	Catenulisporales	Actinospicaceae	Actinocrinis	puniceicyclus	NA	ATCC BAA-2771; DSM 45618; OB1	https://lpsn.dsmz.de/species/actinocrinis-puniceicyclus	795119	TGCAAGTCGAACGGATCCGGGGTTTCGGCCCTGGGTGAGTGGCGAACGGGTGAGTAACACGTGGGTAACCTGCCCTTGGCTCTGGGATAACTCCGGGAAACCGGGGCTAATACCGGATATGACCATAGGATGCATGTCTTGTGGTGGAAAGTCTGTGTCTTGATTGGGCGCAGTTCGGTCAGGGATGGGCCCGCGGCCTATCAGCTTGTTGGTGGGGTGATGGCCTACCAAGGCGTTGACGGGTAGCCGGCCTGAGAGGGCGACCGGCCACACTGGGACTGAGACACGGCCCAGACTCCTGCGGGAGGCAGCAGTGGGGAATATTGCGCAATGGGCGGAAGCCTGACGCAGCGACGCCGCGTGGGGGATGACGGCCTTCGGGTTGTAAACCCCTTTCAC…
Bacteria	Actinomycetota	Actinomycetes	Pseudonocardiales	Pseudonocardiaceae	Actinocrispum	wychmicini	NA	DSM 45934; MI503-A4; NBRC 109632	https://lpsn.dsmz.de/species/actinocrispum-wychmicini	794783	AGGACGAACGCTGGCGGCGTGCTTAACACATGCAAGTCGAGCGGTAAGGCCTTTCGGGGTACACGAGCGGCGAACGGGTGAGTAACACGTGGGTAATCTGCCCTGCACTCTGGGATAAGCCCGGGAAACTGGGTCTAATACCGGATATGACTCTGTCACGCATGTGGTGGGGTGGAAAGTTCCGGCGGTGCAGGATGAACCCGCGGCCTATCAGCTTGTTGGTGGGGTAATTGCCTACCAAGGCGACGACGGGTAGCCGGCCTGAGAGGGCGACCGGCCACACTGGGACTGAGACACGGCCCAGACTCCTACGGGAGGCAGCAGTGGGGAATATTGCGCAATGGGCGAAAGCCTGACGCAGCGACGCCGCGTGAGGGATGACGGCCTTCGGGTTGTAAA…
Bacteria	Actinomycetota	Actinomycetes	Pseudonocardiales	Pseudonocardiaceae	Actinokineospora	acnipugnans	NA	JCM 31557; KACC 18904; KEMB 9005-403; R434	https://lpsn.dsmz.de/species/actinokineospora-acnipugnans	795639	CTGCTCAGGACGAACGCTGGCGGCGTGCTTAACACATGCAAGTCGAGCGGTAAGGCCCTTCGGGGTACACGAGCGGCGAACGGGTGAGTAACACGTGGGTAATCTGCCCTGCACTCTGGGATAAGCCCGGGAAACTGGGTCTAATACCGGATATGACCGTCCCTCGCATGGGGGGTGGTGGAAAGTTCCGGCGGTGCAGGATGAACCCGCGGCCTATCAGCTTGTTGGTGGGGTAGTGGCCTACCAAGGCGACGACGGGTAGCCGGCCTGAGAGGGTGACCGGCCACACTGGGACTGAGACACGGCCCAGACTCCTACGGGAGGCAGCAGTGGGGAATATTGCACAATGGGCGAAAGCCTGATGCAGCGACGCCGCGTGAGGGATGACGGCCTTCGGGT…
Bacteria	Actinomycetota	Actinomycetes	Pseudonocardiales	Pseudonocardiaceae	Actinokineospora	alba	NA	03-9939; CCM 7461; DSM 45114; KCTC 19294	https://lpsn.dsmz.de/species/actinokineospora-alba	798285	GGCGGCGTGCTTACACATGCAAGTCGAGCGGTAAGGCCCTTCGGGGTACACGAGCGGCGAACGGGTGAGTAACACGTGGGTAATCTGCCCTGCACTCTGGGATAAGCCCGGGAAACTGGGTCTAATACCGGATATGACCACTTCACGCATGTGTTGTGGTGGAAAGTTCCGGCGGTGCAGGATGAACCCGCGGCCTATCAGCTTGTTGGTGGGGTAATGGCCTACCAAGGCGACGACGGGTAGCCGGCCTGAGAGGGCGACCGGCCACACTGGGACTGAGACACGGCCCAGACTCCTACGGGAGGCAGCAGTGGGGAATATTGCACAATGGGCGAAAGCCTGATGCAGCGACGCCGCGTGAGGGATGACGGCCTTCGGGTTGTAAACCTCTTTCAGCAG…
Bacteria	Actinomycetota	Actinomycetes	Pseudonocardiales	Pseudonocardiaceae	Actinokineospora	auranticolor	NA	DSM 44650; IFO 16518; JCM 11646; NBRC 16518; YU 961-1	https://lpsn.dsmz.de/species/actinokineospora-auranticolor	772678	GACGAACGCTGGCGGCGTGCTTAACACATGCAAGTCGAGCGGTAAGGCCCTTCGGGGTACACGAGCGGCGAACGGGTGAGTAACACGTGGGTAATCTGCCCTATACTCTGGGATAAGCCTTGGAAACGAGGTCTAATGCCGGATATGACTCTCCACCGCATGGTGGGGGGTGGAAAGTTCCGGCGGTATGGGATGAACCCGCGGCCTATCAGCTTGTTGGTGGGGTAGTGGCCTACCAAGGCGACGACGGGTAGCCGGCCTGAGAGGGCGACCGGCCACACTGGGACTGAGACACGGCCCAGACTCCTACGGGAGGCAGCAGTGGGGAATATTGCACAATGGGCGCAAGCCTGATGCAGCGACGCCGCGTGAGGGATGACGGCCTTCGGGTTGTAAACC…
Bacteria	Actinomycetota	Actinomycetes	Pseudonocardiales	Pseudonocardiaceae	Actinokineospora	baliensis	NA	BTCC B-554; DSM 45656; ID03-0561; NBRC 104211	https://lpsn.dsmz.de/species/actinokineospora-baliensis	788777	CTGGCGGCGTCTTAACACATGCAAGTCGAGCGGTAAGGCCCTTCGGGGTACACGAGCGGCGAACGGGTGAGTAACACGTGGGTAATCTGCCCCATACTCTGGGATAAGCCTTGGAAACGAGGTCTAATACCGGATATGACTCCGCACCGCATGGTGTGGGGTGGAAAGTTCCGGCGGTATGGGATGAACCCGCGGCCTATCAGCTTGTTGGTGGGGTAGTGGCCTACCAAGGCGACGACGGGTAGCCGGCCTGAGAGGGCGACCGGCCACACTGGGACTGAGACACGGCCCAGACTCCTACGGGAGGCAGCAGTGGGGAATATTGCACAATGGGCGAAAGCCTGATGCAGCGACGCCGCGTGAGGGATGACGGCCTTCGGGTTGTAAACCTCTTTCAGC…
Bacteria	Actinomycetota	Actinomycetes	Pseudonocardiales	Pseudonocardiaceae	Actinokineospora	bangkokensis	NA	44EHW; BCC 53155; DSM 46700; NBRC 108932	https://lpsn.dsmz.de/species/actinokineospora-bangkokensis	790904	TCGAGCGGTAAGGCCCTTCGGGGTACACGAGCGGCGAACGGGTGAGTAACACGTGGGTAATCTGCCTCGTACTCTGGGATAAGCCCGGGAAACTGGGTCTAATACCGGATATGACTCCGCATCGCATGGTGTGGGGTGGAAAGTTCCGGCGGTACGGGATGAACCCGCGGCCTATCAGCTTGTTGGTGGGGTAGTGGCCTACCAAGGCGACGACGGGTAGCCGGCCTGAGAGGGTGACCGGCCACACTGGGACTGAGACACGGCCCAGACTCCTACGGGAGGCAGCAGTGGGGAATATTGCACAATGGGCGCAAGCCTGATGCAGCGACGCCGCGTGGGGGATGACGGCCTTCGGGTTGTAAACCTCTTTCAGCAGGGACGAAGCGCAAGTGACGGTAC…
Bacteria	Actinomycetota	Actinomycetes	Pseudonocardiales	Pseudonocardiaceae	Actinokineospora	cianjurensis	NA	BTCC B-558; DSM 45657; ID03-0810; NBRC 105526	https://lpsn.dsmz.de/species/actinokineospora-cianjurensis	788779	GACGAACGCTGGCGGCGTGCTTAACACATGCAAGTCGAGCGGTAAGGCCCTTCGGGGTACACGAGCGGCGAACGGGTGAGTAACACGTGGGTAATCTGCCCCATACTCTGGGATAAGCCTTGGAAACGAGGTCTAATACCGGATATGACCCCGCACCGCATGGTGTGGGGTGGAAAGTTCCGGCGGTATGGGATGAACCCGCGGCCTATCAGCTTGTTGGTGGGGTAGTGGCCTACCAAGGCGACGACGGGTAGCCGGCCTGAGAGGGCGACCGGCCACACTGGGACTGAGACACGGCCCAGACTCCTACGGGAGGCAGCAGTGGGGAATATTGCACAATGGGCGAAAGCCTGATGCAGCGACGCCGCGTGAGGGATGACGGCCTTCGGGTTGTAAACC…
Bacteria	Actinomycetota	Actinomycetes	Pseudonocardiales	Pseudonocardiaceae	Actinokineospora	cibodasensis	NA	BTCC B-555; DSM 45658; ID03-0748; NBRC 104212	https://lpsn.dsmz.de/species/actinokineospora-cibodasensis	788778	GACGAACGCTGGCGGCGTGCTTACACATGCAAGTCGAGCGGTAAGGCCTTTCGGGGTACACGAGCGGCGAACGGGTGAGTAACACGTGGGTAATCTGCCCTGCACTCTGGGATAAGCCCGGGAAACTGGGTCTAATACCGGATATGACCTGCCATCGCATGGTGGTGGGTGGAAAGTTCCGGCGGTGCAGGATGAACCCGCGGCCTATCAGCTTGTTGGTGGGGTAGTGGCCTACCAAGGCGACGACGGGTAGCCGGCCTGAGAGGGCGACCGGCCACACTGGGACTGAGACACGGCCCAGACTCCTACGGGAGGCAGCAGTGGGGAATATTGCACAATGGGCGAAAGCCTGATGCAGCGACGCCGCGTGAGGGATGACGGCCTTCGGGTTGTAAACCT…
Bacteria	Actinomycetota	Actinomycetes	Pseudonocardiales	Pseudonocardiaceae	Actinokineospora	diospyrosa	NA	DSM 44255; IFO 15665; JCM 9921; NBRC 15665; NRRL B-24047; VKM Ac-1984; YU8-1	https://lpsn.dsmz.de/species/actinokineospora-diospyrosa	772679	GAGTTTGATCTTGGCTCAGGACGAACGCTGGCGGCGTGCTTAACACATGCAAGTCGAGCGGTAAGGCCCTTCGGGGTACACGAGCGGCGAACGGGTGAGTAACACGTGGGTAATCTGCCCCATACTCTGGGATAAGCCTTGGAAACGAGGTCTAATACCGGATATGACTTCCTACCGCATGGTGGGAGGTGGAAAGTTCCGGCGGTATGGGATGAACCCGCGGCCTATCAGCTTGTTGGTGGGGTAATGGCCTACCAAGGCGACGACGGGTAGCCGGCCTGAGAGGGCGACCGGCCACACTGGGACTGAGACACGGCCCAGACTCCTACGGGAGGCAGCAGTGGGGAATATTGCACAATGGGCGAAAGCCTGATGCAGCGACGCCGCGTGAGGGATGAC…
Bacteria	Actinomycetota	Actinomycetes	Pseudonocardiales	Pseudonocardiaceae	Actinokineospora	enzanensis	NA	DSM 44649; IFO 16517; JCM 11647; NBRC 16517; YU 924-101	https://lpsn.dsmz.de/species/actinokineospora-enzanensis	772680	GACGAACGCTGGCGGCGTGCTTAACACATGCAAGTCGAGCGGTAAGGCCCTTCGGGGTACACGAGCGGCGAACGGGTGAGTAACACGTGGGTAATCTGCCCTGTACTCTGGGATAAGCCTTGGAAACGAGGTCTAATACCGGATATGACTTCTCATCGCATGGTGAGGGGTGGAAAGTTCCGGCGGTATGGGATGAACCCGCGGCCTATCAGCTTGTTGGTGGGGTAGTGGCCTACCAAGGCGACGACGGGTAGCCGGCCTGAGAGGGCGACCGGCCACACTGGGACTGAGACACGGCCCAGACTCCTACGGGAGGCAGCAGTGGGGAATATTGCACAATGGGCGCAAGCCTGATGCAGCGACGCCGCGTGAGGGATGACGGCCTTCGGGTTGTAAACC…
Bacteria	Actinomycetota	Actinomycetes	Pseudonocardiales	Pseudonocardiaceae	Actinokineospora	fastidiosa	NA	ATCC 31181; DSM 43855; IFO 14105; JCM 3276; NBRC 14105; NRRL B-16697; VKM Ac-1419	https://lpsn.dsmz.de/species/actinokineospora-fastidiosa	788572	GACGAACGCTGGCGGCGTGCTTAACACATGCAAGTCGAGCGGTAAGGCCTTCGGGGTACACGAGCGGCGAACGGGTGAGTAACACGTGGGTAATCTGCCTCATACTCTGGGATAAGCCTGGGAAACTGGGTCTAATACCGGATAGGACCATTGCGGGCATCCGTGGTGGTGGAAAGTTCCGGCGGTATGGGATGAGCCCGCGGCCTATCAGCTTGTTGGTGGGGTAGTGGCCTACCAAGGCGACGACGGGTAGCCGGCCTGAGAGGGTGACCGGCCACACTGGGACTGAGACACGGCCCAGACTCCTACGGGAGGCAGCAGTGGGGAATATTGCACAATGGGCGAAAGCCTGATGCAGCGACGCCGCGTGAGGGATGACGGCCTTCGGGTTGTAAACCT…
Bacteria	Actinomycetota	Actinomycetes	Pseudonocardiales	Pseudonocardiaceae	Actinokineospora	globicatena	NA	DSM 44256; IFO 15664; JCM 9922; NBRC 15664; NRRL B-24048; VKM Ac-1981; YU6-1	https://lpsn.dsmz.de/species/actinokineospora-globicatena	772681	GAGTTTGATCCTGGATCAGGACGAACGCTGGCGGCGTGCTTAACACATGCAAGTCGAGCGGTAAGGCCCTTCGGGGTACACGAGCGGCGAACGGGTGAGTAACACGTGGGTAATCTGCCCCATACTCTGGGATAAGCCCGGGAAACTGGGTCTAATACCGGATATGACCCTGCACCGCATGGTGTGGGGTGGAAAGTTCCGGCGGTATGGGATGAACCCGCGGCCTATCAGCTTGTTGGTGGGGTAGTGGCCTACCAAGGCGACGACGGGTAGCCGGCCTGAGAGGGCGACCGGCCACACTGGGACTGAGACACGGCCCAGACTCCTACGGGAGGCAGCAGTGGGGAATATTGCACAATGGGCGAAAGCCTGATGCAGCGACGCCGCGTGAGGGATGAC…
Bacteria	Actinomycetota	Actinomycetes	Pseudonocardiales	Pseudonocardiaceae	Actinokineospora	guangxiensis	NA	ATCC BAA-2631; CGMCC 4.7154; DSM 46779; Gk-6; JCM 31764	https://lpsn.dsmz.de/species/actinokineospora-guangxiensis	793566	GGGCGGGACGGGTCTTACGCATGCAGTCGAGCGGTAAGGCCCTTCGGGGTACACGAGCGGCGAACGGGTGAGTAACACGTGGGTAATCTGCCCTGCACTCTGGGATAAGCCCGGGAAACTGGGTCTAATACCGGATATGACCGTCCCTCGCATGGGGGGTGGTGGAAAGTTCCGGCGGTGCAGGATGAACCCGCGGCCTATCAGCTTGTTGGTGGGGTAGTGGCCTACCAAGGCGACGACGGGTAGCCGGCCTGAGAGGGTGACCGGCCACACTGGGACTGAGACACGGCCCAGACTCCTACGGGAGGCAGCAGTGGGGAATATTGCACAATGGGCGAAAGCCTGATGCAGCGACGCCGCGTGAGGGATGACGGCCTTCGGGTTGTAAACCTCTTTCGC…
Bacteria	Actinomycetota	Actinomycetes	Pseudonocardiales	Pseudonocardiaceae	Actinokineospora	inagensis	NA	DSM 44258; IFO 15663; JCM 9923; NBRC 15663; NRRL B-24050; VKM Ac-1982; YU4-1	https://lpsn.dsmz.de/species/actinokineospora-inagensis	772682	GAGTTTGATCCTGGCTCAGGACGAACGCTGGCGGCGTGCTTAACACATGCAAGTCGAGCGGTAAGGCCCTTCGGGGTACACGAGCGGCGAACGGGTGAGTAACACGTGGGTAATCTGCCTCATACTCTGGGATAAGCCCGGGAAACTGGGTCTAATACCGGATAGGACTCTCCACCGCATGGTGGGGGGTGGAAAGTTCCGGCGGTATGGGATGAGCCCGCGGCCTATCAGCTTGTTGGTGGGGTAGTGGCCTACCAAGGCGACGACGGGTAGCCGGCCTGAGAGGGCGACCGGCCACACTGGGACTGAGACACGGCCCAGACTCCTACGGGAGGCAGCAGTGGGGAATCTTGCACAATGGGCGAAAGCCTGATGCAGCGACGCCGCGTGAGGGATGAC…
Bacteria	Actinomycetota	Actinomycetes	Pseudonocardiales	Pseudonocardiaceae	Actinokineospora	iranica	NA	CECT 8209; Chem10; IBRC M 10403	https://lpsn.dsmz.de/species/actinokineospora-iranica	798719	GAGTTTGATCCTGGCTCAGGACGAACGCTGGCGGCGTGCTTAACACATGCAAGTCGAGCGCTGAAGCCCTTCGGGGTGGATGAGCGGCGAACGGGTGAGTAACACGTGGGTAATCTGCCCTGCACTCTGGGATAAGCCTGGGAAACTGGGTCTAATACCGGATATGACCGATTCTCGCATGGGGGTTGGTGGAAAGTTCCGGCGGTGCAGGATGAACCCGCGGCCTATCAGCTTGTTGGTGGGGTAATGGCCTACCAAGGCGACGACGGGTAGCCGGCCTGAGAGGGCGACCGGCCACACTGGGACTGAGACACGGCCCAGACTCCTACGGGAGGCAGCAGTGGGGAATATTGCACAATGGGCGAAAGCCTGATGCAGCGACGCCGCGTGAGGGATGAC…
Bacteria	Actinomycetota	Actinomycetes	Pseudonocardiales	Pseudonocardiaceae	Actinokineospora	pegani	NA	CCTCC AA 2019050; KCTC 49342; TRM 65233	https://lpsn.dsmz.de/species/actinokineospora-pegani	8511	CTGGCTCAGGACGAACGCTGGCGGCGTGCTTAACACATGCAAGTCGAGCGGTAAGGCCCTTCGGGGTACACGAGCGGCGAACGGGTGAGTAACACGTGGGTAATCTGCCCTGTACTCTGGGATAAGCCTTGGAAACGAGGTCTAATACCGGATACGACCTGTCACCGCATGGTGGTGGGTGGAAAGTTCCGGCGGTATGGGATGAACCCGCGGCCTATCAGCTTGTTGGTGGGGTAATGGCCTACCAAGGCGACGACGGGTAGCCGGCCTGAGAGGGTGACCGGCCACACTGGGACTGAGACACGGCCCAGACTCCTACGGGAGGCAGCAGTGGGGAATATTGCACAATGGGCGAAAGCCTGATGCAGCGACGCCGCGTGAGGGATGACGGCCTTCGGG…
Bacteria	Actinomycetota	Actinomycetes	Pseudonocardiales	Pseudonocardiaceae	Actinokineospora	riparia	NA	ATCC 49499; C-39162; DSM 44259; IFO 14541; JCM 7471; NBRC 14541; NRRL B-16432; VKM Ac-1980	https://lpsn.dsmz.de/species/actinokineospora-riparia	772683	GAGTTTGATCCTGGCTCAGGACGAACGCTGGCGGCGTGCTTAACACATGCAAGTCGAGCGGTAAGGCCTTTCGGGGTACACGAGCGGCGAACGGGTGAGTAACACGTGGGTAATCTGCCTCATACTCTGGGATAAGCCTGGGAAACTGGGTCTAATACCGGATACGACTTCTCATCGCATGGTGGGGGGTGGAAAGTTCCGGCGGTATGGGATGAGCCCGCGGCCTATCAGCTTGTTGGTGGGGTAGTGGCCTACCAAGGCGACGACGGGTAGCCGGCCTGAGAGGGCGACCGGCCACACTGGGACTGAGACACGGCCCAGACTCCTACGGGAGGCAGCAGTGGGGAATATTGCACAATGGGCGCAAGCCTGATGCAGCGACGCCGCGTGAGGGATGAC…
Bacteria	Actinomycetota	Actinomycetes	Pseudonocardiales	Pseudonocardiaceae	Actinokineospora	soli	NA	DSM 45613; JCM 17695; NBRC 111522; YIM 75948	https://lpsn.dsmz.de/species/actinokineospora-soli	790054	GGGGATCCTCTAGAGATTCAGAGTTTGATCCTGGCTCAGGACGAACGCTGGCGGCGTGCTTAACACATGCAAGTCGAGCGGTAAGGCCCTTCGGGGTACACGAGCGGCGAACGGGTGAGTAACACGTGGGTAATCTGCCCTGCACTCTGGGATAAGCCCGGGAAACTGGGTCTAATACCGGATACGACCTTCCCTCGCATGGGGGTTGGTGGAAAGTTCCGGCGGTGCAGGATGAGCCCGCGGCCTATCAGCTTGTTGGTGGGGTGATGGCCTACCAAGGCGACGACGGGTAGCCGGCCTGAGAGGGTGACCGGCCACACTGGGACTGAGACACGGCCCAGACTCCTACGGGAGGCAGCAGTGGGGAATATTGCACAATGGGCGAAAGCCTGATGCAGC…
Bacteria	Actinomycetota	Actinomycetes	Pseudonocardiales	Pseudonocardiaceae	Actinokineospora	spheciospongiae	NA	CCM 8480; DSM 45935; EG49; LMG 27700	https://lpsn.dsmz.de/species/actinokineospora-spheciospongiae	792592	GAGTTTGATCCTGGCTCAGGACGAACGCTGGCGGCGTGCTTAACACATGCAAGTCGAGCGGTATGGCCCTTCGGGGTACACGAGCGGCGAACGGGTGAGTAACACGCGGGTAATCTGCCCCGTACTCTGGGATAAGCCTTGGAAACGAGGTCTAATACCGGATATGACTCCACATCGCATGGTGTGGGGTGGAAAGTTCCGGCGGTACGGGATGAACCCGCGGCCTATCAGCTTGTTGGTGGGGTAGTGGCCTACCAAGGCGACGACGGGTAGCCGGCCTGAGAGGGTGACCGGCCACACTGGGACTGAGACACGGCCCAGACTCCTACGGGAGGCAGCAGTGGGGAATATTGCACAATGGGCGAAAGCCTGATGCAGCGACGCCGCGTGAGGGATGAC…
Bacteria	Actinomycetota	Actinomycetes	Pseudonocardiales	Pseudonocardiaceae	Actinokineospora	terrae	NA	DSM 44260; IFO 15668; JCM 9924; NBRC 15668; NRRL B-24049; VKM Ac-1983; YU6-3	https://lpsn.dsmz.de/species/actinokineospora-terrae	772684	GACGAACGCTGGCGGCGTGCTTAACACATGCAAGTCGAGCGGTAAGGCCCTTCGGGGTACACGAGCGGCGAACGGGTGAGTAACACGTGGGTAATCTGCCCCATACTCTGGGATAAGCCCGGGAAACTGGGTCTAATACCGGATATGACCCTGCACCGCATGGTGTGGGGTGGAAAGTTCCGGCGGTATGGGATGAGCCCGCGGCCTATCAGCTTGTTGGTGGGGTAGTGGCCTACCAAGGCGACGACGGGTAGCCGGCCTGAGAGGGCGACCGGCCACACTGGGACTGAGACACGGCCCAGACTCCTACGGGAGGCAGCAGTGGGGAATATTGCACAATGGGCGAAAGCCTGATGCAGCGACGCCGCGTGAGGGATGACGGCCTTCGGGTTGTAAACC…
Bacteria	Actinomycetota	Actinomycetes	Streptosporangiales	Thermomonosporaceae	Actinomadura	adrarensis	NA	ACD12; CECT 8842; DSM 46745; JCM 31696	https://lpsn.dsmz.de/species/actinomadura-adrarensis	794257	AGAGTTTGATCATGGCTCAGGACGAACGCTGGCGGCGTGCTTAACACATGCAAGTCGAGCGGAAAGGCCCCTTCGGGGGTACTCGAGCGGCGAACGGGTGAGTAACACGTGAGCAACCTGCCCCTGACTCTGGGATAAGCCTGGGAAACCGGGTCTAATACCGGATATGACTTCTCATCGCATGGGGTGCGGGTGGAAAGATTTTTTCGGTTGGGGATGGGCTCGCGGCCTATCAGCTTGTTGGTGGGGTGATGGCCTACCAAGGCGACGACGGGTAACCGGCCTGAGAGGGCGACCGGTCACACTGGGACTGAGACACGGCCCAGACTCCTACGGGAGGCAGCAGTGGGGAATCTTGCGCAATGGGCGGAAGCCTGACGCAGCGACGCCGCGTGGGGG…
Bacteria	Actinomycetota	Actinomycetes	Streptosporangiales	Thermomonosporaceae	Actinomadura	alba	NA	CCTCC AA 206005; DSM 45045; JCM 14906; NBRC 103884; YIM 45681	https://lpsn.dsmz.de/species/actinomadura-alba	786558	GCTGGCGGCGTGCTTAACACATGCAAGTCGAGCGGAAAGGCCCTTCGGGGTACTCGAGCGGCGAACGGGTGAGTAACACGTGAGCAACCTGCCCCTGGCTCTGGGATAAGCCTAGGAAACTGGGTCTAATACCGGATGTGACCGTTGCCCGCATGGGTGGTGGTGGAAAGTTTTTTCGGCTGGGGATGGGCTCGCGGCCTATCAGCTTGTTGGTGGGGTAGTGGCCTACCAAGGCGACGACGGGTAGCCGGCCTGAGAGGGCGACCGGCCACACTGGGACTGAGACACGGCCCAGACTCCTACGGGAGGCAGCAGTGGGGAATATTGCGCAATGGGCGGAAGCCTGACGCAGCGACGCCGCGTGGGGGATGAAGGCCTTCGGGTTGTAAACCTCTTTCA…
Bacteria	Actinomycetota	Actinomycetes	Streptosporangiales	Thermomonosporaceae	Actinomadura	algeriensis	NA	ACD1; CECT 8841; DSM 46744	https://lpsn.dsmz.de/species/actinomadura-algeriensis	793588	CDCAGGACGAACGCTGGCGGCGTGCTTAACACATGCAAGTCGAGCGGAAAGGCCCCTTCGGGGGTACTCGAGCGGCGAACGGGTGAGTAACACGTGAGCAACCTGCCCCTGACTTCGGGATAAGCCCGGGAAACCAGGTCTAATACCGGATACGACCCGCCTCCTCATGGTGTGCGGGTGGAAAGATTCATCGGTTGGGGATGGGCTCGCGGCCTATCAGCTTGTTGGTGGGGTAACGGCCTACCAAGGCGACGACGGGTAACCGGCCTGAGAGGGCGACCGGTCACACTGGGACTGAGACACGGCCCAGACTCCTACGGGAGGCAGCAGTGGGGAATATTGCGCAATGGGCGGAAGCCTGACGCAGCGACGCCGCGTGAGGGATGACGGCCTTCGGGT…
Bacteria	Actinomycetota	Actinomycetes	Streptosporangiales	Thermomonosporaceae	Actinomadura	alkaliterrae	NA	D310AT; DSM 101185; KCTC 39657	https://lpsn.dsmz.de/species/actinomadura-alkaliterrae	795768	TAGGACGAACGGCTGGCGGGGTTGCTTACCCCTGCCAAGTTGAAGGGAAAGGCCCCTTTGGGGGTACTTGAACGGCGGACGGGTGAATTACAAGTGAACCACCTGCCCCTGACTTTGGGATTAACCTGGGAAAATGGGTTTAATTCCGGATATGGCCCTCTCTCGCATGAGAGGTTGGTGGAAAGTTTTTCGGTTGGGGTTGGGCTCGCGGCCTATCAGCTTGTTGGTGGGGTGATGGCCTACCAAGGCGACGACGGGTAACCGGCCTGAGAGGGCGACCGGTCACACTGGGACTGAGACACGGCCCAGACTCCTACGGGAGGCAGCAGTGGGGAATATTGCGCAATGGGCGGAAGCCTGACGCAGCGACGCCGCGTGGGGGATGACGGCCTTCGGGTT…
Bacteria	Actinomycetota	Actinomycetes	Streptosporangiales	Thermomonosporaceae	Actinomadura	apis	NA	DSM 45861; IM17-1; JCM 16576; TISTR 1980	https://lpsn.dsmz.de/species/actinomadura-apis	789404	GGACGAACGCTGGCGGCGTGCTTAACACATGCAAGTCGAGCGGAAAGGCCCCTTCGGGGGTACTCGAGCGGCGAACGGGTGAGTAACACGTGAGCAACCTGCCCCTGACTCTGGGATAAGTCCCGGGAAACCAGGTCTAATACCGGATACGACCATCTCTCTCATGTGATGATGGTGGAAAGATTTATCGGTTGGGGATGGGCTCGCGGCCTATCAGCTTGTTGGTGGGGTAACGGCCTACCAAGGCGACGACGGGTAACCGGCCTGAGAGGGCGACCGGTCACACTGGGACTGAGACACGGCCCAGACTCCTACGGGAGGCAGCAGTGGGGAATATTGCGCAATGGGCGGAAGCCTGACGCAGCGACGCCGCGTGAGGGATGACGGCCTTCGGGTTGT…
Bacteria	Actinomycetota	Actinomycetes	Streptosporangiales	Thermomonosporaceae	Actinomadura	atramentaria	NA	DSM 43919; HUT 6547; IFO 14695; JCM 6250; KCTC 9620; NBRC 14695; NCIMB 12618; SF2197	https://lpsn.dsmz.de/species/actinomadura-atramentaria	772686	CGCTGGCGGCGTGCTTAACACATGCAAGTCGAGCGGAAAGGCCCCTTCGGGGGTACTCGAGCGGCGAACGGGTGAGTAACACGTGAGCAACCTGCCCCTGACTCTGGGATAAGCCTGGGAAACCGGGTCTAATACCGGATGCGACCACTGCAGGCATCTGTTGGTGGTGGAAAGTTTTTCGGTCGGGGATGGGCTCGCGGCCTATCAGCTTGTTGGTGGGGTGATGGCCTACCAAGGCGACGACGGGTAACCGGCCTGAGAGGGCGACCGGTCACACTGGGACTGAGACACGGCCCAGACTCCTACGGGAGGCAGCAGTGGGGAATATTGCGCAATGGGCGGAAGCCTGACGCAGCGACGCCGCGTGGGGGATGACGGCCTTCGGGTTGTAAACCTCTT…
Bacteria	Actinomycetota	Actinomycetes	Streptosporangiales	Thermomonosporaceae	Actinomadura	bangladeshensis	NA	3-46-b(3); DSM 45347; JCM 13933; MTCC 8057	https://lpsn.dsmz.de/species/actinomadura-bangladeshensis	787417	GACGAACGCTGGCGGCGTGCTTAACACATGCAAGTCGAGCGGAAAGGCCCCTTCGGGGGTACTCGAGCGGCGAACGGGTGGAGTAACACGTGAGCAACCTGCCCCTGACTCTGGGATAAGCCTGGGAAACTGGGTCTAATACCGGATATGACCAGCCTCCGCATGGTGTGTTGGTGGAAAGTTTTTCGGTTGGGGATGGGCTCGCGGCCTATCAGCTTGTTGGTGGGGTGATGGCCTACCAAGGCGACGACGGGTAACCGGCCTGAGAGGGCGACCGGTCACACTGGGACTGAGACACGGCCCAGACTCCTACGGGAGGCAGCAGTGGGGAATATTGCGCAATGGGCGGAAGCCTGACGCAGCGACGCCGCGTGGGGGATGACGGCCTTCGGGTTGTAA…
Bacteria	Actinomycetota	Actinomycetes	Streptosporangiales	Thermomonosporaceae	Actinomadura	barringtoniae	NA	GKU 128; NBRC 113074; TBRC 7225	https://lpsn.dsmz.de/species/actinomadura-barringtoniae	796416	CCTGGCTCAGGACGAACGCTGGCGGCGTGCTTAACACATGCAAGTCGAGCGGAAAGGCCCCTTCGGGGGTACTCGAGCGGCGAACGGGTGAGTAACACGTGAGCAACCTGCCCCTGACTCTGGGATAAGCCCGGGAAACTGGGTCTAATACCGGATACAACCACTGGTCGCATGGTCTGGTGGTGGAAAGTTTTTCGGTTGGGGATGGGCTCGCGGCCTATCAGCTTGTTGGTGGGGTGATGGCCTACCAAGGCGACGACGGGTAACCGGCCTGAGAGGGCGACCGGTCACACTGGGACTGAGACACGGCCCAGACTCCTACGGGAGGCAGCAGTGGGGAATATTGCGCAATGGGCGGAAGCCTGACGCAGCGACGCCGCGTGAGGGATGACGGCCTTC…
Bacteria	Actinomycetota	Actinomycetes	Streptosporangiales	Thermomonosporaceae	Actinomadura	catellatispora	NA	3.24; CGMCC 4.1522; DSM 44772; IFO 16341; JCM 10667; NBRC 16341	https://lpsn.dsmz.de/species/actinomadura-catellatispora	772690	CGTTCAACGCTCGCGGTTTGCTTAACACATGCAAGTCGAGCGGAAAGGCCCCTTCGGGGGTACTCGAGCGGCGAACGGGTGAGTAACACGTGAGCAACCTGCCCCTGACTCTGGAATAAGCCTGGGAAACCGGGTCTAATACCGGATATGACCATTGCCCGCATGGGTTGGTGGTGGAAAGTTTTTCGGTTGGGGATGGGCTCGCGCCTATCAGCTTGTTGGTGGGTGATGCCTACCAAGGCGACGACGGGTAACCGGCCTGAGAGGGCGACCGGTCACAACTGGGATTGAGACACGGCCCAGATTCCTACGGGAGGCAGCAGTGGGGAATATTGCGCAATGGGCGGAAGCCTGACGCAGCGACGCCGCGTGGGGGATGACGGCCTTCGGGTTGTAAAC…
Bacteria	Actinomycetota	Actinomycetes	Streptosporangiales	Thermomonosporaceae	Actinomadura	chibensis	NA	DSM 45038; IFM 10266; JCM 14158	https://lpsn.dsmz.de/species/actinomadura-chibensis	772692	GCATAACACTGGACGCGCGTGCTTAACACATGCAAGTCGAGCGGAAAGGCCCCTTCGGGGGTACTCGAGCGGCGAACGGGTGAGTAACACGTGAGCAACCTGCCCTTGACTTCGGGATAAGCCTGGGAAACTGGGTCTAATACCGGATACGACCAATGTGGCATGCGTGTTGGTGGAAAGTTTTTCGGTTGGGGATGGGCTCGCGGCCTATCAGCTTGTTGGTGGGGTGATGGCCTACCAAGGCTTCGACGGGTAACCGGCCTGAGAGGGCGACCGGTCACACTGGGACTGAGACACGGCCCAGACTCCTACGGGAGGCAGCAGTGGGGAATATTGCGCAATGGGCGGAAGCCTGACGCAGCGACGCCGCGTGGGGGATGACGGCCTTCGGGTTGTAAA…
Bacteria	Actinomycetota	Actinomycetes	Streptosporangiales	Thermomonosporaceae	Actinomadura	chokoriensis	NA	3-45-a(11); DSM 45346; JCM 13932; MTCC 8056	https://lpsn.dsmz.de/species/actinomadura-chokoriensis	787418	CAGTTTGATCCTGGCTCAGGACGAACGCTGGCGGCGTGCTTAACACATGCAAGTCGAGCGGAAAGGCCCCTTCGGGGGTACTCGAGCGGCGAACGGGTGAGTAACACGTGAGCAACCTGCCCCTGACTCTGGGATAAGCCTGGGAAACTGGGTCTAATACCGGATATGACCAGCCTCCGCATGGTGTGTTGGTGGAAAGTTCTTCGGTTGGGGATGGGCTCGCGGCCTATCAGCTTGTTGGTGGGGTGATGGCCTACCAAGGCGACGACGGGTAACCGGCCTGAGAGGGCGACCGGTCACACTGGGACTGAGACACGGCCCAGACTCCTACGGGAGGCAGCAGTGGGGAATATTGCGCAATGGGCGGAAGCCTGACGCAGCGACGCCGCGTGGGGGATG…
Bacteria	Actinomycetota	Actinomycetes	Streptosporangiales	Thermomonosporaceae	Actinomadura	citrea	NA	ATCC 27887; BCRC 13352; CCRC 13352; DSM 43461; IFO 14678; IMET 9573; INA 1849; JCM 3295; KCTC 9617; NBRC 14678; NRRL B-16121; VKM Ac-1119	https://lpsn.dsmz.de/species/actinomadura-citrea	772694	CGCTGGCGGCGTGCTTAACACATGCAAGTCGAGCGGAAAGGCCCCTTCGGGGGTACTCGAGCGGCGAACGGGTGAGTAACACGTGAGCAACCTGCCCCTGACTTTGGGATAAGCCCGGGAAACTGGGTCTAATACCGGATGTAACCACTGATCGCATGATCGGGTGGTGGAAAGTTTTTCGGTTGGGGATGGGCTCGCGGCCTATCAGCTTGTTGGTGGGGTGATGGCCTACCAAGGCGACGACGGGTAACCGGCCTGAGAGGGCGACCGGTCACACTGGGACTGAGACACGGCCCAGACTCCTACGGGAGGCAGCAGTGGGGAATATTGCGCAATGGGCGGAAGCCTGACGCAGCGACGCCGCGTGAGGGATGACGGCCTTCGGGTTGTAAACCTCTT…
Bacteria	Actinomycetota	Actinomycetes	Streptosporangiales	Thermomonosporaceae	Actinomadura	coerulea	NA	ATCC 33576; DSM 43675; IFO 14679; IMET 9580; INA 765; JCM 3320; KCTC 9337; NBRC 14679; VKM Ac-1511	https://lpsn.dsmz.de/species/actinomadura-coerulea	772695	CGGCGAACGGGTGAGTAACACGTGAGCAACCTGCCCCTGACTCTGGGATAAGCCCGGGAAACTGGGTCTAATACCGGATATGACCACTGGTCGCATGATCGTGTGGTGGAAAGTTTTTCGGTTGGGGATGGGCTCGCGGCCTATCAGCTTGTTGGTGGGGTGATGGCCTACCAAGGCGACGACGGGTAACCGGCCTGAGAGGGCGACCGGTCACACTGGGACTGAGACACGGCCCAGACTCCTACGGGAGGCAGCAGTGGGGAATATTGCGCAATGGGCGGAAGCCTGACGCAGCGACGCCGCGTGAGGGATGACGGCCTTCGGGTTGTAAACCTCTTTCAGCAGGGACGAAGCTAACGTGACGGTACCTGCAGAAGAAGCGCCGGCTAACTACGTGCC…
Bacteria	Actinomycetota	Actinomycetes	Streptosporangiales	Thermomonosporaceae	Actinomadura	craniellae	NA	CCTCC AA 2018015; DSM 106125; LHW63021	https://lpsn.dsmz.de/species/actinomadura-craniellae	800225	GACGAACGCTGGCGGCGTGCTTAACACATGCAAGTCGAGCGGAAAGGCCCTTCGGGGTACTCGAGCGGCGAACGGGTGAGTAACACGTGAGCAACCTGCCCTTGGCTCTGGGATAAGCCTGAGAAATCGGGTCTAATACCGGATATGACCACTTCTCGCATGGGATGGTGGTGGAAAGTTTTTCGGCTGGGGATGGGCTCGCGGTCTATCAGCTTGTTGGTGGGGTGATGGCCTACCAAGGCGACGACGGGTAGCCGGCCTGAGAGGGCGACCGGCCACACTGGGACTGAGACACGGCCCAGACTCCTACGGGAGGCAGCAGTGGGGAATATTGCGCAATGGGCGGAAGCCTGACGCAGCGACGCCGCGTGGGGGATGAAGGCCTTCGGGTTGTAAACC…
Bacteria	Actinomycetota	Actinomycetes	Streptosporangiales	Thermomonosporaceae	Actinomadura	cremea	NA	ATCC 33577; BCRC 13394; CCRC 13394; DSM 43676; IFO 14182; IMET 9578; INA 292; JCM 3308; NBRC 14182; NRRL B-16605; VKM Ac-912	https://lpsn.dsmz.de/species/actinomadura-cremea	783293	GGCGTGCTTAACACATGCAAGTCGAGCGGAAAGGCCCCTTCGGGGGTACTCGAGCGGCGAACGGGTGAGTAACACGTGAGCAACCTGCCCCCGACTCTGGGATAAGCCCGGGAAACCAGGTCTAATACCGGATACGACCATCTCTCTCCTGAGACGATGGTGGAAAGATTCATCGGTTGGGGATGGGCTCGCGGCCTATCAGCTTGTTGGTGGGGTAACGGCCTACCAAGGCGACGACGGGTAACCGGCCTGAGAGGGCGACCGGTCACACTGGGACTGAGACACGGCCCAGACTCCTACGGGAGGCAGCAGTGGGGAATATTGCGCAATGGGCGGAAGCCTGACGCAGCGACGCCGCGTGAGGGATGACGGCCTTCGGGTTGTAAACCTCTTTCAGCA…
Bacteria	Actinomycetota	Actinomycetes	Streptosporangiales	Thermomonosporaceae	Actinomadura	darangshiensis	NA	DLS-70; DSM 45941; KCTC 29224	https://lpsn.dsmz.de/species/actinomadura-darangshiensis	792841	GGCTCAGGACGAACGCTGGCGGCGTGCTTAACACATGCAAGTCGAGCGGAAAGGCCCCTTCGGGGGTACTCGAGCGGCGAACGGGTGAGTAACACGTGAGCAACCTGCCCCTGACTTTGGGATAAGCCTGGGAAACTGGGTCTAATACCGGATATGACGCGCTCTCGCATGGGGGTGTGTGGAAAGTTTTTCGGTCAGGGTTGGGCTCGCGGCCTATCAGCTTGTTGGTGGGGTGATGGCCTACCAAGGCGACGACGGGTAACCGGCCTGAGAGGGCGACCGGTCACACTGGGACTGAGACACGGCCCAGACTCCTACGGGAGGCAGCAGTGGGGAATATTGCGCAATGGGCGGAAGCCTGACGCAGCGACGCCGCGTGGGGGATGACGGCCTTCGGGT…
Bacteria	Actinomycetota	Actinomycetes	Streptosporangiales	Thermomonosporaceae	Actinomadura	decatromicini	NA	CYP 1-5; JCM 16996; KCTC 19916; TISTR 2901	https://lpsn.dsmz.de/species/actinomadura-decatromicini	9347	GTTTGATCCTGGCTCAGGACGAACGCTGGCGGCGTGCTTAACACATGCAAGTCGAGCGGAAAGGCCCCTTCGGGGGTACTCGAGCGGCGAACGGGTGAGTAACACGTGAGTAACCTGCCCNNGACTTCGGGATAAGCCTGGGAAACCGGGTCTAATACCGGATACGACCACCTCGNGCATGTGGGGTGGTGGAAAGTTTTTCGGTTGGGGATGGGCTCGCGGCCTATCAGCTTGTTGGTGGGGTGATGGCCTACCAAGGCTTCGACGGGTAACCGGCCTGAGAGGGCGACCGGTCACACTGGGACTGAGACACGGCCCAGACTCCTACGGGAGGCAGCAGTGGGGAATATTGCGCAATGGGCGGAAGCCTGACGCAGCGACGCCGCGTGGGGGATGACG…
Bacteria	Actinomycetota	Actinomycetes	Streptosporangiales	Thermomonosporaceae	Actinomadura	deserti	NA	BMP B8004; CGMCC 4.7432; KCTC 39998	https://lpsn.dsmz.de/species/actinomadura-deserti	797815	TCTAGAGATTAGAGTTTGATCCTGGCTCAGGACGAACGCTGGCGGCGTGCTTAACACATGCAAGTCGAGCGGAAAGGCCCCTTCGGGGGTACTCGAGCGGCGAACGGGTGAGTAACACGTGAGCAACCTGCCCCTGACTCTGGGATAAGCCCGGGAAACCAGGTCTAATACCGGATGCGACCATCTCTCTCATGTGATGATGGTGGAAAGATTTATCGGTCAGGGATGGGCTCGCGGCCTATCAGCTTGTTGGTGGGGTAACGGCCTACCAAGGCGACGACGGGTAACCGGCCTGAGAGGGCGACCGGTCACACTGGGACTGAGACACGGCCCAGACTCCTACGGGAGGCAGCAGTGGGGAATATTGCGCAATGGGCGGAAGCCTGACGCAGCGACGCC…
Bacteria	Actinomycetota	Actinomycetes	Streptosporangiales	Thermomonosporaceae	Actinomadura	fibrosa	NA	A82810.1; ATCC 49459; DSM 44224; JCM 9371; NRRL 18348	https://lpsn.dsmz.de/species/actinomadura-fibrosa	772707	GCTGGCGGCGTGCTTAACACATGCAAGTCGAGCGGAAAGGCCCCTTCGGGGGTACTCGAGCGGCGAACGGGTGAGTAACACGTGAGCAACCTGCCCCTGACTCTGGGATAAGCCCGGGAAACTGGGTCTAATACCGGATATGACCACCGTCCGCATGGGCTGGTGGTGGAAAGTTTTTCGGTTGGGGATGGGCTCGCGGCCTATCAGCTTGTTGGTGGGGTGATGGCCTACCAAGGCGACAACGGGTAACCGGCCTGAGAGGGCGACCGGTCACACTGGGACTGAGACACGGCCCAGACTCCTACGGGAGGCAGCAGTGGGGAATATTGCGCAATGGGCGGAAGCCTGACCCAGCGACGCCGTGTGAGGGATGACGGCCTTCGGGTTGTAAACCTCTTT…
Bacteria	Actinomycetota	Actinomycetes	Streptosporangiales	Thermomonosporaceae	Actinomadura	flavalba	NA	CCTCC AA 208017; DSM 45200; JCM 16896; YIM 61435	https://lpsn.dsmz.de/species/actinomadura-flavalba	788106	CATTGCTACGTGCTACCATGCAGTCGAGCGGAAGGCCCCTTCGGGGGTACTCGAGCGGCGAACGGGTGAGTAACACGTGAGCAACCTGCCCCTGACTCTGGGATAAGCCCGGGAAACTGGGTCTAATACCGGATACAACCCTTGATCGCATGGGGTGAGGGTGGAAAGTTTTTCGGTCAGGGATGGGCTCGCGGCCTATCAGCTTGTTGGTGGGGTGATGGCCTACCAAGGCGACGACGGGTAACCGGCCTGAGAGGGCGACCGGTCACACTGGGACTGAGACACGGCCCAGACTCCTACGGGAGGCAGCAGTGGGGAATATTGCGCAATGGGCGGAAGCCTGACGCAGCGACGCCGCGTGAGGGATGACGGCCTTCGGGTTGTAAACCTCTTTCAGCA…
Bacteria	Actinomycetota	Actinomycetes	Streptosporangiales	Thermomonosporaceae	Actinomadura	formosensis	NA	ATCC 49059; C-36820; CIP 105595; DSM 43997; IFO 14204; IFO 15870; JCM 7474; KCTC 9647; NBRC 14204; NBRC 15870; NCIMB 12773; NRRL B-16984; VKM Ac-1954	https://lpsn.dsmz.de/species/actinomadura-formosensis	772711	AGAGTTTGATCATGGCTCAGGACGAACGCTGGCGGCGTGCTTAACACATGCAAGTCGAGCGGAAAGGCCCTTCGGGGGTACTCGAGCGGCGAACGGGTGAGTAACACGTGAGCAACCTGCCCCTGACTCTGGGATAAGCCCGGGAAACTGGGTCTAATACCGGATATGACCACTCCGGGCATCTGGTGGTGGTGGAAAGTTTTTCGGTTGGGGATGGGCTCGCGGCCTATCAGCTTGTTGGTGGGGTGATGGCCTACCAAGGCGACGACGGGTAACCGGCCTGAGAGGGCGACCGGTCACACTGGGACTGAGACACGGCCCAGACTCCTACGGGAGGCAGCAGTGGGGAATATTGCGCAATGGGCGGAAGCCTGACGCAGCGACGCCACGTGGGGGATG…
Bacteria	Actinomycetota	Actinomycetes	Streptosporangiales	Thermomonosporaceae	Actinomadura	fulvescens	NA	DSM 43923; IFO 14347; INA 3321; JCM 6833; KCTC 9339; NBRC 14347; NRRL B-16245; VKM Ac-938	https://lpsn.dsmz.de/species/actinomadura-fulvescens	772712	CGCTGGCGGCGTGCTTAACACATGCAAGTCGAGCGGAAAGGCCCCTTCGGGGGTACTCGAGCGGCGAACGGGTGAGTAACACGTGAGCAACCTGCCCCTGACTCTGGGATAAGCCTGGGAAACTGGGTCTAATACCGGATATGACCACTCACCGCATGGTGTGGTGGTGGAAAGTTTTTCGGTTGGGGATGGGCTCGCGGCCTATCAGCTTGTTGGTGGGGTGATGGCCTACCAAGGCGACGACGGGTAACCGGCCTGAGAGGGCGACCGGTCACACTGGGACTGAGACACGGCCCAGACTCCTACGGGAGGCAGCAGTGGGGAATATTGCGCAATGGGCGGAAGCCTGACGCAGCGACGCCGCGTGGGGGATGACGGCCTTCGGGTTGTAAACCTCTT…
Bacteria	Actinomycetota	Actinomycetes	Streptosporangiales	Thermomonosporaceae	Actinomadura	gamaensis	NA	CGMCC 4.7301; DSM 100815; JCM 32486; NEAU Gz5	https://lpsn.dsmz.de/species/actinomadura-gamaensis	794128	AGAGTTTGATCCTGGCTCAGGACGAACGCTGGCGGCGTGCTTAACACATGCAAGTCGAGCGGAAAGGCCCCTTCGGGGGTACTCGAGCGGCGAACGGGTGAGTAACACGTGAGCAACCTGCCCCTGACTCTGGGATAAGCCCGGGAAACTGGGTCTAATACCGGATACGACCATCCTTGGCATCTTGTGGTGGTGGAAAGTTTTTTCGGTTGGGGATGGGCTCGCGGCCTATCAGCTTGTTGGTGGGGTGATGGCCTACCAAGGCGACGACGGGTAACCGGCCTGAGAGGGCGACCGGTCACACTGGGACTGAGACACGGCCCAGACTCCTACGGGAGGCAGCAGTGGGGAATATTGCGCAATGGGCGGAAGCCTGACGCAGCGACGCCGCGTGGGGGA…
Bacteria	Actinomycetota	Actinomycetes	Streptosporangiales	Thermomonosporaceae	Actinomadura	geliboluensis	NA	A8036; DSM 45508; KCTC 19868	https://lpsn.dsmz.de/species/actinomadura-geliboluensis	790072	TTCTGCTCAGGACGAACGCTGGCGGCGTGCTTAACACATGCAAGTCGAGCGGAAAGGCCCCTTCGGGGGTACTCGAGCGGCGAACGGGTGAGTAACACGTGAGCAACCTGCCCCTGACTCTGGGATAAGCCCGGGAAACTGGGTCTAATACCGGATATGACCACTCCAGGCATCTGGTGGTGGTGGAAAGTTTTTCGGTTGGGGATGGGCTCGCGGCCTATCAGCTTGTTGGTGGGGTGATGGCCTACCAAGGCGACGACGGGTAACCGGCCTGAGAGGGCGACCGGTCACACTGGGACTGAGACACGGCCCAGACTCCTACGGGAGGCAGCAGTGGGGAATATTGCGCAATGGGCGGAAGCCTGACGCAGCGACGCCGCGTGGGGGATGACGGCCTTC…
Bacteria	Actinomycetota	Actinomycetes	Streptosporangiales	Thermomonosporaceae	Actinomadura	glauciflava	NA	80-60; CGMCC 4.1202; DSM 44770; IFO 14668; JCM 16161; JCM 6161; NBRC 14668	https://lpsn.dsmz.de/species/actinomadura-glauciflava	772713	GACGAACGCTGGCGGCGTGCTTAACACATGCAAGTCGAGCGGAAAGGCCCCTTCGGGGGTACTCGAGCGGCGAACGGGTGAGTAACACGTGAGCAACCTGCCCCTGACTCTGGGATAAGCCCGGGAAACTGGGTCTAATACCGGATATAACCACTGGTCTCATGATCGGGTGGTGGAAAGTTTTTCGGTTGGGGATGGGCTCGCGGCCTATCAGCTTGTTGGTGGGGTGATGGCCTACCAAGGCGACGACGGGTAACCGGCCTGAGAGGGCGACCGGTCACACTGGGACTGAGACACGGCCCAGACTCCTACGGGAGGCAGCAGTGGGGAATATTGCGCAATGGGCGGAAGCCTGACGCAGCGACGCCGCGTGAGGGATGACGGCCTTCGGGTTGTAAA…
Bacteria	Actinomycetota	Actinomycetes	Streptosporangiales	Thermomonosporaceae	Actinomadura	graeca	NA	32-07; designated DSM 111581; DSM 111581; NCTC 14609; NCTC 14609 in the relevant culture collection	https://lpsn.dsmz.de/species/actinomadura-graeca	28132	TGATGGAGAGTTTGATCCTGGCTCAGGACGAACGCTGGCGGCGTGCTTAACACATGCAAGTCGAGCGGAAAGGCCCCTTCGGGGGTACTCGAGCGGCGAACGGGTGAGTAACACGTGAGCAACCTGCCCCTGACTTTGGGATAAGCCTGGGAAACCGGGTCTAATACCGGATATGACCATGCCGCGCATGTGGTGTGGTGGAAAGTTTTTCGGTTGGGGATGGGCTCGCGGCCTATCAGCTTGTTGGTGGGGTGATGGCCTACCAAGGCGACGACGGGTAACCGGCCTGAGAGGGCGACCGGTCACACTGGGACTGAGACACGGCCCAGACTCCTACGGGAGGCAGCAGTGGGGAATATTGCGCAATGGGCGGAAGCCTGACGCAGCGACGCCGCGTGA…
Bacteria	Actinomycetota	Actinomycetes	Streptosporangiales	Thermomonosporaceae	Actinomadura	hallensis	NA	DSM 44987; DSM 45043; H647-1; IMSNU 50760; JCM 13882; KCCM 42245; NBRC 102110; NRRL B-24436	https://lpsn.dsmz.de/species/actinomadura-hallensis	772715	AGAGTTTGATCATGGCTCAGGACGAACGCTGGCGGCGTGCTTAACACATGCAAGTCGAGCGGAAAGGCCCCTTCGGGGGTACTCGAGCGGCGAACGGGTGAGTAACACGTGAGCAACCTGCCCCTGACTCTGGGATAAGCCTGGGAAACTGGGTCTAATACCGGATACGACCGCTGCCCGCATGGGTTGGTGGTGGAAAGATTTTATCGGTTGGGGATGGGCTCGCGGCCTATCAGCTTGTTGGTGGGGTGATGGCTACCAAGGCGACGACGGGTAACCGGCTGAGAGGGCGACCGGTCACACTGGGACTGAGACACGGCCCAGACTCCTACGGGAGGCAGCAGTGGGGAATATTGCGCAATGGGCGGAAGCCTGACGCAGCGACGCCGCGTGGGGGAT…
Bacteria	Actinomycetota	Actinomycetes	Streptosporangiales	Thermomonosporaceae	Actinomadura	hankyongensis	NA	Gsoil 556; KACC 19438; LMG 30327	https://lpsn.dsmz.de/species/actinomadura-hankyongensis	800725	TACGAACGCTGGCGGCGTGCTTAACACATGCAAGTCGAGCGGAAAGGCCCCTTCGGGGGTACTCGAGCGGCGAACGGGTGAGTAACACGTGAGCAACCTGCCCCTGACTCTGGGATAAGCCCGGGAAACTGGGTCTAATACCGGATATGACATGCTCTCGCATGGGATGCGTGTGGAAAGTTTTTCGGTTGGGGATGGGCTCGCGGCCTATCAGCTTGTTGGTGGGGTGATGGCCTACCAAGGCGACGACGGGTAACCGGCCTGAGAGGGCGACCGGTCACACTGGGACTGAGACACGGCCCAGACTCCTACGGGAGGCAGCAGTGGGGAATATTGCGCAATGGGCGGAAGCCTGACGCAGCGACGCCGCGTGGGGGATGACGGCCTTCGGGTTGTAAA…
Bacteria	Actinomycetota	Actinomycetes	Streptosporangiales	Thermomonosporaceae	Actinomadura	harenae	NA	CGMCC 4.7499; JCM 32659; NEAU Ht49	https://lpsn.dsmz.de/species/actinomadura-harenae	5759	AGAGTTTGATCCTGGCTCAGGACGAACGCTGGCGGCGTGCTTAACACATGCAAGTCGAGCGGAAAGGCCCCTTCGGGGGTACTCGAGCGGCGAACGGGTGAGTAACACGTGAGCAACCTGCCCCTGACTCTGGGATAAGCCCGGGAAACTGGGTCTAATACCGGATATGACCATTCAACGCATGTTGTGGTGGTGGAAAGTTTTTCGGTTGGGGATGGGCTCGCGGCCTATCAGCTTGTTGGTGGGGTGATGGCCTACCAAGGCGACGACGGGTAACCGGCCTGAGAGGGCGACCGGTCACACTGGGACTGAGACACGGCCCAGACTCCTACGGGAGGCAGCAGTGGGGAATATTGCGCAATGGGCGAAAGCCTGACGCAGCGACGCCGCGTGGGGGAT…
Bacteria	Actinomycetota	Actinomycetes	Streptosporangiales	Thermomonosporaceae	Actinomadura	hibisca	NA	ATCC 53557; DSM 44148; IFO 15177; JCM 9627; NBRC 15177; NCIMB 13253; P157-2	https://lpsn.dsmz.de/species/actinomadura-hibisca	772717	AGAGTTTGATCCTGGCTCAGGACGAACGCTGGCGGCGTGCTTAACACATGCAAGTCGAGCGGAAAGGCCCTTCGGGGGTACTCGAGCGGCGAACGGGTGAGTAACACGTGAGCAACCTGCCCCTGACTCTGGGATAAGCCCGGGAAACTGGGTCTAATACCGGATACGACTACCGATCGCATGGTCTGGTGGTGGAAAGTTTTTCGGTTGGGGATGGGCTCGCGGCCTATCAGCTTGTTGGTGGGGTGATGGCCTACCAAGGCGACGACGGGTAACCGGCCTGAGAGGGCGACCGGTCACACTGGGACTGAGACACGGCCCAGACTCCTACGGGAGGCAGCAGTGGGGAATATTGCGCAATGGGCGGAAGCCTGACGCAGCGACGCCGCGTGAGGGATG…
Bacteria	Actinomycetota	Actinomycetes	Streptosporangiales	Thermomonosporaceae	Actinomadura	jiaoheensis	NA	CGMCC 4.7197; JCM 30341; NEAU-Jh1-3	https://lpsn.dsmz.de/species/actinomadura-jiaoheensis	793835	AGAGTTTGATCCTGGCTCAGGACGAACGCTGGCGGCGTGCTTAACACATGCAAGTCGAGCGGAAAGGCCCCTTCGGGGGTACTCGAGCGGCGAACGGGTGAGTAACACGTGAGCAACCTGCCCCTGACTCTGGGATAAGCCTGGGAAACCGGGTCTAATACCGGATATGACCACCGTCCGCATGGGCTGGTGGTGGAAAGTTTTTCGGTTGGGGATGGGCTCGCGGCCTATCAGCTTGTTGGTGGGGTGATGGCCTACCAAGGCGACGACGGGTAACCGGCCTGAGAGGGCGACCGGTCACACTGGGACTGAGACACGGCCCAGACTCCTACGGGAGGCAGCAGTGGGGAATCTTGCGCAATGGGCGGAAGCCTGACGCAGCGACGCCGCGTGAGGGAT…
Bacteria	Actinomycetota	Actinomycetes	Streptosporangiales	Thermomonosporaceae	Actinomadura	keratinilytica	NA	CCUG 56181; DSM 45195; JCM 17316; NBRC 105837; WCC-2265	https://lpsn.dsmz.de/species/actinomadura-keratinilytica	787765	TAGAGTTTGATCCTGGCTCAGGACGAACGCTGGCGGCGTGCTTAACACATGCAAGTCGAGCGGAAAGGCCCCTTCGGGGGTACTCGAGCGGCGAACGGGTGAGTAACACGTGAGCAACCTGCCCCTGACTCTGGGATAAGCCTGGGAAACCGGGTCTAATACCGGATACGACCATTGCGGGCATCCGTTGGTGGTGGAAAGTTTTTTCGGTCGGGGATGGGCTCGCGGCCTATCAGCTTGTTGGTGGGGTGACGGCCTACCAAGGCGACGACGGGTAACCGGCCTGAGAGGGCGACCGGTCACACTGGGACTGAGACACGGCCCAGACTCCTACGGGAGGCAGCAGTGGGGAATATTGCGCAATGGGCGGAAGCCTGACGCAGCGACGCCGCGTGGGGG…
Bacteria	Actinomycetota	Actinomycetes	Streptosporangiales	Thermomonosporaceae	Actinomadura	kijaniata	NA	13-363; ATCC 31588; DSM 43764; IFO 14229; JCM 3306; NBRC 14229; NRRL 12069; NRRL B-16261; SCC 1256; VKM Ac-874	https://lpsn.dsmz.de/species/actinomadura-kijaniata	772718	CGCTGGCGGCGTGCTTAACACATGCAAGTCGAGCGGAAAGGCCCCTTCGGGGGTACTCGAGCGGCGAACGGGTGAGTAACACGTGAGCAACCTGCCCCTGACTCTGGGATAAGCCCGGGAAACTGGGTCTAATACCGGATACGACCCGCCATCGCATGGTGTGTGGGTGGAAAGTTTTTCGGTTGGGGATGGGCTCGCGGCCTATCAGCTTGTTGGTGGGGTAACGGCCTACCAAGGCGACGACGGGTAACCGGCCTGAGAGGGCGACCGGTCACACTGGGACTGAGACACGGCCCAGACTCCTACGGGAGGCAGCAGTGGGGAATATTGCGCAATGGGCGAAAGCCTGACTCAGCGACACCGCGTGAGGGATGACGGCCTTCGGGTTGTAAACCTCTT…
Bacteria	Actinomycetota	Actinomycetes	Streptosporangiales	Thermomonosporaceae	Actinomadura	latina	NA	A10; ATCC BAA-277; DSM 43382; IFM 961; JCM 10674	https://lpsn.dsmz.de/species/actinomadura-latina	772719	CGAGCTGAAAGGCCCTTCGGGGGTACTCGAGCGGCGAACGGGTGAGTAACACGTGAGCAACCTGCCCCTGACTCTGGGATAAGCCTGGGAAACTGGGTCTAATACCGGATGCGACCGGCTCCTGCATGGGGTGTCGGTGGAAAGTTTTTCGGTTGGGGATGGGCTCGCGGCCTATCAGCTTGTTGGTGGGGTGATGGCCTACCAAGGCGACGACGGGTAACCGGCCTGAGAGGGCGACCGGTCACACTGGGACTGAGACACGGCCCAGACTCCTACGGGAGGCAGCAGTGGGGAATATTGCGCAATGGGCGGAAGCCTGACGCAGCGACGCCGCGTGGGGGATGACGGCCTTCGGGTTGTAAACCTCTTTCAGCAGGGACGAAGCTTACGTGACGGTAC…
Bacteria	Actinomycetota	Actinomycetes	Streptosporangiales	Thermomonosporaceae	Actinomadura	lepetitiana	NA	DSM 109019; LMG 31258; NRRL B-65521	https://lpsn.dsmz.de/species/actinomadura-lepetitiana	8775	CNGGCTCAGGACGAACGCTGGCGGCGTGCTTAACACATGCAAGTCGAGCGGAAAGGCCCCTTCGGGGGTACTCGAGCGGCGAACGGGTGAGTAACACGTGAGCAACCTGCCCCTGACTCTGGGATAAGCCCGGGAAACTGGGTCTAATACCGGATATGACCAGCCTCCGCATGGTGTGCTGGTGGAAAGTTTTTCGGTTGGGGATGGGCTCGCGGCCTATCAGCTTGTTGGTGGGGTGATGGCCTACCAAGGCGACGACGGGTAACCGGCCTGAGAGGGCGACCGGTCACACTGGGACTGAGACACGGCCCAGACTCCTACGGGAGGCAGCAGTGGGGAATATTGCGCAATGGGCGGAAGCCTGACGCAGCGACGCCGCGTGAGGGATGACGGCCTTCG…
Bacteria	Actinomycetota	Actinomycetes	Streptosporangiales	Thermomonosporaceae	Actinomadura	litoris	NA	CCTCC AA 2019043; JCM 33456; NEAU AAG5	https://lpsn.dsmz.de/species/actinomadura-litoris	18674	AGAGTTTGATCCTGGCTCAGGACGAACGCTGGCGGCGTGCTTAACACATGCAAGTCGAGCGGAAAGGCCCCTTCGGGGGTACTCGAGCGGCGAACGGGTGAGTAACACGTGAGCAACCTGCCCCTGACTTTGGGATAAGCCTGGGAAACTGGGTCTAATACCGGATATGACCATGTCACGCATGTGGTGTGGTGGAAAGTTTTTCGGTTGGGGATGGGCTCGCGGCCTATCAGCTTGTTGGTGGGGTGATGGCCTACCAAGGCGACGACGGGTAACCGGCCTGAGAGGGCGACCGGTCACACTGGGACTGAGACACGGCCCAGACTCCTACGGGAGGCAGCAGTGGGGAATATTGCGCAATGGGCGGAAGCCTGACGCAGCGACGCCGCGTGGGGGATG…
Bacteria	Actinomycetota	Actinomycetes	Streptosporangiales	Thermomonosporaceae	Actinomadura	livida	NA	ATCC 33578; DSM 43677; IFO 14682; IMET 9575; INA 1678; JCM 3387; NBRC 14682; VKM Ac-908	https://lpsn.dsmz.de/species/actinomadura-livida	772721	AGAGTTTGATCCTGGCTCAGGACGAACGCTGGCGGCGTGCTTAACACATGCAAGTCGAGCGGAAAGGCCCCTTCGGGGGTACTCGAGCGGCGAACGGGTGAGTAACACGTGAGCAACCTGCCCCTGACTCTGGGATAAGCCTGGGAAACCGGGTCTAATACCGGATATGACCATTGCCCGCATGGGTTGGTGGTGGAAAGTTTTTCGGTTGGGGATGGGCTCGCGGCCTATCAGCTTGTTGGTGGGGTGATGGCCTACCAAGGCGACGACGGGTAACCGGCCTGAGAGGGCGACCGGTCACACTGGGACTGAGACACGGCCCAGACTCCTACGGGAGGCAGCAGTGGGGAATATTGCGCAATGGGCGGAAGCCTGACGCAGCGACGCCGCGTGGGGGAT…
Bacteria	Actinomycetota	Actinomycetes	Streptosporangiales	Thermomonosporaceae	Actinomadura	logoneensis	NA	CGMCC 4.7411; DSM 105122; NEAU G17	https://lpsn.dsmz.de/species/actinomadura-logoneensis	5345	AGAGTTTGATCCTGGCTCAGGACGAACGCTGGCGGCGTGCTTAACACATGCAAGTCGAGCGGAAAGGCCCCTTCGGGGGTACTCGAGCGGCGAACGGGTGAGTAACACGTGAGCAACCTGCCCCTGACTCTGGGATAAGCCCGGGAAACTGGGTCTAATACCGGATGTGACCACTCAAGGCATCTTGTGGTGGTGGAAAGTTTTTTCGGTCAGGGATGGGCTCGCGGCCTATCAGCTTGTTGGTGGGGTGATGGCCTACCAAGGCGACGACGGGTAACCGGCCTGAGAGGGCGACCGGTCACACTGGGACTGAGACACGGCCCAGACTCCTACGGGAGGCAGCAGTGGGGAATATTGCGCAATGGGCGGAAGCCTGACGCAGCGACGCCGCGTGGGGGA…
Bacteria	Actinomycetota	Actinomycetes	Streptosporangiales	Thermomonosporaceae	Actinomadura	luteofluorescens	NA	ATCC 25469; CIP 105484; DSM 40398; IFO 13057; JCM 4203; JCM 4491; NBRC 13057; NRRL B-12327; VKM Ac-1509	https://lpsn.dsmz.de/species/actinomadura-luteofluorescens	772724	GCAAGTCGAGCGGAAAGGCCCTTCGGGGGTACTCGAGCGGCGAACGGGTGAGTAACACGTGAGCAACCTGCCCCTGACTCTGGGATAAGCCCGGGAAACTGGGTCTAATACCGGATATAACCACTGGTCTCATGATCGGGTGGTGGAAAGTTTTTCGGTTGGGGATGGGCTCGCGGCCTATCAGCTTGTTGGTGGGGTGATGGCCTACCAAGGCGACGACGGGTAACCGGCCTGAGAGGGCGACCGGTCACACTGGGACTGAGACACGGCCCAGACTCCTACGGGAGGCAGCAGTGGGGAATATTGCGCAATGGGCGGAAGCCTGAGCCAGCGACGCCGCGTGAGGGATGACGGCCTTCGGGTTGTAAACCTCTTTCAGCAGGGACGAAGCTAACGTGA…
Bacteria	Actinomycetota	Actinomycetes	Streptosporangiales	Thermomonosporaceae	Actinomadura	macra	NA	ATCC 31286; BCRC 13378; CCRC 13378; CIP 105532; DSM 43862; IFO 14102; IMET 9754; JCM 3287; KCTC 9342; NBRC 14102; NRRL B-16124; Pfizer FD 25934	https://lpsn.dsmz.de/species/actinomadura-macra	772726	GACGAACGCTGGCGGCGTGCTTAACACATGCAAGTCGAGCGGAAAGGCCCCTTTGGGGGTACTCGAGCGGCGAACGGGTGAGTAACACGTGAGCAACCTGCCCCTGACTTTGGGATAAGCCTGGGAAACTGGGTCTAATACCGGATATGACTGCGTCACGCATGTGGTGTGGTGGAAAGTTTTTCGGTTGGGGATGGGCTCGCGGCCTATCAGCTTGTTGGTGGGGTGATGGCCTACCAAGGCGACGACGGGTAACCGGCCTGAGAGGGCGACCGGTCACACTGGGACTGAGACACGGCCCAGACTCCTACGGGAGGCAGCAGTGGGGAATATTGCGCAATGGGCGGAAGCCTGACGCAGCGACGCCGCGTGAGGGATGACGGCCTTCGGGTTGTAAAC…
Bacteria	Actinomycetota	Actinomycetes	Streptosporangiales	Thermomonosporaceae	Actinomadura	macrotermitis	NA	CCUG 72669; NRRL B-65538; RB 68	https://lpsn.dsmz.de/species/actinomadura-macrotermitis	14058	AGAGTTTGATCCTGGCTCAGGACGAACGCTGGCGGCGTGCTTAACACATGCAAGTCGAGCGGAAAGGCCCCTTCGGGGGTACTCGAGCGGCGAACGGGTGAGTAACACGTGAGCAACCTGCCCCTGACTCTGGGATAAGCCCGGGAAACTGGGTCTAATACCGGATATGACCACCGGCCGCATGGCCTGGTGGTGGAAAGTTTTTCGGTTGGGGATGGGCTCGCGGCCTATCAGCTTGTTGGTGGGGTGATGGCCTACCAAGGCGACGACGGGTAACCGGCCTGAGAGGGCGACCGGTCACACTGGGACTGAGACACGGCCCAGACTCCTACGGGAGGCAGCAGTGGGGAATATTGCGCAATGGGCGAAAGCCTGACGCAGCGACGCCGCGTGGGGGAT…
Bacteria	Actinomycetota	Actinomycetes	Streptosporangiales	Thermomonosporaceae	Actinomadura	madurae	NA	ATCC 19425; CCM 136; CCUG 32944; CECT 3043; CIP 105487; DSM 43067; HAMBI 1926; IAM 14277; IFM 585; IFO 14623; IMET 9585; JCM 7436; KCTC 9192; NBRC 14623; NCIMB 13469; NCTC 5654; NRRL B-3843; VKM Ac-809	https://lpsn.dsmz.de/species/actinomadura-madurae	772727	GACGAACGCTGGCGGCGTGCTTAACACATGCAAGTCGAGCGGAAAGGNCTTCGGGGGTACTCGAGCGGCGAACGGGTGAGTAACACGTGAGCAACCTGCCCCTGACTCTGGGATAAGCCCGGGAAACTGGGTCTAATACCGGATGTAACCACTGGTCGCATGGTCTGGTGGTGGAAATTTTTCGGTTGGGGATGGGCTCGCGGCCTATCAGCTTGTTGGTGGGGTGATGGCCTACCAAGGCGACGACGGGTAACCGGCCTGAGAGGGCGACCGGTCACACTGGGACTGAGACACGGCCCAGACTCNTACGGGAGGCAGCAGTGGGGAATATTGCGCAATGGGCGGAAGCCTGACGCAGCGACGCCGCGTGAGGGATGACGGCCTTCGGGTTGTAAACCT…
Bacteria	Actinomycetota	Actinomycetes	Streptosporangiales	Thermomonosporaceae	Actinomadura	meridiana	NA	DLS-45; DSM 45252; JCM 17440; KCTC 19558	https://lpsn.dsmz.de/species/actinomadura-meridiana	789614	GGCTCAGGACGAACGCTGGCGGCGTGCTTAACACATGCAAGTCGAGCGGAAAGGCCCCTTCGGGGGTACTCGAGCGGCGAACGGGTGAGTAACACGTGAGTAACCTGCCCCTGACTTCGGGATAAGCCCGGGAAGCTGGGTCTAATACCGGATATGACCAGTCACTGCATGGTGGTTGGTGGAAAGTTTTTCGGTCAGGGTTGGGCTCGCGGCCTATCAGCTTGTTGGTGGGGTGATGGCCTACCAAGGCTTCGACGGGTAGCCGGCCTGAGAGGGCGACCGGTCACACTGGGACTGAGACACGGCCCAGACTCCTACGGGAGGCAGCAGTGGGGAATATTGCGCAATGGGCGGAAGCCTGACGCAGCGACGCCGCGTGGGGGATGACGGCCTTCGGGT…
Bacteria	Actinomycetota	Actinomycetes	Streptosporangiales	Thermomonosporaceae	Actinomadura	mexicana	NA	A290; DSM 44485; JCM 13236; NRRL B-24203	https://lpsn.dsmz.de/species/actinomadura-mexicana	772729	GTGCTTAACACATGCAAGTCGAGCGGAAAGGCCCCTTCGGGGGTACTCGAGCGGCGAACGGGTGAGTAACACGTGAGCAACCTGCCCCTGACTCTGGGATAAGCCCGGGAAACTGGGTCTAATACCGGATGTAACCACTGGTCGCATGGCTGGGTGGTGGAAAGTTTTTCGGTTGGGGATGGGCTCGCGGCCTATCAGCTTGTTGGTGGGGTGATGGCCTACCAAGGCGACGACGGGTAACCGGCCTGAGAGGGCGACCGGTCACACTGGGACTGAGACACGGCCCAGACTCCTACGGGAGGCAGCAGTGGGGAATATTGCGCAATGGGCGGAAGCCTGACGCAGCGACGCCGCGTGAGGGATGACGGCCTTCGGGTTGTAAACCTCTTTCAGCAGGGA…
Bacteria	Actinomycetota	Actinomycetes	Streptosporangiales	Thermomonosporaceae	Actinomadura	meyerae	NA	A288; DSM 44715; JCM 13237; NRRL B-24247	https://lpsn.dsmz.de/species/actinomadura-meyerae	772730	TTCCNGCGTGCTTAACACATGCAAGTCGAGCGGAAAGGCCCCTTCGGGGGTACTCGAGCGGCGAACGGGTGAGTAACACGTGAGCAACCTGCCCCTGACTCTGGGATAAGCCCGGGAAACTGGGTCTAATACCGGATACGACCNCTCTTCGCATGTAGTGGCGGTGGAAAGTTTTTCGGTTGGGGATGGGCTCGCGGCCTATCAGCTTGTTGGTGGGGTGATGGCCTACCAAGGCGACGACGGGTAACCGGCCTGAGAGGGCGACCGGTCACACTGGGACTGAGACACGGCCCAGACTCCTACGGGAGGCAGCAGTGGGGAATATTGCGCAATGGGCGGAAGCCTGACGCAGCGACGCCGCGTGGGGGATGACGGCCTTCGGGTTGTAAACCTCTTTCA…
Bacteria	Actinomycetota	Actinomycetes	Streptosporangiales	Thermomonosporaceae	Actinomadura	miaoliensis	NA	BC 44T-5; BCRC 16873; DSM 45565; FIRDI 2; JCM 16702; LMG 24335	https://lpsn.dsmz.de/species/actinomadura-miaoliensis	787740	TAGAGTTTGATCCTGGCTCAGGACGAACGCTGGCGGCGTGCTTAACACATGCAAGTCGAGCGGAAAGGCCCCTTCGGGGGTACTCGAGCGGCGAACGGGTGAGTAACACGTGAGCAACCTGCCCCTGACTCTGGGATAAGCCTGGGAAACCGGGTCTAATACCGGATACGACCTCCGTNGGCATCCNTTGGTGGTGGAAAGTTTTTCGGTTGGGGATGGGCTCGCGGCCTATCAGCTTGTTGGTGGGGTGATGGCCTACCAAGGCGACGACGGGTAACCGGCCTGAGAGGGCGACCGGTCACACTGGGACTGAGACACGGCCCAGACTCCTACGGGAGGCAGCAGTGGGGAATATTGCGCAATGGGCGGAAGCCTGACGCAGCGACGCCGCGTGGGGGA…
Bacteria	Actinomycetota	Actinomycetes	Streptosporangiales	Thermomonosporaceae	Actinomadura	montaniterrae	NA	CYP1-1B; JCM 16995; KCTC 39784; PCU 349; TISTR 2400	https://lpsn.dsmz.de/species/actinomadura-montaniterrae	794470	AAGGCCCCTTCGGGGGTACTCGAGCGGCGAACGGGTGAGTAACACGTGAGCAACCTGCCCCTGACTCTGGGATAAGCCCGGGAAACTGGGTCTAATACCGGATATGACGCACTCTCGCATGGGATGTGTGTGGAAAGTTTTTCGGTTGGGGATGGGCTCGCGGCCTATCAGCTTGTTGGTGGGGTGATGGCCTACCAAGGCGACGACGGGTAACCGGCCTGAGAGGGCGACCGGTCACACTGGGACTGAGACACGGCCCAGACTCCTACGGGAGGCAGCAGTGGGGAATATTGCGCAATGGGCGGAAGCCTGACGCAGCGACGCCGCGTGGGGGATGACGGCCTTCGGGTTGTAAACCTCTTTCAGCAGGGACGAAGCTAACGTGACGGTACCTGCAGA…
Bacteria	Actinomycetota	Actinomycetes	Streptosporangiales	Thermomonosporaceae	Actinomadura	namibiensis	NA	DSM 44197; HAG 10767; JCM 13238; NRRL B-24153	https://lpsn.dsmz.de/species/actinomadura-namibiensis	772732	TGGCTCAGGACGAACGCTGGCGGCGTGCTTAACACATGCAAGTCGAGCGGAAAGGCCCCTTCGGGGGTACTCGAGCGGCGAACGGGTGAGTAACACGTGAGCAACCTGCCCCTGACTCTGGGATAAGCCCGGGAAACTGGGTCTAATACCGGATACGACCCACCATTGCATGGTGTGTGGGTGGAAAGTTTTTTCGGTTGGGGATGGGCTCGCGGCCTATCAGCTTGTTGGTGGGGTAACGGCCTACCAAGGCGACGACGGGTAACCGGCCTGAGAGGGCGACCGGTCACACTGGGACTGAGACACGGCCCAGACTCCTACGGGAGGCAGCAGTGGGGAATATTGCGCAATGGGCGAAAGCCTGACGCAGCGACGCCGCGTGAGGGATGACGGCCTTCG…
Bacteria	Actinomycetota	Actinomycetes	Streptosporangiales	Thermomonosporaceae	Actinomadura	napierensis	NA	B 60; DSM 44846; JCM 13850; NBRC 104150; NRRL B-24319	https://lpsn.dsmz.de/species/actinomadura-napierensis	772733	TACTCGAGCGGCGAACGGGTGAGTAACACGTGAGCAACCTGCCCCTGACTCTGGGATAAGCCCGGGAAACTGGGTCTAATACCGGATGCGACCGACCTCCGCATGGTGTGTTGGTGGAAAGTTTTTCGGTTGGGGATGGGCTCGCGGCCTATCAGCTTGTTGGTGGGGTGATGGCCTACCAAGGCGACGACGGGTAACCGGCCTGAGAGGGCGTACCGGTCACACTGGGACTGAGACACGGCCCAGACTCCTACGGGAGGCAGCAGTGGGGAATATTGCGCAATGGCGGAAGCCTGACGCAGCGACGCCGCGTGGGGGATGACGGCCTTCGGGTTGTAAACCTCTTTCAGCAGGGACGAAGCGGAAGTGACGGTACCTGCAGAAGAAGCGCCGGCTAAC…
Bacteria	Actinomycetota	Actinomycetes	Streptosporangiales	Thermomonosporaceae	Actinomadura	nitritigenes	NA	DSM 44137; IFO 15918; JCM 10104; L46; NBRC 15918; NCIMB 13456	https://lpsn.dsmz.de/species/actinomadura-nitritigenes	772734	GACGAACGCTGGCGGCGTGCTTAACACATGCAAGTCGAGCGGAAAGGCCCCTTCGGGGGTACTCGAGCGGCGAACGGGTGAGTAACACGTGAGCAACCTGCCCCTGACTCTGGGATAAGCCCGGGAAACTGGGTCTAATACCGGATATGACCACGGGTCGCATGGCCTTGTGGTGGAAAGTTTTTCGGTTGGGGATGGGCTCGCGGCCTATCAGCTTGTTGGTGGGGTGATGGCCTACCAAGGCGACGACGGGTAACCGGCCTGAGAGGGCGACCGGTCACACTGGGACTGAGACACGGCCCAGACTCCTACGGGAGGCAGCAGTGGGGAATATTGCGCAATGGGCGGAAGCCTGACGCAGCGACGCCGCGTGGGGGATGACGGCCTTCGGGTTGTAAA…
Bacteria	Actinomycetota	Actinomycetes	Streptosporangiales	Thermomonosporaceae	Actinomadura	oligospora	NA	A80190.1; ATCC 43269; JCM 10648; NRRL 15878	https://lpsn.dsmz.de/species/actinomadura-oligospora	772736	GGCGGCGTGCTTAACACATGCAAGTCGAGCGGAAAGGCCCTTCGGGGGTACTCGAGCGGCGAACGGGTGAGTAACACGTGAGCAACCTGCCCCTGACTCTGGGATAAGCCTGGGAAACTGGGTCTAATACCGGATGTGACCATTCAACGCATGTTGTGGTGGTGGAAAGTTTTTTCGGTTGGGGATGGGCTCGCGGCCTATCAGCTTGTTGGTGGGGTGATGGCCTACCAAGGCGACGACGGGTAACCGGCCTGAGAGGGCGACCGGTCACACTGGGACTGAGACACGGCCCAGACTCCTACGGGAGGCAGCAGTGGGGAATATTGCGCAATGGGCGGAAGCCTGACGCAGCGACGCCGCGTGGGGGATGACGGCCTTCGGGTTGTAAACCTCTTTCAG…
Bacteria	Actinomycetota	Actinomycetes	Streptosporangiales	Thermomonosporaceae	Actinomadura	parmotrematis	NA	NBRC 115416; PM05-2; TBRC 15492	https://lpsn.dsmz.de/species/actinomadura-parmotrematis	28334	AAAGGCCCTTCGGGGTACTCGAGCGGCGAACGGGTGAGTAACACGTGAGCAACCTGCCCCTGACTCTGGGATAAGCCCGGGAAACTGGGTCTAATACCGGATACGACCATTCCAGGCATCTGGTGGTGGTGGAAAGTTTTTCGGTTGGGGATGGGCTCGCGGCCTATCAGCTTGTTGGTGGGGTGATGGCCTACCAAGGCGACGACGGGTAACCGGCCTGAGAGGGCGACCGGTCACACTGGGACTGAGACACGGCCCAGACTCCTACGGGAGGCAGCAGTGGGGAATATTGCGCAATGGGCGGAAGCCTGACGCAGCGACGCCGCGTGAGGGATGACGGCCTTCGGGTTGTAAACCTCTTTCAGCAGGGACGAAGCTAACGTGACGGTACCTGCAGAA…
Bacteria	Actinomycetota	Actinomycetes	Streptosporangiales	Thermomonosporaceae	Actinomadura	pelletieri	NA	ATCC 33385; CCUG 38891; CIP 105483; DSM 43383; HUT 6549; IAM 12634; IMET 9693; JCM 3388; KCTC 9110; NBRC 103052; NCTC 4162; NRRL B-3997	https://lpsn.dsmz.de/species/actinomadura-pelletieri	772737	ACGAACGCTGGCGGCGTGCTTAACACATGCAAGTCGAGCGGAAAGGCCCCTTCGGGGGTACTCGAGCGGCGAACGGGTGAGTAACACGTGAGTAACCTGCCCCTGACTTCGGGATAAGCCTGGGAAACCGGGTCTAATACCGGATATGACTTTCTCGTGCATGCGGGAGGGTGGAAAGTTTTTTCGGTTGGGGATGGCTCGCGGCCTATCAGCTTGTTGGTGGGGTGATGGCCTACCAAGGCTTCGACGGGTAACCGGCCTGAGAGGGCGACCGGTCACACTGGGACTGAGACACGGCCCAGACTCCTACGGGAGGCAGCAGTGGGGAATATTGCGCAATGGGCGGAAGCCTGACGCAGCGACGCCGCGTGGGGGATGACGGCCTTCGGGTTGTAAACC…
Bacteria	Actinomycetota	Actinomycetes	Streptosporangiales	Thermomonosporaceae	Actinomadura	physcomitrii	NA	CCTCC AA 2018050; JCM 33455; LD22	https://lpsn.dsmz.de/species/actinomadura-physcomitrii	3396	AGAGTTTGATCCTGGCTCAGGACGAACGCTGGCGGCGTGCTTAACACATGCAAGTCGAGCGGAAAGGCCCCTTCGGGGGTACTCGAGCGGCGAACGGGTGAGTAACACGTGAGCAACCTGCCCCTGACTCTGGGATAAGCCCGGGAAACTGGGTCTAATACCGGATATGACGCATTCTCGCATGGGATGTGTGTGGAAAGTTTTTCGGTTGGGGATGGGCTCGCGGCCTATCAGCTTGTTGGTGGGGTGATGGCCTACCAAGGCGACGACGGGTAACCGGCCTGAGAGGGCGACCGGTCACACTGGGACTGAGACACGGCCCAGACTCCTACGGGAGGCAGCAGTGGGGAATATTGCGCAATGGGCGGAAGCCTGACGCAGCGACGCCGCGTGGGGGAT…
Bacteria	Actinomycetota	Actinomycetes	Streptosporangiales	Thermomonosporaceae	Actinomadura	rayongensis	NA	JCM 19830; PCU 332; RY35-68; TISTR 2211	https://lpsn.dsmz.de/species/actinomadura-rayongensis	792591	CGCTGGCGGCGTGCTTAACACATGCAAGTCGAGCGGAAAGGCCCTTCGGGGTACTCGAGCGGCGAACGGGTGAGTAACACGTGAGCAACCTGCCCCTGACTCTGGGATAAGCCTGGGAAACCGGGTCTAATACCGGATACGACCACTGACCGCATGGTGGGTGGTGGAAAGTTTTTCGGTTGGGGATGGGCTCGCGGCCTATCAGCTTGTTGGTGGGGTGATGGCCTACCAAGGCGACGACGGGTAACCGGCCTGAGAGGGCGACCGGTCACACTGGGACTGAGACACGGCCCAGACTCCTACGGGAGGCAGCAGTGGGGAATCTTGCGCAATGGGCGGAAGCCTGACGCAGCGACGCCGCGTGAGGGATGACGGCCTTCGGGTTGTAAACCTCTTTCA…
Bacteria	Actinomycetota	Actinomycetes	Streptosporangiales	Thermomonosporaceae	Actinomadura	rhizosphaerae	NA	KCTC 39965; NBRC 112909; SDA37; TISTR 2523	https://lpsn.dsmz.de/species/actinomadura-rhizosphaerae	796417	GGACGAACGCTGGCGGCGTGCTTAACACATGCAAGTCGAGCGGAAAGGCCCCTTCGGGGGTACTCGAGCGGCGAACGGGTGAGTAACACGTGAGCAACCTGCCCCTGACTCTGGGATAAGCCCGGGAAACTGGGTCTAATACCGGATGTGACCACTCAGCGCATGCTGTGGTGGTGGAAAGTTTTTTCGGTTGGGGATGGGCTCGCGGCCTATCAGCTTGTTGGTGGGGTGATGGCCTACCAAGGCGACGACGGGTAACCGGCCTGAGAGGGCGACCGGTCACACTGGGACTGAGACACGGCCCAGACTCCTACGGGAGGCAGCAGTGGGGAATATTGCGCAATGGGCGGAAGCCTGACGCAGCGACGCCGCGTGGGGGATGACGGCCTTCGGGTTGTA…
Bacteria	Actinomycetota	Actinomycetes	Streptosporangiales	Thermomonosporaceae	Actinomadura	rifamycini	NA	ATCC 33264; DSM 43936; IFO 14183; INA 1349; JCM 3309; KCTC 9248; NBRC 14183; NCIB 12768; NCIMB 12768; NRRL B-16122; VKM Ac-1085	https://lpsn.dsmz.de/species/actinomadura-rifamycini	789405	GGCTCAGGACGAACGCTGGCGGCGTGCTTAACACATGCAAGTCGAGCGGAAAGGCCCCTTCGGGGGTACTCGAGCGGCGAACGGGTGAGTAACACGTGAGCAACCTGCCCTTGACTCTGGGATAAGCCCGGGAAACCAGGTCTAATACCGGATACGACCATCTCTCTCCTGTGATGATGGTGGAAAGATTTATCGGTCAGGGATGGGCTCGCGGCCTATCAGCTTGTTGGTGGGGTAACGGCCTACCAAGGCGACGACGGGTAACCGGCCTGAGAGGGCGACCGGTCACACTGGGACTGAGACACGGCCCAGACTCCTACGGGAGGCAGCAGTGGGGAATATTGCGCAATGGGCGAAAGCCTGACGCAGCGACGCCGCGTGAGGGATGACGGCCTTCGG…
Bacteria	Actinomycetota	Actinomycetes	Streptosporangiales	Thermomonosporaceae	Actinomadura	roseirufa	NA	ATCC 53664; CECT 9808; LMG 30035	https://lpsn.dsmz.de/species/actinomadura-roseirufa	5528	GACGAACGCTGGCGGCGTGCTTAACACATGCAAGTCGAGCGGAAAGGCCCCTTCGGGGGTACTCGAGCGGCGAACGGGTGAGTAACACGTGAGCAACCTGCCCCTGACTCTGGGATAAGCCCGGGAAACTGGGTCTAATACCGGATATGACCACTCCAGGCATCTGGTGGTGGTGGAAAGTTTTTCGGTTGGGGATGGGCTCGCGGCCTATCAGCTTGTTGGTGGGGTGATGGCCTACCAAGGCGACGACGGGTAACCGGCCTGAGAGGGCGACCGGTCACACTGGGACTGAGACACGGCCCAGACTCCTACGGGAGGCAGCAGTGGGGAATATTGCGCAATGGGCGGAAGCCTGACGCAGCGACGCCGCGTGAGGGATGACGGCCTTCGGGTTGTAAA…
Bacteria	Actinomycetota	Actinomycetes	Streptosporangiales	Thermomonosporaceae	Actinomadura	rubrisoli	NA	H3C3; JCM 33875; KCTC 49369	https://lpsn.dsmz.de/species/actinomadura-rubrisoli	18290	AGGACGAACGCTGGCGGCGTGCTTAACACATGCAAGTCGAGCGGAAAGGGCCCTTCGGGGGTACTCGAGCGGCGAACGGGTGAGTAACACGTGAGCAACCTGCCCCTGACTCTGGGATAAGCCCGGGAAACTGGGTCTAATACCGGATATGACCGGCTCCTGCATGGGGGTTGGTGGAAAGTTTTTCGGTTGGGGATGGGCTCGCGGCCTATCAGCTTGTTGGTGGGGTGATGGCCTACCAAGGCGACGACGGGTAACCGGCCTGAGAGGGCGACCGGTCACACTGGGACTGAGACACGGCCCAGACTCCTACGGGAGGCAGCAGTGGGGAATATTGCGCAATGGGCGGAAGCCTGACGCAGCGACGCCGCGTGAGGGATGACGGCCTTCGGGTTGTAA…
Bacteria	Actinomycetota	Actinomycetes	Streptosporangiales	Thermomonosporaceae	Actinomadura	rubteroloni	NA	CCUG 72668; NRRL B-65537; RB 29	https://lpsn.dsmz.de/species/actinomadura-rubteroloni	14059	AGAGTTTGATCCTGGCTCAGGACGAACGCTGGCGGCGTGCTTAACACATGCAAGTCGAGCGGAAAGGCCCTTCGGGGTACTCGAGCGGCGAACGGGTGAGTAACACGTGAGCAACCTGCCCCTGACTCTGGGATAAGCCTGGGAAACCGGGTCTAATACCGGATACGACCACTGCGGGCATCTGTGGTGGTGGAAAGTTTTTCGGTTGGGGATGGGCTCGCGGCCTATCAGCTTGTTGGTGGGGTGATGGCCTACCAAGGCGACGACGGGTAACCGGCCTGAGAGGGCGACCGGTCACACTGGGACTGAGACACGGCCCAGACTCCTACGGGAGGCAGCAGTGGGGAATCTTGCGCAATGGGCGGAAGCCTGACGCAGCGACGCCGCGTGGGGGATGAC…
Bacteria	Actinomycetota	Actinomycetes	Streptosporangiales	Thermomonosporaceae	Actinomadura	rudentiformis	NA	DSM 44962; HMC1; JCM 14907; NRRL B-24458	https://lpsn.dsmz.de/species/actinomadura-rudentiformis	785842	CGTGGCTCAGGACGAACGCTGGCGGCGTGCTTAACACATGCAGTCGAGCGGAAAGGCCCCTTCGGGGGTACTCGAGCGGCGAACGGGTGAGTAACACGTGAGCAACCTGCCCCTGACTCTGGGATAAGCCTGGGAAACTGGGTCTAATACCGGATACGACGCACTCTCGCATGGGATGTGTGTGGAAAGTTTTTCGGTTGGGGATGGGCTCGCGGCCTATCAGCTTGTTGGTGGGGTGATGGCCTACCAAGGCGACGACGGGTAACCGGCCTGAGAGGGCGACCGGTCACACTGGGACTGAGACACGGCCCAGACTCCTACGGGAGGCAGCAGTGGGGAATATTGCGCAATGGGCGGAAGCCTGACGCAGCGACGCCGCGTGGGGGATGACGGCCTTCG…
Bacteria	Actinomycetota	Actinomycetes	Streptosporangiales	Thermomonosporaceae	Actinomadura	rugatobispora	NA	ATCC 51643; CIP 105482; DSM 44130; IFO 14382; JCM 3366; NBRC 14382; NRRL B-16566; SF2240	https://lpsn.dsmz.de/species/actinomadura-rugatobispora	772747	ACTCGAGCGGCGAACGGGTGAGTAACACGTGAGCAACCTGCCCCTGACTCTGGGATAAGCCTGGGAAACCGGGTCTAATACCGGATATGACCCTCCATCGCATGGTGTGAGGGTGGAAAGTTTTTCGGTTGGGGATGGGCTCGCGGCCTATCAGCTTGTTGGTGGGGTGATGGCCTACCAAGGCGACGACGGGTAACCGGCCTGAGAGGGCGACCGGTCACACTGGGACTGAGACACGGCCCAGACTCCTACGGGAGGCAGCAGTGGGGAATCTTGCGCAATGGGCGGAAGCCTGACGCAGCGACGCCGCGTGGGGGATGACGGCCTTCGGGTTGTAAACCTCTTTCAGCAGGGACGAAGCTAACGTGACGGTACCTGCAGAAGAAGCGCCGGCTAACT…
Bacteria	Actinomycetota	Actinomycetes	Streptosporangiales	Thermomonosporaceae	Actinomadura	rupiterrae	NA	CS5-AC15; DSM 45251; KCTC 19559	https://lpsn.dsmz.de/species/actinomadura-rupiterrae	789813	ATGGTTCAGGACGAACGCTGGCGGCGTGCTTAACACATGCAAGTGGAGCGGAAAGGCCCTTTCGGGGGTACTCGAGCGGCGAACGGGTGAGTAACACGTGAGCAACCTGCCCCTGACTCTGGGATAAGCCTGGGAAACTGGGTCTAATACCGGATGCGACCCACTATCGCATGGGATGTGTGTGGAAAGTTTTTCGGTTGGGGATGGGCTCGCGGCCTATCAGCTTGTTGGTGGGGTGATGGCCTACCAAGGCGACGACGGGTAACCGGCCTGAGAGGGCGACCGGTCACACTGGGACTGAGACACGGCCCAGACTCCTACGGGAGGCAGCAGTGGGGAATATTGCGCAATGGGCGGAAGCCTGACGCAGCGACGCCGCGTGGGGGATGACGGCCTTCG…
Bacteria	Actinomycetota	Actinomycetes	Streptosporangiales	Thermomonosporaceae	Actinomadura	scrupuli	NA	DSM 45225; KCTC 19488; R-Ac121	https://lpsn.dsmz.de/species/actinomadura-scrupuli	788864	TGCTTAACACATGCAAGTCGAGCGGAAAGGCCCTTCGGGGTACTCGAGCGGCGAACGGGTGAGTAACACGTGAGTAACCTGCCCTTGGTTCTGGGATAAGCCTGGGAAACTAGGTCTAATACCGGATATGACCTGCCTCCGCATGGGGGTGGGTGGAAAGTTTTTTCGACCAGGGATGGACTCGCGGCCTATCAGCTTGTTGGTGGGGTGATGGCCTACCAAGGCGACGACGGGTAGCCGGCCTGAGAGGGCGACCGGCCACACTGGGACTGAGACACGGCCCAGACTCCTACGGGAGGCAGCAGTGGGGAATATTGCGCAATGGGCGAAAGCCTGACGCAGCGACGCCGCGTGAGGGATGAAGGCCTTCGGGTTGTAAACCTCTTTCAGCACCGACGA…
Bacteria	Actinomycetota	Actinomycetes	Streptosporangiales	Thermomonosporaceae	Actinomadura	sediminis	NA	CCTCC AA 2010009; DSM 45500; JCM 31202; YIM M10931	https://lpsn.dsmz.de/species/actinomadura-sediminis	789847	TAGAGATTCAGAGTTTGATCCTGGCTCAGGACGAACGCTGGCGGCGTGCTTAACACATGCAAGTCGAGCGGAAAGGCCCCTTCGGGGGTACTCGAGCGGCGAACGGGTGAGTAACACGTGAGCAACCTGCCCCTGACTCTGGGATAAGCCCGGGAAACCAGGTCTAATACCGGATACGACCCGCCTCCTCATGGTGTGCGGGTGGAAAGATTCATCGGTCGGGGATGGGCTCGCGGCCTATCAGCTTGTTGGTGGGGTAACGGCCTACCAAGGCGACGACGGGTAACCGGCCTGAGAGGGCGACCGGTCACACTGGGACTGAGACACGGCCCAGACTCCTACGGGAGGCAGCAGTGGGGAATATTGCGCAATGGGCGGAAGCCTGACGCAGCGACGCCG…
Bacteria	Actinomycetota	Actinomycetes	Streptosporangiales	Thermomonosporaceae	Actinomadura	soli	NA	14C53; DSM 104447; KCTC 39878	https://lpsn.dsmz.de/species/actinomadura-soli	20195	GGACGAACGCTGGCGGCGTGCTTAACACATGCAAGTCGAGCGGAAAGGCCCCTTCGGGGGTACTCGAGCGGCGAACGGGTGAGTAACACGTGAGCAACCTGCCCCTGACTTCGGGATAAGCCTGGGAAACTGGGTCTAATACCGGATATGACCATTTCATGCATGTGGGGTGGTGGAAAGTTTTTCGGTTGGGGTTGGGCTCGCGGCCTATCAGCTTGTTGGTGGGGTGATGGCCTACCAAGGCGACGACGGGTAACCGGCCTGAGAGGGCGACCGGTCACACTGGGACTGAGACACGGCCCAGACTCCTACGGGAGGCAGCAGTGGGGAATATTGCGCAATGGGCGGAAGCCTGACGCAGCGACGCCGCGTGGGGGATGACGGCCTTCGGGTTGTAAA…
Bacteria	Actinomycetota	Actinomycetes	Streptosporangiales	Thermomonosporaceae	Actinomadura	spongiicola	NA	CGMCC 4.7596; DSM 106571; LHW52907	https://lpsn.dsmz.de/species/actinomadura-spongiicola	29862	GACGAACGCTGGCGGCGTGCTTAACACATGCAAGTCGAGCGGAAAGGCCCCTTCGGGGGTACTCGAGCGGCGAACGGGTGAGTAACACGTGAGTAACCTGCCCCTGACTTCGGGATAAGCCTGGGAAACTGGGTCTAATACCGGATATGACTTTCTCGTGCATGCGGGAGGGTGGAAAGTTTTTTCGGTTGGGGATGGGCTCGCGGCCTATCAGCTTGTTGGTGGGGTGATGGCCTACCAAGGCTTCGACGGGTAACCGGCCTGAGAGGGCGACCGGTCACACTGGGACTGAGACACGGCCCAGACTCCTACGGGAGGCAGCAGTGGGGAATATTGCGCAATGGGCGGAAGCCTGACGCAGCGACGCCGCGTGGGGGATGACGGCCTTCGGGTTGTAAA…
Bacteria	Actinomycetota	Actinomycetes	Streptosporangiales	Thermomonosporaceae	Actinomadura	sporangiiformans	NA	CGMCC 4.7211; JCM 30342; NEAU-Jh2-5	https://lpsn.dsmz.de/species/actinomadura-sporangiiformans	793836	AGAGTTTGATCCTGGCTCAGGACGAACGCTGGCGGCGTGCTTAACACATGCAAGTCGAGCGGAAAGGCCCCTTCGGGGGTACTCGAGCGGCGAACGGGTGAGTAACACGTGAGCAACCTGCCCCTGACTCCGGGATAAGCCTGGGAAACCGGGTCTAATACCGGATATGACCACCGTCCGCATGGGCTGGTGGTGGAAAGTTTTTCGGTTGGGGATGGGCTCGCGGCCTATCAGCTTGTTGGTGGGGTGATGGCCTACCAAGGCGACGACGGGTAACCGGCCTGAGAGGGCGACCGGTCACACTGGGACTGAGACACGGCCCAGACTCCTACGGGAGGCAGCAGTGGGGAATCTTGCGCAATGGGCGGAAGCCTGACGCAGCGACGCCGCGTGAGGGAT…
Bacteria	Actinomycetota	Actinomycetes	Streptosporangiales	Thermomonosporaceae	Actinomadura	sputi	NA	CCUG 56589; DSM 45233; IMMIB L-889	https://lpsn.dsmz.de/species/actinomadura-sputi	788298	GCTGGCGGCGTGCTTAACACATGCAAGTCGAGCGGAAAGGCCCCTTCGGGGGTACTCGAGCGGCGAACGGGTGAGTAACACGTGAGCAACCTGCCCCTGACTCTGGGATAAGCCTGGGAAACTGGGTCTAATACCGGATACGACCCGCCATCGCATGGTGTGCGGGTGGAAAGATTTTTATCGGTTGGGGATGGGCTCGCGGCCTATCAGCTTGTTGGTGGGGTGATGGCCTACCAAGGCGACGACGGGTAACCGGCCTGAGAGGGCGACCGGTCACACTGGGACTGAGACACGGCCCAGACTCCTACGGGAGGCAGCAGTGGGGAATATTGCGCAATGGGCGGAAGCCTGACGCAGCGACGCCGCGTGGGGGATGACGGCCTTCGGGTTGTAAACCCC…
Bacteria	Actinomycetota	Actinomycetes	Streptosporangiales	Thermomonosporaceae	Actinomadura	syzygii	NA	BCC 70456; GKU 157; NBRC 110399	https://lpsn.dsmz.de/species/actinomadura-syzygii	792898	GATCCTGGCTCAGGACGAACGCTGGCGGCGTGCTTAACACATGCAAGTCGAGCGGAAAGGCCCCTTCGGGGGTACTCGAGCGGCGAACGGGTGAGTAACACGTGAGCAACCTGCCCCTGACTTCGGGATAAGCCTGGGAAACTGGGTCTAATACCGGATACGACCACCGTGGGCATCTGTGGTGGTGGAAAGTTTTTCGGTTGGGGATGGGCTCGCGGCCTATCAGCTTGTTGGTGGGGTGATGGCCTACCAAGGCTTCGACGGGTAACCGGCCTGAGAGGGCGACCGGTCACACTGGGACTGAGACACGGCCCAGACTCCTACGGGAGGCAGCAGTGGGGAATATTGCGCAATGGGCGGAAGCCTGACGCAGCGACGCCGCGTGGGGGATGACGGCCT…
Bacteria	Actinomycetota	Actinomycetes	Streptosporangiales	Thermomonosporaceae	Actinomadura	terrae	NA	KACC 19752; NBRC 114688; OS3-83	https://lpsn.dsmz.de/species/actinomadura-terrae	36049	NA
Bacteria	Actinomycetota	Actinomycetes	Streptosporangiales	Thermomonosporaceae	Actinomadura	verrucosospora	NA	ATCC 27299; BCRC 13408; CBS 258.72; CCM 3492; CCRC 13408; CIP 105480; DSM 43358; DSM 43550; IFO 14100; IMET 9588; JCM 3147; NBRC 14100; NCIMB 11119; NRRL B-16129; RIA 1503; VKM Ac-668	https://lpsn.dsmz.de/species/actinomadura-verrucosospora	772755	ATGCAAGTCGAGCGGAAGGCCCCTTCGGGGGTACTCGAGCGGCGAACGGGTGAGTAACACGTGAGCAACCTGCCCCTGACTCTGGGATAAGCCCGGGAAACTGGGTCTAATACCGGATATGACCACTGGTCGCATGATCGTGTGGTGGAAAGTTTTTCGGTTGGGGATGGGCTCGCGGCCTATCAGCTTGTTGGTGGGGTGATGGCCTACCAAGGCGACGACGGGTAACCGGCCTGAGAGGGCGACCGGTCACACTGGGACTGAGACACGGCCCAGACTCCTACGGGAGGCAGCAGTGGGGAATATTGCGCAATGGGCGGAAGCCTGACGCAGCGACGCCGCGTGAGGGATGACGGCCTTCGGGTTGTAAACCTCTTTCAGCAGGGACGAAGCTAACGT…
Bacteria	Actinomycetota	Actinomycetes	Streptosporangiales	Thermomonosporaceae	Actinomadura	vinacea	NA	ATCC 33581; CIP 105481; DSM 43765; IFO 14688; IMET 9574; INA 1682; JCM 3325; KCTC 9344; NBRC 14688	https://lpsn.dsmz.de/species/actinomadura-vinacea	772756	GACGAACGCTGGCGGCGTGCTTAACACATGCAAGTCGAGCGGAAAGGCCCCTTCGGGGGTACTCGAGCGGCGAACGGGTGAGTAACACGTGAGCAACCTGCCCCTGACTTTGGGATAAGCCTGGGAAACCGGGTCTAATACCGNATATGACCCTTCNCCGCATGGTGTGGNGGTGGAAAGTTTTTCGGTTGGGGATGGGCTCGCGGCCTATCAGCTTGTTGGTGGGGTGATGGCCTACCAAGGCGACGACGGGTAACCGGCCTGAGAGGGCGACCGGTCACACTGGGACTGAGACACGGCCCAGACTCCTACGGGAGGCAGCAGTGGGGAATCTTGCGCAATGGGCGGAAGCCTGACGCAGCGACGCCGCGTGGGGGATGACGGCCTTCGGGTTGTAAA…
Bacteria	Actinomycetota	Actinomycetes	Streptosporangiales	Thermomonosporaceae	Actinomadura	violacea	NA	JCM 33065; KCTC 49547; LCR2-06; LMG 32136; NBRC 114810; TISTR 2935	https://lpsn.dsmz.de/species/actinomadura-violacea	24549	CTCAGGACGAACGCTGGCGGCGTGCTTAACACATGCAAGTCGAGCGGAAAGGCCCCTTCGGGGGTACTCGAGCGGCGAACGGGTGAGTAACACGTGAGCAACCTGCCCCTGACTCTGGGATAAGCCCGGGAAACTGGGTCTAATACCGGATACAACCACTGGTCGCATGGTCTGGTGGTGGAAAGTTTTTCGGTTGGGGATGGGCTCGCGGCCTATCAGCTTGTTGGTGGGGTGATGGCCTACCAAGGCGACGACGGGTAACCGGCCTGAGAGGGCGACCGGTCACACTGGGACTGAGACACGGCCCAGACTCCTACGGGAGGCAGCAGTGGGGAATATTGCGCAATGGGCGGAAGCCTGACGCAGCGACGCCGCGTGGGGGATGACGGCCTTCGGGTT…
Bacteria	Actinomycetota	Actinomycetes	Streptosporangiales	Thermomonosporaceae	Actinomadura	viridilutea	NA	ATCC 33925; BCRC 13638; CCRC 13638; DSM 44433; IFO 14480; IMET 9742; INMI 187; JCM 3398; JCM 7346; NBRC 14480	https://lpsn.dsmz.de/species/actinomadura-viridilutea	772757	GACGAACGCTGGCGGCGTGCTTAACACATGCAAGTCGAGCGGAAAGSGCTTCGGGGGTACTCGAGCGGCGAACGGGTGAGTAACACGTGAGCAACCTGCCCTCGACTCTGGGATAAGCCTGGGAAACCGGGTCTAATACCGGATACGACCCATCATCGCATGGTGTGTGGGTGGAAAGATTTGGTTCGGTCGGGGATGGGCTCGCGGCCTATCAGCTTGTTGGTGGGGTGACGGCCTACCAAGGCGACGACGGGTAACCGGCCTGAGAGGGCGACCGGTCACACTGGGACTGAGACACGGCCCAGACTCTACGGGAGGCAGCAGTGGGGAATATTGCGCAATGGGCGGAAGCCTGACGCAGCGACGCCGCGTGGGGGATGACGGCTTCGGGTTGTAAAC…
Bacteria	Actinomycetota	Actinomycetes	Streptosporangiales	Thermomonosporaceae	Actinomadura	viridis	NA	ATCC 27103; BCRC 13398; CBS 833.70; CCRC 13398; CIP 105478; DSM 43175; IFO 15238; IMET 9546; JCM 3112; KCTC 9290; NBRC 15238; VKM Ac-1315	https://lpsn.dsmz.de/species/actinomadura-viridis	772759	GACGAACGCTGGCGGCGTGCTTAACACATGCAAGTCGAGCGGAAAGNCTTCGGGGGTACTCGAGCGGCGAACGGGTGAGTAACACGTGAGCAACCTGCCCCTGACTCTGGGATAAGCCTGGGAAACCGGGTCTAATACCGGATATGACCACCGTCCGCATGGGCTGGTGGTGGAAAGTTTTTCGGTTGGGGATGGGCTCGCGGCCTATCAGCTTGTTGGTGGGGTGATGGCCTACCAAGGCGACGACGGGTAACCGGCCTGAGAGGGCGACCGGTCACACTGGGACTGAGACACGGCCCAGACTCCTACGGGAGGCAGCAGTGGGGAATCTTGCGCAATGGGCGAAAGCCTGACGCAGCGACGCCGCGTGAGGGATGACGGCCTTCGGGTTGTAAACCT…
Bacteria	Actinomycetota	Actinomycetes	Streptosporangiales	Thermomonosporaceae	Actinomadura	xylanilytica	NA	BK147; DSM 46742; JCM 32746; KACC 20919; NBRC 109779; NCIMB 14771; NRRL B-24852	https://lpsn.dsmz.de/species/actinomadura-xylanilytica	790506	TTAGAGTTTGATCCTGGCTCAGGACGAACGCTGGCGGCGTGCTTAACACATGCAAGTCGAGCGGAAAGGCCCCTTCGGGGGTACTCGAGCGGCGAACGGGTGAGTAACACGTGAGCAACCTGCCCCCGACTCTGGGATAAGCCTGGGAAACTGGGTCTAATACCGGATGTTACTACTGGCCGCATGGTCTGGTGGTGGAAAGTTTTTCGGTTGGGGATGGGCTCGCGGCCTATCAGCTTGTTGGTGGGGTAATGGCCTACCAAGGCGACGACGGGTAACCGGCCTGAGAGGGCGACCGGTCACACTGGGACTGAGACACGGCCCAGACTCCTACGGGAGGCAGCAGTGGGGAATATTGCGCAATGGGCGGAAGCCTGACGCAGCGACGCCGCGTGAGGG…
Bacteria	Actinomycetota	Actinomycetes	Streptosporangiales	Thermomonosporaceae	Actinomadura	yumaensis	NA	ATCC 43060; CIP 105436; IFO 14689; JCM 3369; KCTC 9495; LL-C23024; NBRC 14689; NRRL 12515	https://lpsn.dsmz.de/species/actinomadura-yumaensis	783294	GGCGGCGTGCTTAACACATGCAAGTCGAGCGGAAAGGCCCCTTCGGGGGTACTCGAGCGGCGAACGGGTGAGTAACACGTGAGCAACCTGCCCCTGACTCTGGGATAAGCCCGGGAAACTGGGTCTAATACCGGATACAACCATTGGTCGCATGGCCGGGTGGTGGAAAGTTTTTCGGTTGGGCATGGGCTCGCGGCCTATCAGCTTGTTGGTGGGGTGATGGCCTACCAAGGCGACGACGGGTAACCGGCCTGAGAGGGCGACCGGTCACACTGGGACTGAGACACGGCCCAGACTCCTACGGGAGGCAGCAGTGGGGAATATTGCGCAATGGGCGGAAGCCTGACGCAGCGACGCCGCGTGGGGGATGACGGCCTTCGGGTTGTAAACCTCTTTCAG…
Bacteria	Actinomycetota	Acidimicrobiia	Acidimicrobiales	Iamiaceae	Actinomarinicola	tropica	NA	CGMCC 1.17503; KCTC 49408; SCSIO 58843	https://lpsn.dsmz.de/species/actinomarinicola-tropica	7899	GCAGTCGAGCGGGGTCCAACCAGTGGCAACACTGGGGACGACCTAGCGGCGAACGGGTGAGTAACACGTGAGGAACCTGCCCCGAAGACCGGGATAACCCGAGGAAACTCGAGCTAATACCGGATGCCCCCATCAGATCGCATGTTCAGATGGGGAAATGTCTTTTCGCTTCGGGAGGGCCTCGCGGCCTATCAGCTTGTTGGTGGGGTAACGGCCTACCAAGGCATCGACGGGTAGCTGGTCTGAGAGGACGATCAGCCACACTGGGACTGAGACACGGCCCAGACTCCTACGGGAGGCAGCAGTAGGGAATCTTGCGCAATGGGCGAAAGCCTGACGCAGCAACGCCGCGTGGGGGATGAAGGCTCTCGGGTTGTAAACCCCTTTCAGCAGGGACGA…
Bacteria	Actinomycetota	Actinomycetes	Actinomycetales	Actinomycetaceae	Actinomyces	acetigenes	NA	ATCC 49340; CCUG 34286; CCUG 35339; VPI D163E-3	https://lpsn.dsmz.de/species/actinomyces-acetigenes	49282	CTATCAGCTTGTTGGTGGGGTGATGGCCTACCAAGGCGGTGACGGGTAGCCGGCCTGAGAGGGTGGACGGTCACACTGGGACTGAGACACGGCCCAGACTCCTACGGGAGGCAGCAGTGGGGAATATTGCACAATGGGCGCAAGCCTGATGCAGCGACGCCGCGTGAGGGATGGAGGCCTTCGGGTTGTGAACCTCTTTCGCCAGTGAAGCAGGCCTGCCCCTGGTGGGTGGGTTGACGGTAGCTGGATAAGAAGCGCCGGCTAACTACGTGCCAGCAGCCGCGGTAATACGTAGGGCGCGAGCGTTGTCCGGAATTATTGGGCGTAAAGAGCTCGTAGGCGGCTGGTCGCGTCTGTCGTGAAATCCTCTGGCTTAACTGGGGGCTTGCGGTGGGTACG…
Bacteria	Actinomycetota	Actinomycetes	Actinomycetales	Actinomycetaceae	Actinomyces	bovis	NA	ATCC 13683; CCUG 31996; CIP 103258; DSM 43014; NCTC 11535	https://lpsn.dsmz.de/species/actinomyces-bovis	772765	GATCCTGGCTCAGGACGAACGCTGCCGGCGTGCTTAACACATGCAAGTCGAACGGTGAAGCCCAGNTTGCTGGGTGGATGAGTGGCGAACGGGTGAGTAACACGTGAGTAACCTGCCCCTGACTTCTGGATAACCGCTTGAAAGGGTGGCTAATACGGGATATTTTGGCCTGCTCGCATGGGTGGGTTTGGAAAGGTTCTTTTTCTGGTTGGGGATGGGCTCGCGGCCTATCAGCTTGTTGGTGGGGTGATGGCCTACCAAGGCTTTGACGGGTAGCCGGCCTGAGAGGGTGGACGGCCACACTGGGACTGAGACACGGCCCAGACTCCTACGGGAGGCAGCAGTGGGGAATATTGCACAATGGGCGCAAGCCTGATGCAGCGACGCCGCGTGAGGGAT…
Bacteria	Actinomycetota	Actinomycetes	Actinomycetales	Actinomycetaceae	Actinomyces	bowdenii	NA	CCUG 37421; CIP 106647; DSM 15435; M1327/96/1	https://lpsn.dsmz.de/species/actinomyces-bowdenii	772766	GGACGAACGCTGGCGGCGTGCTTAACACATGCAAGTCGAAGCGGTGAAGCCCTTTTTTGGGTGGATGAGTGGCGAACGGGTGAGTAACACGTGAGTAACCTGCCCCCTTCTTCTGGATAACCTCATGAAAGTGGGGCTAATACGGGATATTCTGGTCTGGTCGCATGGCTGGGCTGGGAAAGATGCGCCTTTTGGGTGTTTTTGGTGGGGGATGGGCTCGCGGCCTATCAGCTTGTTGGTGGGGTGATGGCCTACCAAGGCGGTGACGGGTAGCCGGCCTGAGAGGGTGGACGGCCACACTGGGACTGAGACACGGCCCAGACTCCTACGGGAGGCAGCAGTGGGGAATATTGCACAATGGGCGCAAGCCTGATGCAGCGACGCCGCGTGAGGGATGGA…
Bacteria	Actinomycetota	Actinomycetes	Actinomycetales	Actinomycetaceae	Actinomyces	capricornis	NA	DSM 111732; JCM 34236; MAS-1	https://lpsn.dsmz.de/species/actinomyces-capricornis	28860	TTGGAGAGTTTGATCCTGGCTCAGGACGAACGCTGGCGGCGTGCTTAACACATGCAAGTCGAACGGTGAAGCCCTTTTTTGGGTGGATGAGTGGCGAACGGGTGAGTAACACGTGAGTAACCTGCCCCCTTCTTCTGGATAACCTCATGAAAGTGGGGCTAATACGGGATATTCTGGTCTGTGCGCATGCATGGGTTGGGAAAGGTTTTTTTCTGGTGGGGGATGGGCTCGCGGCCTATCAGCTTGTTGGTGGGGTGATGGCCTACCAAGGCGGTGACGGGTAGCCGGCCTGAGAGGGTGGACGGCCACACTGGGACTGAGACACGGCCCAGACTCCTACGGGAGGCAGCAGTGGGGAATATTGCACAATGGGCGCAAGCCTGATGCAGCGACGCCGCG…
Bacteria	Actinomycetota	Actinomycetes	Actinomycetales	Actinomycetaceae	Actinomyces	catuli	NA	CCUG 41709; CIP 106507; DSM 15415; M1192/98/1	https://lpsn.dsmz.de/species/actinomyces-catuli	772769	CGGCGTGCTTAACACATGCAAGTCGAACGGTGAAGCCCCTTTTTTTGGGGTGGATGAGTGGCGAACGGGTGAGTAACACGTGAGTAACCTGCCCCTGACTCCTGGATAACTGCTTGAAAGGGTGGCTAATACGGGGTGTCCTGGCCTGGGCGCATGTCTGGGTTTGGAAAGATTCCATGTTTTTGGTTTTGGTTGGGGATGGGCTCGCGGCCTATCAGCTTGTTGGTGGGGTGATGGCCTACCAAGGCGTTGACGGGTAGCCGGCCTGAGAGGGTGGACGGTCACACTGGGACTGAGACACGGCCCAGACTCCTACGGGAGGCAGCAGTGGGGAATATTGCACAATGGGCGCAAGCCTGATGCAGCGACGCCGCGTGAGGGATGACGGCCTTCGGGTTG…
Bacteria	Actinomycetota	Actinomycetes	Actinomycetales	Actinomycetaceae	Actinomyces	dentalis	NA	CCUG 48064; CIP 108337; DSM 19115; R18165	https://lpsn.dsmz.de/species/actinomyces-dentalis	783300	TCAGGACGAACGCTGGCGGCGTGCTTAACACATGCAAGTCGAACGGGCCCGCCCCTGTTTTTGGGGGTGGGTTGAGTGGCGAACGGGTGAGTATCACGTGAGTAACCTGCCCCCTGCTCCTGGATAACTGCTTGAAAGGGCGGCTAATACGGGGTGTGCCGGCTGGTCCGCATGGGCCTGGTCGGGATAGTTTCATCTTCGGGTGTTTCGGTGGGGGATGGGCTCGCGGCCTATCAGCTTGTTGGTGGGGTGATGGCCCACCAAGGCGGTGACGGGTAGCCGGCCTGAGAGGGTGGGCGGCCACACTGGGACTGAGACACGGCCCAGACTCCTGCGGGAGGCAGCAGTGGGGGGTATTGCACAATGGGCGGAAGCCTGATGCAGCGACGTCGCGTGAGG…
Bacteria	Actinomycetota	Actinomycetes	Actinomycetales	Actinomycetaceae	Actinomyces	denticolens	NA	ATCC 43322; CCUG 32758; CIP 103126; DSM 20671; NCTC 11490; Sh 8/4303	https://lpsn.dsmz.de/species/actinomyces-denticolens	772771	TGCTTAACACATGCAAGTCGAACGGTGATGCCCTGGCTTTTGTTGGGGTGGATGAGTGGCGAACGGGTGAGTAACACGTGAGTAACCTGCCCCCTTCTTCTGGATACCGCCACGAAAGTGGTGTTAATACGGGATATTCTGGCTCTGTCGCATGGTGGGGTTGGGAAAGGTCTTTTGTCTGGTGGGGGATGGGCTCGCGGCCTATCAGCTTGTTGGTGGGGTGATGGCCTACCAAGGCGTTGACGGGTAGCCGGCCTGAGAGGGTGGACGGGCACACTGGGACTGAGACACGGCCCAGACTCCTACGGGAGGCAGCAGTGGGGAATATTGCACAATGGGCGGAAGCCTGATGCAGCGACGCCGCGTGAGGGATGGAGGCCTTCGGGTTGTGAACCTCTT…
Bacteria	Actinomycetota	Actinomycetes	Actinomycetales	Actinomycetaceae	Actinomyces	faecalis	NA	GDMCC 1.1952; JCM 34355; ZJ34	https://lpsn.dsmz.de/species/actinomyces-faecalis	20074	AGAGTTTGATCCTGGCTCAGGACGAACGCTGGCGGCGTGCTTAACACATGCAAGTCGAACGGTGATCCTCAAGCTTGCTTGGGGTGATGAGTGGCGAACGGGTGAGTAACACGTGAGTAACCTGCCCCCTTCTTCTGGATAACTGCTTGAAAGGGTAGCTAATACGGGATATTCTGGCCTGCTCGCATGGGTGGGTTTGGAAAGGGTTTTCTGGTGGGGGATGGGCTCGCGGCCTATCAGCTTGTTGGTGGGGTGATGGCCTACCAAGGCGGTGACGGGTAGCCGGCCTGAGAGGGTGGACGGCCACACTGGGACTGAGACACGGCCCAGACTCCTACGGGAGGCAGCAGTGGGGAATATTGCACAATGGGCGCAAGCCTGATGCAGCGACGCCGCGTG…
Bacteria	Actinomycetota	Actinomycetes	Actinomycetales	Actinomycetaceae	Actinomyces	gaoshouyii	NA	CGMCC 4.7372; DSM 104049; pika_113	https://lpsn.dsmz.de/species/actinomyces-gaoshouyii	795807	GACGAACGCTGGCGGCGTGCTTAACACATGCAAGTCGAACGGTGAAGCCCTGGCTTTTGTTGGGGTGGATGAGTGGCGAACGGGTGAGTAACACGTGAGTAACCTGCCCCCTTCTTCTGGATACCGCCACGAAAGTGGTGTTAATACGGGATATTCTGGCTCTGTCGCATGGTGGGGTTGGGAAAGGTCTTTTGTCTGGTGGGGGATGGGCTCGCGGCCTATCAGCTTGTTGGTGGGGTGATGGCCTACCAAGGCTTTGACGGGTAGCCGGCCTGAGAGGGTGGACGGCCACACTGGGACTGAGACACGGCCCAGACTCCTACGGGAGGCAGCAGTGGGGGATATTGCACAATGGGCGGAAGCCTGATGCAGCGACGCCGCGTGAGGGATGGAGGCCTT…
Bacteria	Actinomycetota	Actinomycetes	Actinomycetales	Actinomycetaceae	Actinomyces	gerencseriae	NA	ATCC 23860; CCUG 32936; CCUG 34703; CDC W838; CIP 105418; DSM 6844; JCM 12963; VPI 12594	https://lpsn.dsmz.de/species/actinomyces-gerencseriae	772780	TCGAACGGGCTTCTGGGGTTCTGGCTTTTTTGGTTGGGGTTCTGGGGGTTAGTGGCGAACGGGTGAGTAACACGTGAGTAACCTGCCCTTCACTTCTGGATAACCGCTTGAAAGGGTGGCTAATACGGGATGTTTCTGGGTCTGTCGCATGGCGGGTTCGGGAAAGATGGCACTGTTTGGTGTTTTTGGTGGGGGATGGGCTCGCGGCCTATCAGCTTGTTGGTGGGGTGATGGCCTGCCAAGGCTTTGACGGGTAGCCGGCCTGAGAGGGTGGGCGGTCACACTGGGACTGAGATACGGCCCAGACTCCTACGGGAGGCAGCAGTGGGGAATATTGCACAATGGGCGGAAGCCTGATGCAGCGACGTCGCGTGAGGGATGGAGGCCTTCGGGTTGTGA…
Bacteria	Actinomycetota	Actinomycetes	Actinomycetales	Actinomycetaceae	Actinomyces	graevenitzii	NA	CCM 4739; CCUG 27294; CIP 105737; DSM 15540; NCTC 14281	https://lpsn.dsmz.de/species/actinomyces-graevenitzii	772784	GGCGGCGTGCTTAACACATGCAAGTCGAACGAAAATACCAAGCTTGCTTGGTTGATTAGTGGCGAACGGGTGAGTAACACGTGAGTAACCTGCCCCTTACTTTCCTGGATAACTGCTCGAAAGGGTAGCTAATACGGGATATTCTGACCAGCCTGCATGGGTTGGTTTGGAAAGGTTGTTTTTCTGGTAAGGGATGGGCTCGCGGCCTATCAGCTTGTTGGTGGGGTGATGGCCTACCAAGGCTTTGACGGGTAGCCGGCCTGAGAGGGTGGACGGTCACACTGGGACTGAGATACGGCCCAGACTCCTACGGGAGGCAGCAGTGGGGAATATTGCACAATGGGCGCAAGCCTGATGCAGCGACGCCGCGTGAGGGATGAAGGCCTTCGGGTTGTAAAC…
Bacteria	Actinomycetota	Actinomycetes	Actinomycetales	Actinomycetaceae	Actinomyces	haliotis	NA	JCM 18848; KACC 17211; WL80	https://lpsn.dsmz.de/species/actinomyces-haliotis	791539	GACGAACGCTGGCGGCGTGCTTAACACATGCAAGTCGAACGGTGAAGCCCCAGCTTGCTGGGGTGGATGAGTGGCGAACGGGTGAGTAACACGTGAGTAACCTGCCCCCTTCTCCTGGATAACTGCCGGAAACGGTAGCTAATACGGGATATTCAGGTCCTACCGCATGGTGGGGTCTGGAAAGGTTTTTCTGGTGGGGGATGGGCTCGCGGCCTATCAGCTTGTTGGTGGGGTGATGGCCTACCAAGGCCTTGACGGGTAGCCGGCCTGAGAGGGTGGACGGTCACACTGGGACTGAGACACGGCCCAGACTCCTACGGGAGGCAGCAGTGGGGAATATTGCACAATGGGCGCAAGCCTGATGCAGCGACGCCGCGTGAGGGATGAAGGCCTTCGGGT…
Bacteria	Actinomycetota	Actinomycetes	Actinomycetales	Actinomycetaceae	Actinomyces	howellii	NA	ATCC 43323; CCUG 32757; CIP 103127; NCTC 11636; Sh 7/4276	https://lpsn.dsmz.de/species/actinomyces-howellii	783307	CTTAACACATGCAAGTCGAACGGGCTGCGCCTGCCCTTGTGGTGGGTGTGGTTAGTGGCGAACGGGTGAGTAACACGTGAGTAACCTGCCCCTCACTCCTGGATAACCGCTTGAAAGGGTGGCTAATACGGGGTGTTCTGGTCCTGCTGCATGGTGGGGTTGGGAAAGATGCACTGTTAGGGTGTTTTTGGTGGGGGATGGGCTCGCGGCCTATCAGCTTGTTGGTGGGGTGATGGCCTACCAAGGCGGTGACGGGTAGCCGGCCTGAGAGGGTGGACGGCCACACTGGGACTGAGACACGGCCCAGACTCCTACGGGAGGCAGCAGTGGGGAATATTGCACAATGGGCGGAAGCCTGATGCAGCGACGCCGCGTGAGGGATGGAGGCCTTCGGGTTGT…
Bacteria	Actinomycetota	Actinomycetes	Actinomycetales	Actinomycetaceae	Actinomyces	israelii	NA	ATCC 12102; CCUG 18307; CIP 103259; DSM 43320; JCM 12964; NCTC 12972	https://lpsn.dsmz.de/species/actinomyces-israelii	772789	AGAGTTTGATCCTGGCTCAGGACGAACGCTGGCGGCGTGCTTAACACATGCAAGTCGAACGGGTCTGCCTTGTTTTTTGCGGGGTGGGTTAGTGGCGAACGGGTGAGTAACACGTGAGTAACCTGCCCCTCACTTCTGGATAACCGCTTGAAAGGGTGGCTAATACGGGGTGTTCTGGCTGTGCCGCATGGTGTGGCTGGGAAAGATTCACTTTTGTGGTGTTTTGGTGGGGGATGGGCTCGCGGCCTATCAGCTTGTTGGTGGGGTGATGGCCTGCCAAGGCTTTGACGGGTAGCCGGCCTGAGAGGGTGGGCGGTCACACTGGGACTGAGATACGGCCCAGACTCCTGCGGGAGGCAGCAGTGGGGGGTATTGCACAATGGGCGGAAGCCTGATGCA…
Bacteria	Actinomycetota	Actinomycetes	Actinomycetales	Actinomycetaceae	Actinomyces	johnsonii	NA	ATCC 49338; CCUG 34287; DSM 23038; JCM 16129	https://lpsn.dsmz.de/species/actinomyces-johnsonii	787741	AGAGTTTGATCCTGGCTCAGGACGAACGCTGGCGGCGTGCTTAACACATGCAAGTCGAACGGTGAAGCGCTTGCCTTTTTGGTGGGTGTGGATGAGTGGCGAACGGGTGAGTAACACGTGAGTAACCTGCCCTCTTCTTCTGGATAACCTCATGAAAGTGGGGCTAATACGGGGTATTCCGGGTCTGTCGCATGGCGGGTTTGGGAAAGATTGCGCCTTTGGGTGTTTTCGGTGGGGGATGGGCTCGCGGCCTATCAGCTTGTTGGTGGGGTGATGGCCTACCAAGGCGGTGACGGGTAGCCGGCCTGAGAGGGTGGACGGCCACACTGGGACTGAGACACGGCCCAGACTCCTGCGGGAGGCAGCAGTGGGGAATATTGCACAATGGGCGCAAGCCTG…
Bacteria	Actinomycetota	Actinomycetes	Actinomycetales	Actinomycetaceae	Actinomyces	lilanjuaniae	NA	2129; CGMCC 4.7483; DSM 106426	https://lpsn.dsmz.de/species/actinomyces-lilanjuaniae	5573	AGAGTTTGATCCTGGCTCAGGACGAACGCTGGCGGCGTGCCTAACACATGCAAGTCGTACGGTGATGCCTGGTCCGCTGTTGTGGTGGGCTGGGTGGATGAGCGGCGAACGGGTGAGTAACACGTGAGCAACCTGCCCTCCTCTCCTGGATAACCTCATGAAAGTGGGGCTAATACGGGGTGTGCTCGTGCTGGTCGCATGGCTGGTGCGGGATAGGGCCTGCCTTGGGTGGGTCTGGTGGGGGATGGGCTCGCGGCCTATCAGCTTGTTGGTGGGGTGATGGCCTACCAAGGCGGTGACGGGTAGCCGGCCTGAGAGGGTGGGCGGCCACACTGGGACTGAGACACGGCCCAGACTCCTGCGGGAGGCAGCAGTGGGGGATATTGCACAATGGGCGGA…
Bacteria	Actinomycetota	Actinomycetes	Actinomycetales	Actinomycetaceae	Actinomyces	marmotae	NA	GDMCC 1.1724; JCM 34091; zg-325	https://lpsn.dsmz.de/species/actinomyces-marmotae	18291	AGAGTTTGATCCTGGCTCAGGACGAACGCTGGCGGCGTGCTTAACACATGCAAGTCGAACGGTGAAGCCCTGGCTTTTGTTGGGGTGGATGAGTGGCGAACGGGTGAGTAACACGTGAGTAACCTGCCCCCTTCTTCTGGATACCGCCACGAAAGTGGTGTTAATACGGGATATTCTGGTCCTGCCGCATGGTGGGGTTGGGAAAGGTTTTTTCTGGTGGGGGATGGGCTCGCGGCCTATCAGCTTGTTGGTGGGGTGATGGCCTACCAAGGCTTTGACGGGTAGCCGGCCTGAGAGGGTGGACGGCCACACTGGGACTGAGACACGGCCCAGACTCCTACGGGAGGCAGCAGTGGGGAATATTGCACAATGGGCGGAAGCCTGATGCAGCGACGCCGC…
Bacteria	Actinomycetota	Actinomycetes	Actinomycetales	Actinomycetaceae	Actinomyces	massiliensis	NA	4401292; CCUG 53522; CSUR P18; DSM 23047; JCM 16130	https://lpsn.dsmz.de/species/actinomyces-massiliensis	787743	AGAGTTTGATCCTGGCTCAGGACGAACGCTGGCGGCGTGCTTAACACATGCAAGTCGAACGGGCCTTGTCCCCTTTTTTTTGGGGGTGGGGTTAGTGGCGAACGGGTGAGTAACACGTGAGTAACCTGCCCCTCACTTCTGGATAACCGCTTGAAAGGGTGGCTAATACGGGGTGTTCTGGCCTGCTCGCATGGGTGGGTTTGGAAAGATTCGACCGGTTTTGGTTGTTTTGGTGGGGGATGGGCTCGCGGCCTATCAGCTTGTTGGTGGGGTGATGGCCTGCCAAGGCTTTGACGGGTAGCCGGCCTGAGAGGGTGGGCGGTCACACTGGGACTGAGACACGGCCCAGACTCCTACGGGAGGCAGCAGTGGGGAATATTGCACAATGGGCGCAAGCCT…
Bacteria	Actinomycetota	Actinomycetes	Actinomycetales	Actinomycetaceae	Actinomyces	naeslundii	NA	ATCC 12104; CCUG 18310; CCUG 2238; CCUG 32832; CCUG 35333; CDC W826; CIP 103128; DSM 43013; Howell 279; JCM 8349; NCTC 10301	https://lpsn.dsmz.de/species/actinomyces-naeslundii	772795	AGAGTTTGATCCTGGCTCAGGACGAACGCTGGCGGCGTGCTTAACACATGCAAGTCGAACGGTGAAGGGGCCTGCTTTTGTGGGTCCTGGATGAGTGGCGAACGGGTGAGTAACACGTGAGTAACCTGCCCCCTTCTTCTGGATAACCGCATGAAAGTGTGGCTAATACGGGATATTCTGGGTCTGTCGCATGGTGGGCCTGGGAAAGATTGCGCCTTTTTTGGTGTTTTTGGTGGGGGATGGGCTCGCGGCCTATCAGCTTGTTGGTGGGGTGATGGCCTGCCAAGGCGGTGACGGGTAGCCGGCCTGAGAGGGTGGACGGTCACACTGGGACTGAGACACGGCCCAGACTCCTACGGGAGGCAGCAGTGGGGAATATTGCACAATGGGCGCAAGCCT…
Bacteria	Actinomycetota	Actinomycetes	Actinomycetales	Actinomycetaceae	Actinomyces	oricola	NA	CCUG 46090; CIP 107639; DSM 17234; R5292	https://lpsn.dsmz.de/species/actinomyces-oricola	772799	GACGAACGCTGGCGGCGTGCTTAACACATGCNAGTCGAACGGGCCGGCCCCTTGTTTTTTGGGGGGTTGGTTGAGTGGCGAACGGGTGAGTAACACGTGAGTAACCTGCCCTCTTCTTCTGGATAACCGCATGAAAGTGTGGCTAATACGGGATATTCTGGTCTGCCTGCATGGGTGGGTTGGGAAAGATTCACTTTGGTGTTTTGGTGGGGGATGGGCTCGCGGCCTATCAGCTTGTTGGTGGGGTGATGGCCTACCAAGGCGGTGACGGGTAGCCGGCCTGAGAGGGTGGGCGGTCACACTGGGACTGAGATACGGCCCAGACTCCTACGGGAGGCAGCAGTGGGGGATATTGCACAATGGGCGGAAGCCTGATGCAGCGACGTCGCGTGAGGGATG…
Bacteria	Actinomycetota	Actinomycetes	Actinomycetales	Actinomycetaceae	Actinomyces	oris	NA	ATCC 27044; CCUG 34288; DSM 23056; JCM 16131	https://lpsn.dsmz.de/species/actinomyces-oris	787742	AGAGTTTGATCCTGGCTCAGGACGAACGCTGGCGGCGTGCTTAACACATGCAAGTCGAACGGTGAAGGGACCGGTTTTTGCTGGTTCTGGATGAGTGGCGAACGGGTGAGTAACACGTGAGTAACCTGCCCCCTTCTTCTGGATAACCGCATGAAAGTGTGGCTAATACGGGATATTCTGTGCCTGCTGCATGGTGGGTGTGGGAAAGATGCGCCTTTGGGTGTTTTTGGTGGGGGATGGGCTCGCGGCCTATCAGCTTGTTGGTGGGGTGATGGCCTACCAAGGCGGTGACGGGTAGCCGGCCTGAGAGGGTGGACGGTCACACTGGGACTGAGACACGGCCCAGACTCCTACGGGAGGCAGCAGTGGGGAATATTGCACAATGGGCGCAAGCCTGAT…
Bacteria	Actinomycetota	Actinomycetes	Actinomycetales	Actinomycetaceae	Actinomyces	procaprae	NA	CGMCC 4.7566; dk561; JCM 33484	https://lpsn.dsmz.de/species/actinomyces-procaprae	18292	NA
Bacteria	Actinomycetota	Actinomycetes	Actinomycetales	Actinomycetaceae	Actinomyces	qiguomingii	NA	410; CGMCC 1.16361; DSM 106201	https://lpsn.dsmz.de/species/actinomyces-qiguomingii	5609	AGAGTTTGATCCTGGCTCAGGACGAACGCTGGCGGCGTGCTTAACACATGCAAGTCGAACGGGCCTGCTTGCTTTTTTGGTGGGTGAGTTAGTGGCGAACGGGTGAGTAACACGTGAGTAACCTGCCCTCTTCTCCTGGATAACTGCTTGAAAGGGCGGCTAATACGGGGTGGTCTGGCCTGCCTGCATGGGTGGGTTGGTATAGGTTCAACTGTTTGGTTGTTCTGGTGGGGGATGGGCTCGCGGCTTATCAGCTTGTTGGTGGGGTGATGGCTTACCAAGGCTTTGACGGGTAGCCGGCCTGAGAGGGTGGACGGTCACACTGGAACTGAGATACGGCCCAGACTCCTGCGGGAGGCAGCAGTGGGGAATATTGCACAATGGGCGGAAGCCTGATGC…
Bacteria	Actinomycetota	Actinomycetes	Actinomycetales	Actinomycetaceae	Actinomyces	radicidentis	NA	CCUG 36733; CIP 106352; DSM 15433	https://lpsn.dsmz.de/species/actinomyces-radicidentis	772802	TGGCTCAGGACGAACGCTGGCGGCGTGCTTAACACATGCAAGTCGAACGGTGAAGCCCCAGCTTGCTGGGGTGGATGAGTGGCGAACGGGTGAGTAACACGTGAGTAACCTGCCCCCTTCTTCTGGATAACTGCCGGAAACGGTAGCTAATACGGGATACTCATTCCCTGCCGCATGGTGGGGTTTGGAAAGGTTTTTCTGGTGGGGGATGGGCTCGCGGCCTATCAGCTTGTTGGTGGGGTGATGGCCTACCAAGGCTTTGACGGGTAGCCGGCCTGAGAGGGTGGACGGTCACACTGGGACTGAGACACGGCCCAGACTCCTACGGGAGGCAGCAGTGGGGAATATTGCACAATGGGCGCAAGCCTGATGCAGCGACGCCGCGTGAGGGATGAAGGC…
Bacteria	Actinomycetota	Actinomycetes	Actinomycetales	Actinomycetaceae	Actinomyces	respiraculi	NA	GDMCC 1.1950; JCM 34356; ZJ750	https://lpsn.dsmz.de/species/actinomyces-respiraculi	20075	AGAGTTTGATCCTGGCTCAGGACGAACGCTGGCGGCGTGCTTAACACATGCAAGTCGAACGGGCTGCCTGCGGGCTTTGTGTTTGTGGGTGGTGAGTGGCGAACGGGTGAGTAACACGTGAGTAACCTGCCCTCTTCTTCTGGATAACCTCATGAAAGTGGGGCTAATACGGGGTATTCTGGCCTGCTCGCATGGGTGGGTTGGGAAAGATTCTGGTCTTTTGGCTGGTTTTGGTGGGGGATGGGCTCGCGGCCTATCAGCTTGTTGGTGGGGTGATGGCCTACCAAGGCTTTGACGGGTAGCCGGCCTGAGAGGGTGGACGGCCACACTGGGACTGAGACACGGCCCAGACTCCTGCGGGAGGCAGCAGTGGGGAATATTGCACAATGGGCGCAAGCC…
Bacteria	Actinomycetota	Actinomycetes	Actinomycetales	Actinomycetaceae	Actinomyces	ruminicola	NA	B 71; CGMCC 1.5030; DSM 27982; JCM 13352	https://lpsn.dsmz.de/species/actinomyces-ruminicola	785391	GACGAACGCTGGCGGCGTGCTTAACACATGCAAGTCGAACGGGCTTTCCTGCCGGTTTTTGCTGGTGGGTTGGTTAGTGGCGAACGGGTGAGTAACACGTGAGTAACCTGCCCTCTTCTCCTGGATAACTGCTTGAAAGGGCGGCTAATACGGGGTGGTCTGGCCTGCCTGCATGGGTGGGTTGGTATAGGTTCAGCATTTTGTTGTTCCGGTGGGGGATGGGCTCGCGGCTTATCAGCTTGTTGGTGGGGTGATGGCTTACCAAGGCTTTGACGGGTAGCCGGCCTGAGAGGGTGGACGGTCACACTGGGACTGAGATACGGCCCAGACTCCTGCGGGAGGCAGCAGTGGGGAATATTGCACAATGGGCGGAAGCCTGATGCAGCGACGTCGCGTGAG…
Bacteria	Actinomycetota	Actinomycetes	Actinomycetales	Actinomycetaceae	Actinomyces	slackii	NA	ATCC 49928; CCUG 32792; CIP 103130; NCTC 11923; Sh 13/4563	https://lpsn.dsmz.de/species/actinomyces-slackii	783312	CGAACGCTGGCGGCGTGCTTAACACATGCAAGTCGAACGGGCTGGCCCTGGCTTTTTGTTGGGGTTGGTTAGTGGCGAACGGGTGAGTAACACGTGAGTAACCTGCCCCTCACTCCTTGGATAACCTCATGAAAGTGGGGCTAATACGGGATGCTCTGGTCCTGCTGCATGGTGGGGTCGGGAAAGATGACCCTTTGTGGTTTTTTTGGTGGGGGATGGGCTCGCGGCCTATCAGCTTGTTGGTGGGGTGATGGCCTACCAAGGCGGTGACGGGTAGCCGGCCTGAGAGGGTGGACGGCCACACTGGGACTGAGACACGGCCCAGACTCCTACGGGAGGCAGCAGTGGGGAATATTGCACAATGGGCGCAAGCCTGATGCAGCGACGCCGCGTGAGGGA…
Bacteria	Actinomycetota	Actinomycetes	Actinomycetales	Actinomycetaceae	Actinomyces	stomatis	NA	ATCC 51655; CCUG 33930; PK606	https://lpsn.dsmz.de/species/actinomyces-stomatis	49283	GCTCTGCTTTTGTGGGTCCTGGATGAGTGGCGAACGGGTGAGTAACACGTGAGTAACCTGCCCCCTTCTTCTGGATAACCGCATGAAAGTGTGGCTAATACGGGATATTCTGCGCCTGCTGCATGGTGGGTGTGGGAAAGATTGCGCCTTTGGGTGTTTTTGGTGGGGGATGGGCTCGCGGCCTATCAGCTTGTTGGTGGGGTGATGGCCTACCAAGGCGGTGACGGGTAGCCGGCCTGAGAGGGTGGACGGTCACACTGGGACTGAGACACGGCCCAGACTCCTACGGGAGGCAGCAGTGGGGAATATTGCACAATGGGCGCAAGCCTGATGCAGCGACGCCGCGTGAGGGATGGAGGCCTTCGGGTTGTGAACCTCTTTCGCCAGTGAAGCAGGCCT…
Bacteria	Actinomycetota	Actinomycetes	Actinomycetales	Actinomycetaceae	Actinomyces	timonensis	NA	7400942; CCUG 55928; CSUR P35; DSM 23838	https://lpsn.dsmz.de/species/actinomyces-timonensis	788611	GACGAACGCTGGCGGCGTGCTTAACACATGCAAGTCGAACGGTGAAGCTCCTGGCTTTTGTTGGGGGTGGATGAGTGGCGAACGGGTGAGTAACACGTGAGTAACCTGCCCCTTTCTTCTGGATACCGCCACGAAAGTGGTGTTAATACGGGATATTCTGGCYCTGTCGCATGGKGGGGTTGGGAAAGGTCTTTTCTGGTGGGGGATGGGCTCGCGGCCTATCAGCTTGTTGGTGGGGTGATGGCCTACCAAGGCGTTGACGGGTAGCCGGCCTGAGAGGGTGGACGGCCACACTGGGACTGAGACACGGCCCAGACTCCTACGGGAGGCAGCAGTGGGGAATATTGCACAATGGGCGGAAGCCTGATGCAGCGACGCCGCGTGAGGGATGGAGGCCTT…
Bacteria	Actinomycetota	Actinomycetes	Actinomycetales	Actinomycetaceae	Actinomyces	trachealis	NA	GDMCC 1.1956; JCM 34357; zg-993	https://lpsn.dsmz.de/species/actinomyces-trachealis	20076	AGAGTTTGATCCTGGCTCAGGATGAACGCTGGCGGCGTGCTTAACACATGCAAGTCGAACGGACTGCTTGCGGCTTTTTTGGTTGTGGGTGGTGAGTGGCGAACGGGTGAGTAACACGTGAGTAACCTGCCCTTTTCTTCTGGATAACCGCTTGAAAGGGTGGCTAATACGGGATATTCTGGCTTGCCTGCATGGGTGGGTTGGGAAAGATTCTGGTTTTTGGCTGGTTTTGGTGGGGGATGGGCTCGCGGCCTATCAGCTTGTTGGTGGGGTGATGGCTTACCAAGGCTTTGACGGGTAGCCGGCCTGAGAGGGTGGACGGCCACACTGGGACTGAGACACGGCCCAGACTCCTACGGGAGGCAGCAGTGGGGAATATTGCACAATGGGCGCAAGCCT…
Bacteria	Actinomycetota	Actinomycetes	Actinomycetales	Actinomycetaceae	Actinomyces	urogenitalis	NA	CCUG 38702; CIP 106421; DSM 15434; NCTC 14285	https://lpsn.dsmz.de/species/actinomyces-urogenitalis	772811	AGGACGAACGCTGGCGGCGTGCTTAACACATGCAAGTCGAACGGTGAAGCTCCAAGCTTGCTGGGGTGGATGAGTGGCGAACGGGTGAGTAACACGTGAGTAACCTGCCCCCTTCTTCTGGATAACTGCTTGAAAGGGTAGCTAATACGGGATATTCTGGCCTGCTCGCATGGGTGGGTTTGGAAAGGTTTTTTCTGGTGGGGGATGGGCTCGCGGCCTATCAGCTTGTTGGTGGGGTGATGGCCTACCAAGGCGGTGACGGGTAGCCGGCCTGAGAGGGTGGACGGCCACACTGGGACTGAGACACGGCCCAGACTCCTACGGGAGGCAGCAGTGGGGAATATTGCACAATGGGCGCAAGCCTGATGCAGCGACGCCGCGTGAGGGATGGAGGCCTTC…
Bacteria	Actinomycetota	Actinomycetes	Actinomycetales	Actinomycetaceae	Actinomyces	viscosus	NA	ATCC 15987; CCUG 14476; CIP 103147; DSM 43327; JCM 8353; NCTC 10951	https://lpsn.dsmz.de/species/actinomyces-viscosus	772815	AGAGTTTGATCCTGGCTCAGGACGAACGCTGGCGGCGTGCTTAACACATGCAAGTCGAACGGTGAAGGAGCCAGCTTGCTGGTTCTGGATGAGTGGCGAACGGGTGAGTAACACGTGAGTAACCTGCCCCCTTCTTCTGGATAACCGCATGAAAGTGTGGCTAATACGGGATATTCTGGGTCTGTCGCATGGTGGGCCTGGGAAAGGTTTGTTCCGGTGGGGGATGGGCTCGCGGCCTATCAGCTTGTTGGTGGGGTGATGGCCTACCAAGGCGGTGACGGGTAGCCGGCCTGAGAGGGTGGACGGTCACACTGGGACTGAGACACGGCCCAGACTCCTACGGGAGGCAGCAGTGGGGAATATTGCACAATGGGCGCAAGCCTGATGCAGCGACGCCGC…
Bacteria	Actinomycetota	Actinomycetes	Actinomycetales	Actinomycetaceae	Actinomyces	vulturis	NA	CGMCC 4.7366; DSM 103437; VUL7	https://lpsn.dsmz.de/species/actinomyces-vulturis	795379	GACGAACGCTGGCGGCGTGCTTAACACATGCAAGTCGAACGGTGAAGCATCCAGCTTGCTGGGTGTGGATGAGTGGCGAACGGGTGAGTAACACGTGAGTAACCTGCCCCCTTCTCTTGGATAACTGCCGGAAACGGTGGCTAATACGGGATATTCTGGCCATCCTGCATGGGGTGGTTTGGAAAGGTTTTTTCCGGTGGGGGATGGGCTCGCGGCCTATCAGCTTGTTGGTGGGGTGAAGGCCTACCAAGGCGATGACGGGTAGCCGGCCTGAGAGGGTGGACGGCCACACTGGGACTGAGACACGGCCCAGACTCCTACGGGAGGCAGCAGTGGGGAATATTGCACAATGGGCGAAAGCCTGATGCAGCGACGCCGCGTGAGGGATGACGGCCTTCG…
Bacteria	Actinomycetota	Actinomycetes	Actinomycetales	Actinomycetaceae	Actinomyces	weissii	NA	2298; 2298/06; CCM 7951; CCUG 61299; CIP 110333; DSM 24894; LMG 26472	https://lpsn.dsmz.de/species/actinomyces-weissii	790073	GGCTCAGGACGAACGCTGGCGGCGTGCTTAACACATGCAAGTCGAACGGTGATGCCTGGCTTTTGCTGGGTGGATGAGTGGCGAACGGGTGAGTAACACGTGAGTAACCTGCCCCCTTCTTCTGGATAACCGCCTGAAAGGGTGGCTAATACGGGATATTCTGGCCTGCTCGCATGGGTGGGTCTGGAAAGGTTTGTTTCTGGTGGGGGATGGGCTCGCGGCCTATCAGCTTGTTGGTGGGGTGATGGCCTACCAAGGCTTTGACGGGTAGCCGGCCTGAGAGGGTGGACGGCCACACTGGGACTGAGACACGGCCCAGACTCCTACGGGAGGCAGCAGTGGGGAATATTGCACAATGGGCGCAAGCCTGATGCAGCGACGCCGCGTGAGGGATGTAGG…
Bacteria	Actinomycetota	Actinomycetes	Actinomycetales	Actinomycetaceae	Actinomyces	wuliandei	NA	299; CGMCC 1.16320; JCM 33611	https://lpsn.dsmz.de/species/actinomyces-wuliandei	7900	AGAGTTTGATCCTGGCTCAGGACGAACGCTGGCGGCGTGCCTAACACATGCAAGTCGTACGGGCTGCGCCTGCTTTTTTGGTGGGTGTGGTCAGTGGCGAACGGGTGAGTAACACGTGAGCAACCTGCCCTCCTCTCCTGGATAACCTCATGAAAGTGGGGCTAATACGGGGTGTGCTCGTGCTGGTCGCATGGCTGGTGCGGGATAGGGCCTGCCTTGGGTGGGTCTGGTGGGGGATGGGCTCGCGGCCTATCAGCTTGTTGGTGGGGTGAGGGCCTACCAAGGCGGTGACGGGTAGCCGGCCTGAGAGGGTGGGCGGCCACACTGGGACTGAGACACGGCCCAGACTCCTGCGGGAGGCAGCAGTGGGGGATATTGCACAATGGGCGCAAGCCTGAT…
Bacteria	Actinomycetota	Actinomycetes	Pseudonocardiales	Pseudonocardiaceae	Actinomycetospora	aeridis	NA	NBRC 116543; OC33-EN06; TBRC 18349	https://lpsn.dsmz.de/species/actinomycetospora-aeridis	52762	GCTCAGGACGAACGCTGGCGGCGTGCTTAACACATGCAAGTCGAGCGGTAAGGCCCTTCGGGGTACACGAGCGGCGAACGGGTGAGTAACACGTGGGTGACCTGCCCTCCACTTCGGGATAAGCCTGGGAAACTGGGTCTAATACCGGATAGGACCTCCTGGTGCATGCTGGGTGGTGGAAAGTTTTTCGGTGGGGGATGGGCCCGCGGTCTATCAGCTTGTTGGTGGGGTGATGGCCTACCAAGGCGACGACGGATAGCCGGCCTGAGAGGGTGATCGGCCACACTGGGACTGAGACACGGCCCAGACTCCTACGGGAGGCAGCAGTGGGGAATCTTGCGCAATGGGCGGAAGCCTGACGCAGCAACGCCGCGTGAGGGATGACGGCCTTCGGGTTGT…
Bacteria	Actinomycetota	Actinomycetes	Pseudonocardiales	Pseudonocardiaceae	Actinomycetospora	atypica	NA	CGMCC 4.7093; DSM 45873; JCM 30775; NEAU st4	https://lpsn.dsmz.de/species/actinomycetospora-atypica	792000	AGAGTTTGATCCTGGCTCAGGACGAACGCTGGCGGCGTGCTTAACACATGCAAGTCGAGCGGTAAGGCCCTTCGGGGTACACGAGCGGCGAACGGGTGAGTAACACGTGGGTGACCTGCCCTCCACTCTGGGATAAGCCTGGGAAACCGGGTCTAATACCGGATAGGACTCCTGGATGCATGTCCGGGGGTGGAAAGTTTTTTCGGTGGGGGATGGGCCCGCGGTCTATCAGCTTGTTGGTGGGGTGATGGCCTACCAAGGCGACGACGGATAGCCGGCCTGAGAGGGTGATCGGCCACACTGGGACTGAGACACGGCCCTGACTCCTACGGGAGGCAGCAGTGGGGAATCTTGCGCAATGGGCGGAAGCCTGACGCAGCAACGCCGCGTGGGGGATGA…
Bacteria	Actinomycetota	Actinomycetes	Pseudonocardiales	Pseudonocardiaceae	Actinomycetospora	aurantiaca	NA	NBRC 116542; OC33-EN08; TBRC 18318	https://lpsn.dsmz.de/species/actinomycetospora-aurantiaca	52763	TTGTTGGAGAGTTTGATCCTGGCTCAGGACGAACGCTGGCGGCGTGCTTAACACATGCAAGTCGAGCGGTAAGGCCCTTCGGGGTACACGAGCGGCGAACGGGTGAGTAACACGTGGGTGACCTGCCCTCCACTCTGGGATAAGCCCGGGAAACTGGGTCTAATACCGGATAGGACCTCCTGGTGCATGCCGGGTGGTGGAAAGTTTTTTCGGTGGGGGATGGGCCCGCGGTCTATCAGCTTGTTGGTGGGGTGATGGCCTACCAAGGCGACGACGGATAGCCGGCCTGAGAGGGTGATCGGCCACACTGGGACTGAGACACGGCCCAGACTCCTACGGGAGGCAGCAGTGGGGAATCTTGCGCAATGGGCGGAAGCCTGACGCAGCAACGCCGCGTGG…
Bacteria	Actinomycetota	Actinomycetes	Pseudonocardiales	Pseudonocardiaceae	Actinomycetospora	callitridis	NA	CAP 335; DSM 101857; NRRL B-65350	https://lpsn.dsmz.de/species/actinomycetospora-callitridis	801289	GACGAACGCCGGCGGCGTGCTTAACACCTGCAAGTCGAGCGGTAAGGCCCTTCGGGGTACACGAGCGGCGAACGGGTGAGTAACACGTGGGTGACCTGCCCTCCACTTCGGGATAAGCCCGGGAAACTGGGTCTAATACCGGATATGACCTTGAAGCGCATGTTTCTTGGTGGAAAGTTTTTTCGGTGGGGGATGGGCCCGCGGTCTATCAGCTTGTTGGTGGGGTGATGGCCTACCAAGGCGACGACGGATAGCCGGCCTGAGAGGGTGATCGGCCACACTGGGACTGAGACACGGCCCAGACTCCTACGGGAGGCAGCAGTGGGGAATCTTGCGCAATGGGCGGAAGCCTGACGCAGCAACGCCGCGTGAGGGATGACGGCCTTCGGGTTGTAAACC…
Bacteria	Actinomycetota	Actinomycetes	Pseudonocardiales	Pseudonocardiaceae	Actinomycetospora	chiangmaiensis	NA	CCTCC AA 205017; DSM 45062; JCM 15998; YIM 6	https://lpsn.dsmz.de/species/actinomycetospora-chiangmaiensis	787184	CGGCTAGACGAACGNGGCGGCGTGTTAACACATGCAAGTCGAGCGGTAAGGCCCTTCGGGGTACACGAGCGGCGAACGGGTGAGTAACACGTGGGTGACCTGCCCTCCACTCTGGGATAAGCCTGGGAAACTGGGTCTAATACCGGATATGACCTTCGCATGCATGTGCGGGGGTGGAAAGTTTTTTCGGTGGGGGATGGGCCCGCGGTCTATCAGCTTGTTGGTGGGGTGATGGCCTACCAAGGCGACGACGGATAGCCGGCCTGAGAGGGTGATCGGCCACACTGGGACTGAGACACGGCCCAGACTCCTACGGGAGGCAGCAGTGGGGAATCTTGCGCAATGGGCGGAAGCCTGACGCAGCAACGCCGCGTGGGGGATGACGGCCTTCGGGTTGTA…
Bacteria	Actinomycetota	Actinomycetes	Pseudonocardiales	Pseudonocardiaceae	Actinomycetospora	chibensis	NA	DSM 45769; JCM 17978; KACC 14256; NBRC 103694; TT04-21	https://lpsn.dsmz.de/species/actinomycetospora-chibensis	789252	GACGAACGCTGGCGGCGTGCTTAACACATGCAAGTCGAGCGGTAAGGCCCTTCGGGGTACACGAGCGGCGAACGGGTGAGTAACACGTGGGTGACCTGCCCTCCACTTCGGGATAAGCCTGGGAAACTGGGTCTAATACCGGATATGACCAGGGGATGCATGTTTCTTGGTGGAAAGTTTTTTCGGTGGGGGATGGGCCCGCGGTCTATCAGCTTGTTGGTGGGGTGATGGCCTACCAAGGCGACGACGGATAGCCGGCCTGAGAGGGTGATCGGCCACACTGGGACTGAGACACGGCCCAGACTCCTACGGGAGGCAGCAGTGGGGAATCTTGCGCAATGGGCGGAAGCCTGACGCAGCAACGCCGCGTGAGGGATGACGGCCTTCGGGTTGTAAACC…
Bacteria	Actinomycetota	Actinomycetes	Pseudonocardiales	Pseudonocardiaceae	Actinomycetospora	chlora	NA	DSM 45770; JCM 17979; KACC 14252; NBRC 105900; TT07I-57	https://lpsn.dsmz.de/species/actinomycetospora-chlora	789253	GACGAACGCTGGCGGCGTGCTTAACACATGCAAGTCGAGCGGTAAGGCCCTTCGGGGTACACGAGCGGCGAACGGGTGAGTAACACGTGGGTGACCTGCCCTCCACTTCGGGATAAGCCTGGGAAACTGGGTCTAATACCGGATAGGACCATTGGATGCATGTCTGGTGGTGGAAAGTTTTTTCGGTGGGGGATGGGCCCGCGGTCTATCAGCTTGTTGGTGGGGTGATGGCCTACCAAGGCGACGACGGATAGCCGGCCTGAGAGGGTGATCGGCCACACTGGGACTGAGACACGGCCCAGACTCCTACGGGAGGCAGCAGTGGGGAATCTTGCGCAATGGGCGGAAGCCTGACGCAGCAACGCCGCGTGAGGGATGACGGCCTTCGGGTTGTAAACC…
Bacteria	Actinomycetota	Actinomycetes	Pseudonocardiales	Pseudonocardiaceae	Actinomycetospora	cinnamomea	NA	DSM 45771; IY07-53; KACC 14250; NBRC 105527	https://lpsn.dsmz.de/species/actinomycetospora-cinnamomea	789254	GACGAACGCTGGCGGCGTGCTTAACACATGCAAGTCGAGCGGTAAGGCCCTTCGGGGTACACGAGCGGCGAACGGGTGAGTAACACGTGGGTGACCTGCCCTCCACTTCGGGATAAGCCTGGGAAACTGGGTCTAATACCGGATAGGACCTCCGGATGCATGTCTGGTGGTGGAAAGTTTTGTCGGTGGGGGATGGGCCCGCGGTCTATCAGCTTGTTGGTGGGGTGATGGCCTACCAAGGCGACGACGGATAGCCGGCCTGAGAGGGTGATCGGCCACACTGGGACTGAGACACGGCCCAGACTCCTACGGGAGGCAGCAGTGGGGAATCTTGCGCAATGGGCGGAAGCCTGACGCAGCAACGCCGCGTGGGGGATGACGGCCTTCGGGTTGTAAACC…
Bacteria	Actinomycetota	Actinomycetes	Pseudonocardiales	Pseudonocardiaceae	Actinomycetospora	corticicola	NA	014-5; DSM 45772; KACC 14253; NBRC 103689	https://lpsn.dsmz.de/species/actinomycetospora-corticicola	789255	GACGAACGCTGGCGGCGTGCTTAACACATGCAAGTCGAGCGGTAAGGCCCTTCGGGGTACACGAGCGGCGAACGGGTGAGTAACACGTGGGTGACCTGCCCTCCACTCTGGGATAAGCCCGGGAAACTGGGTCTAATACCGGATAGGACTACTGGGTGCATGCCTGGTGGTGGAAAGTTTTTTCGGTGGGGGATGGGCCCGCGGTCTATCAGCTTGTTGGTGGGGTGATGGCCTACCAAGGCGACGACGGATAGCCGGCCTGAGAGGGTGATCGGCCACACTGGGACTGAGACACGGCCCAGACTCCTACGGGAGGCAGCAGTGGGGAATCTTGCGCAATGGGCGGAAGCCTGACGCAGCAACGCCGCGTGGGGGATGACGGCCTTCGGGTTGTAAACC…
Bacteria	Actinomycetota	Actinomycetes	Pseudonocardiales	Pseudonocardiaceae	Actinomycetospora	endophytica	NA	A-T 8314; NBRC 113235; TBRC 5722	https://lpsn.dsmz.de/species/actinomycetospora-endophytica	797840	CGCTCAGGACGAACGCTGGCGGCGTGCTTAACACATGCAAGTCGAGCGGTAAGGCCCTTCGGGGTACACGAGCGGCGAACGGGTGAGTAACACGTGGGTGACCTGCCCTCCACTTCGGGATAAGCCTGGGAAACTGGGTCTAATACCGGATAGGACCATTCCGCGCATGTGGTTTGGTGGAAAGTTTTTCGGTGGGGGATGGGCCCGCGGTCTATCAGCTTGTTGGTGGGGTGATGGCCTACCAAGGCGACGACGGATAGCCGGCCTGAGAGGGTGATCGGCCACACTGGGACTGAGACACGGCCCAGACTCCTACGGGAGGCAGCAGTGGGGAATCTTGCGCAATGGGCGAAAGCCTGACGCAGCAACGCCGCGTGGGGGATGACGGCCTTCGGGTTG…
Bacteria	Actinomycetota	Actinomycetes	Pseudonocardiales	Pseudonocardiaceae	Actinomycetospora	flava	NA	NBRC 116544; OC33-EN07; TBRC 18350	https://lpsn.dsmz.de/species/actinomycetospora-flava	52764	GCTCAGGACGAACGCTGGCGGCGTGCTTAACACATGCAAGTCGAGCGGTAAGGCCCTTCGGGGTACACGAGCGGCGAACGGGTGAGTAACACGTGGGTGACCTGCCCTCCACTTCGGGATAAGCCTGGGAAACTGGGTCTAATACCGGATAGGACCTCCTGGTGCATGCTGGGTGGTGGAAAGTTTTTCGGTGGGGGATGGGCCCGCGGTCTATCAGCTTGTTGGTGGGGTGATGGCCTACCAAGGCGACGACGGATAGCCGGCCTGAGAGGGTGATCGGCCACACTGGGACTGAGACACGGCCCAGACTCCTACGGGAGGCAGCAGTGGGGAATCTTGCGCAATGGGCGGAAGCCTGACGCAGCAACGCCGCGTGAGGGATGACGGCCTTCGGGTTGT…
Bacteria	Actinomycetota	Actinomycetes	Pseudonocardiales	Pseudonocardiaceae	Actinomycetospora	iriomotensis	NA	DSM 45811; IR73-Li102; KCTC 19783; NBRC 106365	https://lpsn.dsmz.de/species/actinomycetospora-iriomotensis	789469	AGTCGAGCGGTAAGGCCCTTCGGGGTACACGAGCGGCGAACGGGTGAGTAACACGTGGGTGACCTGCCCTCCACTTCGGGATAAGCCTGGGAAACTGGGTCTAATACCGGATAGGACCTTGGGATGCATGTTCCTTGGTGGAAAGTTTTTTCGGTGGGGGATGGGCCCGCGGTCTATCAGCTTGTTGGTGGGGTGATGGCCTACCAAGGCGACGACGGATAGCCGGCCTGAGAGGGTGATCGGCCACACTGGGACTGAGACACGGCCCAGACTCCTACGGGAGGCAGCAGTGGGGAATCTTGCGCAATGGGCGGAAGCCTGACGCAGCAACGCCGCGTGGGGGATGACGGCCTTCGGGTTGTAAACCTCTTTCGCGATCGACGAAGCTTCCATTTGTTG…
Bacteria	Actinomycetota	Actinomycetes	Pseudonocardiales	Pseudonocardiaceae	Actinomycetospora	lemnae	NA	DW7H6; NBRC 115294; TBRC 15165	https://lpsn.dsmz.de/species/actinomycetospora-lemnae	43966	CTCAGGACGAACGCTGGCGGCGTGCTTAACACATGCAAGTCGAGCGGTAAGGCCCTTCGGGGTACACGAGCGGCGAACGGGTGAGTAACACGTGGGTGACCTGCCCTCCACTTCGGGATAAGCCTGGGAAACTGGGTCTAATACCGGATAGGACCAACTGGTGCATGCTGGTTGGTGGAAAGTTTTTTCGGTGGGGGATGGGCCCGCGGTCTATCAGCTTGTTGGTGGGGTGATGGCCTACCAAGGCGACGACGGATAGCCGGCCTGAGAGGGTGATCGGCCACACTGGGACTGAGACACGGCCCAGACTCCTACGGGAGGCAGCAGTGGGGAATCTTGCGCAATGGGCGGAAGCCTGACGCAGCAACGCCGCGTGAGGGATGACGGCCTTCGGGTTGT…
Bacteria	Actinomycetota	Actinomycetes	Pseudonocardiales	Pseudonocardiaceae	Actinomycetospora	lutea	NA	DSM 45773; JCM 17982; KACC 14254; NBRC 103690; TT00-04	https://lpsn.dsmz.de/species/actinomycetospora-lutea	789256	GACGAACGCTGGCGGCGTGCTTAACACATGCAAGTCGAGCGGTAAGGCCCTTCGGGGTACACGAGCGGCGAACGGGTGAGTAACACGTGGGTGACCTGCCCTCCACTTCGGGATAAGCCTGGGAAACTGGGTCTAATACCGGATAGGACCTCCTGGTGCATGCCGGGTGGTGGAAAGTTTTTTCGGTGGGGGATGGGCCCGCGGTCTATCAGCTTGTTGGTGGGGTGATGGCCTACCAAGGCGACGACGGATAGCCGGCCTGAGAGGGTGATCGGCCACACTGGGACTGAGACACGGCCCAGACTCCTACGGGAGGCAGCAGTGGGGAATCTTGCGCAATGGGCGGAAGCCTGACGCAGCAACGCCGCGTGAGGGATGACGGCCTTCGGGTTGTAAACC…
Bacteria	Actinomycetota	Actinomycetes	Pseudonocardiales	Pseudonocardiaceae	Actinomycetospora	rhizophila	NA	CGMCC 4.7134; DSM 46673; JCM 31765; NEAU B8	https://lpsn.dsmz.de/species/actinomycetospora-rhizophila	792835	AGAGTTTGATCCTGGCTCAGGACGAACGCTGGCGGCGTGCTTAACACATGCAAGTCGAGCGGTAAGGCCCTTCGGGGTACACGAGCGGCGAACGGGTGAGTAACACGTGGGTGACCTGCCCTCCACTTCGGGATAAGCCTGGGAAACTGGGTCTAATACCGGATAGGACCACTGGATGCATGTCTGGTGGTGGAAAGCTTTTTCGGTGGGGGATGGACCCGCGGTCTATCAGCTTGTTGGTGGGGTGATGGCCTACCAAGGCGACGACGGATAGCCGGCCTGAGAGGGTGATCGGCCACACTGGGACTGAGACACGGCCCAGACTCCTACGGGAGGCAGCAGTGGGGAATCTTGCGCAATGGGCGGAAGCCTGACGCAGCAACGCCGCGTGAGGGATGA…
Bacteria	Actinomycetota	Actinomycetes	Pseudonocardiales	Pseudonocardiaceae	Actinomycetospora	rishiriensis	NA	DSM 45862; KCTC 19782; NBRC 106356; RI109-Li102	https://lpsn.dsmz.de/species/actinomycetospora-rishiriensis	789527	TAACACATGCAAGTCGAGCGGTAAGGCCCTTCGGGGTACACGAGCGGCGAACGGGTGAGTAACACGTGGGTGACCTGCCCTCCACTCTGGGATAAGCCTGGGAAACCGGGTCTAATACCGGATAGGACTCCTGGATGCATGTCTAGGGGTGGAAAGTTTTTTCGGTGGGGGATGGGCCCGCGGTCTATCAGCTTGTTGGTGGGGTGATGGCCTACCAAGGCGACGACGGATAGCCGGCCTGAGAGGGTGATCGGCCACACTGGGACTGAGACACGGCCCAGACTCCTACGGGAGGCAGCAGTGGGGAATCTTGCGCAATGGGCGGAAGCCTGACGCAGCAACGCCGCGTGGGGGATGACGGCCTTCGGGTTGTAAACCTCTTTCGCGATCGACGAAGGT…
Bacteria	Actinomycetota	Actinomycetes	Pseudonocardiales	Pseudonocardiaceae	Actinomycetospora	soli	NA	NBRC 115295; SF1; TBRC 15166	https://lpsn.dsmz.de/species/actinomycetospora-soli	29506	ACGAACGCTGGCGGCGTGCTTAACACATGCAAGTCGAGCGGTAAGGCCCTTTGGGGTACACGAGCGGCGAACGGGTGAGTAACACGTGGGTGACCTGCCCTCCACTCTGGGATAAGCCTGGGAAACTGGGTCTAATACCGGATATGACCATGGGATGCATGTTCTGTGGTGGAAAGTTTTGTCGGTGGGGGATGGGCCCGCGGTCTATCAGCTTGTTGGTGGGGTGATGGCCTACCAAGGCGACGACGGATAGCCGGCCTGAGAGGGTGATCGGCCACACTGGGACTGAGACACGGCCCAGACTCCTACGGGAGGCAGCAGTGGGGAATCTTGCGCAATGGGCGGAAGCCTGACGCAGCAACGCCGCGTGGGGGATGACGGCCTTCGGGTTGTAAACCT…
Bacteria	Actinomycetota	Actinomycetes	Pseudonocardiales	Pseudonocardiaceae	Actinomycetospora	straminea	NA	DSM 45774; IY07-55; JCM 17983; KACC 14251; NBRC 105528	https://lpsn.dsmz.de/species/actinomycetospora-straminea	789257	GACGAACGCTGGCGGCGTGCTTAACACATGCAAGTCGAGCGGTAAGGCCCTTCGGGGTACACGAGCGGCGAACGGGTGAGTAACACGTGGGTGACCTGCCCTCCACTTCGGGATAAGCCTGGGAAACTGGGTCTAATACCGGATAGGACCAAGGGATGCATGTTTCTTGGTGGAAAGTTTTTTCGGTGGGGGATGGGCCCGCGGTCTATCAGCTTGTTGGTGGGGTGATGGCCTACCAAGGCGACGACGGATAGCCGGCCTGAGAGGGTGATCGGCCACACTGGGACTGAGACACGGCCCAGACTCCTACGGGAGGCAGCAGTGGGGAATCTTGCGCAATGGGCGGAAGCCTGACGCAGCAACGCCGCGTGAGGGATGACGGCCTTCGGGTTGTAAACC…
Bacteria	Actinomycetota	Actinomycetes	Pseudonocardiales	Pseudonocardiaceae	Actinomycetospora	succinea	NA	DSM 45775; KACC 14255; NBRC 103691; TT00-49	https://lpsn.dsmz.de/species/actinomycetospora-succinea	789258	GACGAACGCTGGCGGCGTGCTTAACACATGCAAGTCGAGCGGTAAGGCCCTTCGGGGTACACGAGCGGCGAACGGGTGAGTAACACGTGGGTGACCTGCCCTCCACTTCGGGATAAGCCTGGGAAACTGGGTCTAATACCGGATAGGACCTTGAAGTGCATGCTTCTTGGTGGAAAGTTTTTCGGTGGGGGATGGGCCCGCGGTCTATCAGCTTGTTGGTGGGGTGATGGCCTACCAAGGCGACGACGGATAGCCGGCCTGAGAGGGTGATCGGCCACACTGGGACTGAGACACGGCCCAGACTCCTACGGGAGGCAGCAGTGGGGAATCTTGCGCAATGGGCGGAAGCCTGACGCAGCAACGCCGCGTGAGGGATGACGGCCTTCGGGTTGTAAACCT…
Bacteria	Actinomycetota	Actinomycetes	Pseudonocardiales	Pseudonocardiaceae	Actinophytocola	algeriensis	NA	CECT 8960; DSM 46746; MB20	https://lpsn.dsmz.de/species/actinophytocola-algeriensis	794258	CAGGACGAACGCTGGCGGCGTGCTTAACACATGCAAGTCGAACGATGAAGCCCTTTCGGGGGTGGATTAGTGGCGAACGGGTGAGTAACACGTGGGTAATCTGCCCTGTACTTTGGGATAAGCCTTGGAAACGAGGTCTAATACCGAATATCACCGGCTTCCGCATGGGGGTTGGTTGAAAGTTCCGGCGGTACAGGATGAACCCGCGGCCTATCAGCTTGTTGGTGGGGTAACAGCCTACCAAGGCGACGACGGGTAGCCGGCCTGAGAGGGCGACCGGCCACACTGGGACTGAGATACGGCCCAGACTCCTACGGGAGGCAGCAGTGGGGAATATTGCACAATGGGCGAAAGCCTGATGCAGCGACGCCGCGTGAGGGATGACGGCCTTCGGGTTGT…
Bacteria	Actinomycetota	Actinomycetes	Pseudonocardiales	Pseudonocardiaceae	Actinophytocola	burenkhanensis	NA	DSM 46707; MN08-A0203; NBRC 105883; VTCC D9-23	https://lpsn.dsmz.de/species/actinophytocola-burenkhanensis	789190	GCGTGCTTAACACATGCAAGTCGAACGATGAAGCTCTTCGGGGTGGATTAGTGGCGAACGGGTGAGTAACACGTGGGTAACCTGCCCTTGGCTTTGGGATAAGCCCTGGAAACGGGGTCTAATACCGGATATGACCATGTCACGCATGTGGTGTGGTGGAAAGTTCCGGCGGCCAGGGATGGGCCCGCGGCCTATCAGCTTGTTGGTGGGGTGATGGCCTACCAAGGCGACGACGGGTAGCCGGCCTGAGAGGGCGACCGGCCACACTGGGACTGAGACACGGCCCAGACTCCTACGGGAGGCAGCAGTGGGGAATATTGCACAATGGGCGAAAGCCTGATGCAGCGACGCCGCGTGAGGGATGACGGCCTTCGGGTTGTAAACCTCTTTCGGCAGGGA…
Bacteria	Actinomycetota	Actinomycetes	Pseudonocardiales	Pseudonocardiaceae	Actinophytocola	corallinus	NA	BTCC B-674; DSM 45659; ID06-A0464; NBRC 105525	https://lpsn.dsmz.de/species/actinophytocola-corallinus	29501	GACGAACGCTGGCGGCGTGCTTAACACATGCAAGTCGAACGATGAAGCCTTTCGGGGTGGATTAGTGGCGAACGGGTGAGTAACACGTGGGTAACCTGCCCTTGGCTTTGGGATAAGCCCTGGAAACGGGGTCTAATACCGGATATGACCTTCAGTCGCATGGCTGTTGGTGGAAAGTTCCGGCGGCCAGGGATGGGCCCGCGGCCTATCAGCTTGTTGGTGGGGTAACAGCCTACCAAGGCGACGACGGGTAGCCGGCCTGAGAGGGCGACCGGCCACACTGGGACTGAGACACGGCCCAGACTCCTACGGGAGGCAGCAGTGGGGAATATTGCACAATGGGCGAAAGCCTGATGCAGCGACGCCGCGTGAGGGATGACGGCCTTCGGGTTGTAAACC…
Bacteria	Actinomycetota	Actinomycetes	Pseudonocardiales	Pseudonocardiaceae	Actinophytocola	gilvus	NA	CPCC 203543; DSM 45828; I12A-02593; KCTC 29165; NBRC 109453	https://lpsn.dsmz.de/species/actinophytocola-gilvus	792157	GGGTGAGTAACACGTGGGTAATCTGCCCTGTACTTTGGGATAAGCCTTGGAAACGAGGTCTAATACCGAATATTACCTTCTTCCGCATGGGAGTGGGTTGAAAGTTCCGGCGGTACAGGATGAACCCGCGGCCTATCAGCTTGTTGGTGGGGTAATGGCCTACCAAGGCGACGACGGGTAGCCGGCCTGAGAGGGCGACCGGCCACACTGGGACTGAGACACGGCCCAGACTCCTACGGGAGGCAGCAGTGGGGAATATTGCACAATGGGCGAAAGCCTGATGCAGCGACGCCGCGTGAGGGATGACGGCCTTCGGGTTGTAAACCTCTTTCGACAGGGACGAAGCGAAAGTGACGGTACCTGTAGAAGAAGCACCGGCTAACTACGTGCCAGCAGCCG…
Bacteria	Actinomycetota	Actinomycetes	Pseudonocardiales	Pseudonocardiaceae	Actinophytocola	glycyrrhizae	NA	BMP B8152; CGMCC 4.7433; KCTC 49002	https://lpsn.dsmz.de/species/actinophytocola-glycyrrhizae	797719	TCTAGAGATTAGAGTTTGATCCTGGCTCAGGACGAACGCTGGCGGCGTGCTTAACACATGCAAGTCGAACGATGAAGCCCTTCGGGGTGGATTAGTGGCGAACGGGTGAGTAACACGTGGGTAATCTGCCCTTGGCTTTGGGATAAGCCCTGGAAACGGGGTCTAATACCGGATATGACTGGTCCTCGCATGGGGATTGGTGGAAAGTTCCGGCGGCCAGGGATGGGCCCGCGGCCTATCAGCTTGTTGGTGGGGTAATGGCCTACCAAGGCGACGACGGGTAGCCGGCCTGAGAGGGCGACCGGCCACACTGGGACTGAGACACGGCCCAGACTCCTACGGGAGGCAGCAGTGGGGAATATTGCACAATGGGCGAAAGCCTGATGCAGCGACGCCGCG…
Bacteria	Actinomycetota	Actinomycetes	Pseudonocardiales	Pseudonocardiaceae	Actinophytocola	gossypii	NA	CGMCC 4.7707; JCM 34412; S1-96	https://lpsn.dsmz.de/species/actinophytocola-gossypii	37690	CTGGCGGCGTGCTTAACACATGCAAGTCGAACGATGAAGCCCTTCGGGGTGGATTAGTGGCGAACGGGTGAGTAACACGTGGGTAATCTGCCCTGCACTCTGGGATAAGCCCGGGAAACTGGGTCTAATACCGGATATGACTGGTCCTCGCATGGGGATTGGTGGAAAGTTCTGGCGGTGCAGGATGAACCCGCGGCCTATCAGCTTGTTGGTGGGGTGATGGCCTACCAAGGCGACGACGGGTAGCCGGCCTGAGAGGGCGACCGGCCACACTGGGACTGAGACACGGCCCAGACTCCTACGGGAGGCAGCAGTGGGGAATATTGCACAATGGGCGAAAGCCTGATGCAGCGACGCCGCGTGAGGGATGACGGCCTTCGGGTTGTAAACCTCTTTCGC…
Bacteria	Actinomycetota	Actinomycetes	Pseudonocardiales	Pseudonocardiaceae	Actinophytocola	oryzae	NA	BCC 31372; DSM 45499; GMKU 367; NBRC 105245	https://lpsn.dsmz.de/species/actinophytocola-oryzae	788522	GCTCAGGACGAACGCTGGCGGCGTGCTTAACACATGCAAGTCGAACGATGAAGCCTTTCGGGGTGGATTAGTGGCGAACGGGTGAGTAACACGTGGGTAACCTGCCCTTGGCTTTGGGATAAGCCCTGGAAACGGGGTCTAATACCGGATATGACTGATTCTCGCATGGGGATTGGTGGAAAGTTCCGGCGGCCAGGGATGGGCCCGCGGCCTATCAGCTTGTTGGTGGGGTGATGGCCTACCAAGGCGACGACGGGTAGCCGGCCTGAGAGGGCGACCGGCCACACTGGGACTGAGACACGGCCCAGACTCCTACGGGAGGCAGCAGTGGGGAATATTGCACAATGGGCGAAAGCCTGATGCAGCGACGCCGCGTGAGGGATGACGGCCTTCGGGTTG…
Bacteria	Actinomycetota	Actinomycetes	Pseudonocardiales	Pseudonocardiaceae	Actinophytocola	sediminis	NA	BCRC 16956; DSM 45939; JCM 30581; YIM M13705	https://lpsn.dsmz.de/species/actinophytocola-sediminis	792015	GCTGCCCTTCAGAGTTTGATCCTGGCTCAGGACGAACGCTGGCGGCGTGCTTAACACATGCAAGTCGAACGATGAAGCCTTTCGGGGTGGATTAGTGGCGAACGGGTGAGTAACACGTGGGTAATCTGCCCTGCACTCTGGGATAAGCCCGGGAAACTGGGTCTAATACCGGATATGACTGCTCCACGCATGTGGGGTGGTGGAAAGTTCCGGCGGTGCAGGATGAACCCGCGGCCTATCAGCTTGTTGGTGGGGTAATGGCCTACCAAGGCGACGACGGGTAGCCGGCCTGAGAGGGCGACCGGCCACACTGGGACTGAGACACGGCCCAGACTCCTACGGGAGGCAGCAGTGGGGAATATTGCACAATGGGCGAAAGCCTGATGCAGCGACGCCGCG…
Bacteria	Actinomycetota	Actinomycetes	Pseudonocardiales	Pseudonocardiaceae	Actinophytocola	timorensis	NA	BTCC B-673; DSM 45660; ID05-A0653; NBRC 105524	https://lpsn.dsmz.de/species/actinophytocola-timorensis	789126	GACGAACGCTGGCGGCGTGCTTAACACATGCAAGTCGAACGATGAAGCCCTTCGGGGTGGATTAGTGGCGAACGGGTGAGTAACACGTGGGTAACCTGCCCTTGGCTTTGGGATAAGCCCTGGAAACGGGGTCTAATACCGGATATGACTGTCGCAGGCATCTGTGATGGTGGAAAGTTCCGGCGGCCAGGGATGGGCCCGCGGCCTATCAGCTTGTTGGTGGGGTGATGGCCTACCAAGGCGACGACGGGTAGCCGGCCTGAGAGGGCGACCGGCCACACTGGGACTGAGACACGGCCCAGACTCCTACGGGAGGCAGCAGTGGGGAATATTGCACAATGGGCGAAAGCCTGATGCAGCGACGCCGCGTGAGGGATGACGGCCTTCGGGTTGTAAACC…
Bacteria	Actinomycetota	Actinomycetes	Pseudonocardiales	Pseudonocardiaceae	Actinophytocola	xanthii	NA	11-183; KCTC 39690; MCCC 1K02062	https://lpsn.dsmz.de/species/actinophytocola-xanthii	795255	TTTAGAGTTTGGACCTGGCTCAGGACGAACGCTGGCGGCGTGCTTAACACATGCAAGTCGAACGATGAAGCCCTTCGGGGTGGATTAGTGGCGAACGGGTGAGTAACACGTGGGTAATCTGCCCTGCACTCTGGGATAAGCCCGGGAAACTGGGTCTAATACCGGATATGACTGGTCATCGCATGGTGATTGGTGGAAAGTTCCGGCGGTGCAGGATGAACCCGCGGCCTATCAGCTTGTTGGTGGGGTGATGGCCTACCAAGGCGACGACGGGTAGCCGGCCTGAGAGGGCGACCGGCCACACTGGGACTGAGACACGGCCCAGACTCCTACGGGAGGCAGCAGTGGGGAATATTGCGCAATGGGCGAAAGCCTGACGCAGCGACGCCGCGTGAGGGA…
Bacteria	Actinomycetota	Actinomycetes	Pseudonocardiales	Pseudonocardiaceae	Actinophytocola	xinjiangensis	NA	CGMCC 4.4663; DSM 45854; NBRC 106673; QAIII60	https://lpsn.dsmz.de/species/actinophytocola-xinjiangensis	789576	AGAGTTTGATCCTGGCTCAGGACGAACGCTGGCGGCGTGCTTAACACATGCAAGTCGAACGATGAAGCCCTTCGGGGTGGATTAGTGGCGAACGGGTGAGTAACACGTGGGTAATCTGCCCTGCACTCTGGGATAAGCCCGGGAAACTGGGTCTAATACCGGATATGACTGCATCACGCATGTGGTGTGGTGGAAAGTTCCGGCGGTGCAGGATGAACCCGCGGCCTATCAGCTTGTTGGTGGGGTAATGGCCTACCAAGGCGACGACGGGTAGCCGGCCTGAGAGGGCGACCGGCCACACTGGGACTGAGACACGGCCCAGACTCCTACGGGAGGCAGCAGTGGGGAATATTGCACAATGGGCGAAAGCCTGATGCAGCGACGCCGCGTGAGGGATGA…
Bacteria	Actinomycetota	Actinomycetes	Micromonosporales	Micromonosporaceae	Actinoplanes	abujensis	NA	A4029; DSM 45518; KCTC 19984; NRRL B-24835	https://lpsn.dsmz.de/species/actinoplanes-abujensis	789814	CTGCTCAGGACGAACGCTGGCGGCGTGCTTAACACATGCAAGTCGAGCGGAAAGGCCCTTCGGGGTACTCGAGCGGCGAACGGGTGAGTAACACGTGAGTAACCTGCCCTGGACTTTGGGATAACCCTCGGAAACGGGGGCTAATACCGAATACGACACAGCTTTGCATGAAGTCTGTGTGGAAAGTTTTTCGGTCTGGGATGGGCTCGCGGCCTATCAGCTTGTTGGTGGGGTGATGGCCTACCAAGGCGACGACGGGTAGCCGGCCTGAGAGGGCGACCGGCCACACTGGGACTGAGACACGGCCCAGACTCCTACGGGAGGCAGCAGTGGGGAATATTGCACAATGGGCGGAAGCCTGATGCAGCGACGCCGCGTGAGGGATGACGGCCTTCGGGT…
Bacteria	Actinomycetota	Actinomycetes	Micromonosporales	Micromonosporaceae	Actinoplanes	aksuensis	NA	CCTCC AA 2021037; LMG 32622; TRM 88003	https://lpsn.dsmz.de/species/actinoplanes-aksuensis	36789	TTGGAGAGTTTGATCCTGGCTCAGGACGAACGCTGGCGGCGTGCTTAACACATGCAAGTCGAGCGGAAAGGCCCTTCGGGGTACTCGAGCGGCGAACGGGTGAGTAACACGTGAGTAACCTGCCCCAGACTTTGGGATAACCCTCGGAAACGGGGGCTAATACCGGATACGACTTGCTCTCGCATGGGATGCAAGTGGAAAGTTTTTCGGTTTGGGATGGGCTCGCGGCCTATCAGCTTGTTGGTGGGGTGATGGCCTACCAAGGCGACGACGGGTAGCCGGCCTGAGAGGGCGACCGGCCACACTGGGACTGAGACACGGCCCAGACTCCTACGGGAGGCAGCAGTGGGGAATATTGCACAATGGGCGGAAGCCTGATGCAGCGACGCCGCGTGAGGG…
Bacteria	Actinomycetota	Actinomycetes	Micromonosporales	Micromonosporaceae	Actinoplanes	atraurantiacus	NA	CGMCC 4.6857; DSM 45850; JCM 17700; Y16	https://lpsn.dsmz.de/species/actinoplanes-atraurantiacus	790208	GCTTAACACATGCAAGTCGAGCGGAAAGGCCCTTCGGGGTACTCGAGCGGCGAACGGGTGAGTAACACGTGAGTAACCTGCCCTGGACTTTGGGATAACCCTCGGAAACGGGGGCTAATACCGAATACAACCTCTCACTGCATGGTGTGGGGGTGGAAAGTTTTTCGGTCTGGGATGGGCTCGCGGCCTATCAGCTTGTTGGTGGGGTGATGGCCTACCAAGGCGACGACGGGTAGCCGGCCTGAGAGGGCGACCGGCCACACTGGGACTGAGACACGGCCCAGACTCCTACGGGAGGCAGCAGTGGGGAATATTGCACAATGGGCGGAAGCCTGATGCAGCGACGCCGCGTGAGGGATGACGGCCTTCGGGTTGTAAACCTCTTTCAGCAGGGACGAA…
Bacteria	Actinomycetota	Actinomycetes	Micromonosporales	Micromonosporaceae	Actinoplanes	auranticolor	NA	253; ATCC 15330; DSM 43031; HAMBI 1975; IFO 12245; JCM 3038; NBRC 12245; NRRL B-3343; UNCC 253; VKM Ac-648	https://lpsn.dsmz.de/species/actinoplanes-auranticolor	772818	GACGAACGCTGGCGGCGTGCTTAACACATGCAAGTCGAGCGGAAAAGGCTTCGGGGTACTCGAGCGGCGAACGGGTGAGTAACACGTGAGGAACCTGCCCTGGACTTTGGGATAACCCTCGGAAACGGGGGCTAATACCGAATACGACACTTCACCGCATGGTGTGGGTGTGGAAAGTTTTTCGGTCTGGGATGGTCTCGCGGCCTATCAGCTTGTTGGTGGGGTAATGGCCTACCAAGGCGACGACGGGTAGCCGGCCTGAGAGGGCGACCGGCCACACTGGGACTGAGACACGGCCCAGACTCCTACGGGAGGCAGCAGTGGGGAATATTGCACAATGGGCGGAAGCCTGATGCAGCGACGCCGCGTGAGGGATGACGGCCTTCGGGTTGTAAACCT…
Bacteria	Actinomycetota	Actinomycetes	Micromonosporales	Micromonosporaceae	Actinoplanes	aureus	NA	CCTCC AA 2019063; JCM 33971; NEAU A11	https://lpsn.dsmz.de/species/actinoplanes-aureus	46542	AGAGTTTGATCATGGCTCAGGACGAACGCTGGCGGCGTGCTTAACACATGCAAGTCGAGCGGAAAGGCCCTTCGGGGTACTCGAGCGGCGAACGGGTGAGTAACACGTGAGTAACCTGCCCCAGACTTTGGGATAACCCTCGGAAACGGGGGCTAATACCGGATATGACTTGGCATCGCATGGTGCTGGGTGGAAAGTTTTTCGGTTTGGGATGGACTCGCGGCCTATCAGCTTGTTGGTGGGGTAATGGCCTACCAAGGCGACGACGGGTAGCCGGCCTGAGAGGGCGACCGGCCACACTGGGACTGAGACACGGCCCAGACTCCTACGGGAGGCAGCAGTGGGGAATATTGCACAATGGGCGGAAGCCTGATGCAGCGACGCCGCGTGAGGGATGAC…
Bacteria	Actinomycetota	Actinomycetes	Micromonosporales	Micromonosporaceae	Actinoplanes	bogorensis	NA	InaCC A522; LIPI11-2-Ac043; NBRC 110975	https://lpsn.dsmz.de/species/actinoplanes-bogorensis	794708	GACGAACGCTGGCGGCGTGCTTAACACATGCAAGTCGAGCGGAAAGGCCCTTCGGGGTACTCGAGCGGCGAACGGGTGAGTAACACGTGAGTAACCTGCCCTGGACTTTGGGATAACCCTCGGAAACGGGGGCTAATACCGAATACGACACAGCTTCGCATGNGGTCTGTGTGGAAAGTTTTTCGGTCTGGGATGGGCTCGCGGCCTATCAGCTTGTTGGTGGGGTGATGGCCTACCAAGGCGACGACGGGTAGCCGGCCTGAGAGGGCGACCGGCCACACTGGGACTGAGACACGGCCCAGACTCCTACGGGAGGCAGCAGTGGGGAATATTGCACAATGGGCGGAAGCCTGATGCAGCGACGCCGCGTGAGGGATGACGGCCTTCGGGTTGTAAACC…
Bacteria	Actinomycetota	Actinomycetes	Micromonosporales	Micromonosporaceae	Actinoplanes	brasiliensis	NA	A/672; ATCC 25844; DSM 43805; IFO 13938; JCM 3196; NBRC 13938; NRRL B-16714; VKM Ac-1320	https://lpsn.dsmz.de/species/actinoplanes-brasiliensis	772820	GACGAACGCTGGCGGCGTGCTTAACACATGCAAGTCGAGCGGAAAGGCCTTTCGGGGGTACTCGAGCGGCGAACGGGTGAGTAACACGTGAGTAACCTGCCCTGGACTTTGGGATAACCCTCGGAAACGGGGGCTAATACCGGATACGACACACTGACGCATGTTGTGTGTGTGGAAAGTTTTTTCGGTCTGGGATGGGCTCGCGGCCTATCAGCTTGTTGGTGGGGTGATGGCCTACCAAGGCGACGACGGGTAGCCGGCCTGAGAGGGCGACCGGCCACACTGGGACTGAGACACGGCCCAGACTCCTACGGGAGGCAGCAGTGGGGAATATTGCACAATGGGCGGAAGCCTGATGCAGCGACGCCGCGTGAGGGATGACGGCCTTCGGGTTGTAAA…
Bacteria	Actinomycetota	Actinomycetes	Micromonosporales	Micromonosporaceae	Actinoplanes	campanulatus	NA	DSM 43148; IFO 12511; JCM 3059; NBRC 12511; NRRL B-3344; VKM Ac-1319	https://lpsn.dsmz.de/species/actinoplanes-campanulatus	772822	GACGAACGCTGGCGGCGTGCTTAACACATGCAAGTCGAGCGGAAAGGCCCTTCGGGGTACTCGAGCGGCGAACGGGTGAGTAACACGTGAGTAACCTGCCCTGGACTTTGGGATAACCCTCGGAAACGGGGGCTAATACCGAATACGACNCANTNTCGCATGANGTNTGTGTNGAAANTTTTTCGGTCTGGGATGGACTCGCGGCCTATCAGCTTGTTGGTGGGGTAATGGCCTACCAAGGCGACGACGGGTAGCCGGCCTGAGAGGGCGACCGGCCACACTGGGACTGAGACACGGCCCAGACTCCTACGGGAGGCAGCAGTGGGGAATATTGCACAATGGGCGGAAGCCTGATGCAGCGACGCCGCGTGAGGGATGACGGCCTTCGGGTTGTAAACC…
Bacteria	Actinomycetota	Actinomycetes	Micromonosporales	Micromonosporaceae	Actinoplanes	capillaceus	NA	DSM 44859; IFO 16408; JCM 10268; K95-5561; NBRC 16408	https://lpsn.dsmz.de/species/actinoplanes-capillaceus	772823	CATGGCTCAGGACGAACGCTGGCGGCGTGCTTAACACATGCAAGTCGAGCGGAAAGGCCCTTCGGGGTACTCGAGCGGCGAACGGGTGAGTAACACGTGAGTAACCTGCCCTGGACTTTGGGATAACCCTCGGAAACGGGGGCTAATACCGAATACGACACAGCTTCGCATGAGGTCTGTGTGGAAAGTTTTTTCGGTCTGGGATGGACTCGCGGCCTATCAGCTTGTTGGTGGGGTAATGGCCTACCAAGGCGACGACGGGTAGCCGGCCTGAGAGGGCGACCGGCCACACTGGGACTGAGACACGGCCCAGACTCCTACGGGAGGCAGCAGTGGGGAATATTGCACAATGGGCGGAAGCCTGATGCAGCGACGCCGCGTGAGGGATGACGGCCTTCG…
Bacteria	Actinomycetota	Actinomycetes	Micromonosporales	Micromonosporaceae	Actinoplanes	cibodasensis	NA	InaCC A458; LIPI11-2-Ac042; NBRC 110974	https://lpsn.dsmz.de/species/actinoplanes-cibodasensis	793435	GACGAACGCTGGCGGCGTGCTTAACACATGCAAGTCGAGCGGAAAGGCCCTTCGGGGTACTCGAGCGGCGAACGGGTGAGTAACACGTGAGTAACCTGCCCTGGACTTTGGGATAACCCTCGGAAACGGGGGCTAATACCGAATACGACACAGCTTCGCATGAAGTCTGTGTGGAAAGTTTTTCGGTCTGGGATGGGCTCGCGGCCTATCAGCTTGTTGGTGGGGTGATGGCCTACCAAGGCGACGACGGGTAGCCGGCCTGAGAGGGCGACCGGCCACACTGGGACTGAGACACGGCCCAGACTCCTACGGGAGGCAGCAGTGGGGAATATTGCACAATGGGCGGAAGCCTGATGCAGCGACGCCGCGTGAGGGATGACGGCCTTCGGGTTGTAAACC…
Bacteria	Actinomycetota	Actinomycetes	Micromonosporales	Micromonosporaceae	Actinoplanes	consettensis	NA	ATCC 49799; DSM 43942; IFO 14913; JCM 7624; LA 97; NBRC 14913; NCIB 20027; NCIMB 20027; NRRL B-16688	https://lpsn.dsmz.de/species/actinoplanes-consettensis	772824	GACGAACGCTGGCGGCGTGCTTAACACATGCAAGTCGAGCGGAAAGGCCCTTCGGGGTACTCGAGCGGCGAACGGGTGAGTAACACGTGAGGAACCTGCCCCAGACTTTGGGATAACCCTCGGAAACGGGGGCTAATACCGAATATTACCTTTCCTCGCATGGGGTTTGGTGGAAAGTTTTTCGGTTTGGGATGGTCTCGCGGCCTATCAGCTTGTTGGTGGGGTAATGGCCTACCAAGGCGAGGACGGGTAGCCGGCCTGAGAGGGCGACCGGCCACACTGGGACTGAGACACGGCCCAGACTCCTACGGGAGGCAGCAGTGGGGAATATTGCACAATGGGCGGAAGCCTGATGCAGCGACGCCGCGTGAGGGATGACGGCCTTCGGGTTGTAAACCT…
Bacteria	Actinomycetota	Actinomycetes	Micromonosporales	Micromonosporaceae	Actinoplanes	couchii	NA	CIP 109316; DSM 45050; GW8-1761; JCM 15999	https://lpsn.dsmz.de/species/actinoplanes-couchii	785635	ACATGCAAGTCGAGCGGAAAGGCCCTTCGGGGTACTCGAGCGGCGAACGGGTGAGTAACACGTGAGTAACCTGCCCCAGACTTTGGGATAACCTTCGGAAACGGAGGCTAATACCGAATACGACGATCTACCGCATGGTGTGATCGTGGAAAGTTTTTCGGTCTGGGATGGACTCGCGGCCTATCAGCTTGTTGGTGGGGTAATGGCCTACCAAGGCGACGACGGGTAGCCGGCCTGAGAGGGCGACCGGCCACACTGGGACTGAGACACGGCCCAGACTCCTACGGGAGGCAGCAGTGGGGAATATTGCACAATGGGCGGAAGCCTGATGCAGCGACGCCGCGTGAGGGATGACGGCCTTCGGGTTGTAAACCTCTTTCAGCAGGGACGAAGCGCAAG…
Bacteria	Actinomycetota	Actinomycetes	Micromonosporales	Micromonosporaceae	Actinoplanes	cyaneus	NA	DSM 46137; IFO 14990; INA 1569; JCM 9082; NBRC 14990; VKM Ac-1095	https://lpsn.dsmz.de/species/actinoplanes-cyaneus	772825	GACGAACGCTGGCGGCGTGCTTAACACATGCAAGTCGAGCGGAAAGGCCCTTCGGGGTACTCGAGCGGCGAACGGGTGAGTAACACGTGAGTAACCTGCCCCAGACTTTGGGATAACCCTCGGAAACGGGGGCTAATACCGAATATGACATTCCTCCGCATGGTGGTTTGTGGAAAGTTTTTCGGTTTGGGATGGACTCGCGGCCTATCAGCTTGTTGGTGGGGTAATGGCCTACCAAGGCGACGACGGGTAGCCGGCCTGAGAGGGCGACCGGCCACACTGGGACTGAGACACGGCCCAGACTCCTACGGGAGGCAGCAGTGGGGAATATTGCACAATGGGCGGAAGCCTGATGCAGCGACGCCGCGTGAGGGATGACGGCCTTCGGGTTGTAAACCT…
Bacteria	Actinomycetota	Actinomycetes	Micromonosporales	Micromonosporaceae	Actinoplanes	deccanensis	NA	A/10655; ATCC 21983; DSM 43806; IFO 13994; JCM 3247; NBRC 13994; NRRL B-16715	https://lpsn.dsmz.de/species/actinoplanes-deccanensis	772826	GACGAACGCTGGCGGCGTGCTTAACACATGCAAGTCGAGCGGAAAGGCTCCTTCGGGGGTACTCGAGCGGCGAACGGGTGAGTAACACGTGAGTAACCTGCCCTGGACTTTGGGATAACCCTCGGAAACGGGGGCTAATACCGAATACGACCTCCGCCCGCATGGGCTGGTGGTGGAAAGTTTTTTCGGTCTGGGATGGGCTCGCGGCCTATCAGCTTGTTGGTGGGGTGATGGCCTACCAAGGCGACGACGGGTAGCCGGCCTGAGAGGGCGACCGGCCACACTGGGACTGAGACACGGCCCAGACTCCTACGGGAGGCAGCAGTGGGGAATATTGCACAATGGGCGGAAGCCTGATGCAGCGACGCCGCGTGAGGGATGACGGCCTTCGGGTTGTAA…
Bacteria	Actinomycetota	Actinomycetes	Micromonosporales	Micromonosporaceae	Actinoplanes	derwentensis	NA	ATCC 49798; DSM 43941; IFO 14935; JCM 7556; LA 107; NBRC 14935; NCIB 12875; NCIMB 12875; NRRL B-16692	https://lpsn.dsmz.de/species/actinoplanes-derwentensis	772827	GACGAACGCTGGCGGCGTGCTTAACACATGCAAGTCGAGCGGAAAAGGCCCTTCGGGGTACTCGAGCGGCGAACGGGTGAGTAACACGTGAGTAACCTGCCCCAGACTTTGGGATAACCCCCGGAAACGAGGGCTAATACCGAATATTACTTGGTCCCGCATGGGATTTGGTGGAAAGTTTTTCGGTCTGGGATGGACTCGCGGCCTATCAGCTTGTTGGTGGGGTAATGGCCTACCAAGGCGAGGACGGGTAGCCGGCCTGAGAGGGCGACCGGCCACACTGGGACTGAGACACGGCCCAGACTCCTACGGGAGGCAGCAGTGGGGAATATTGCACAATGGGCGGAAGCCTGATGCAGCGACGCCGCGTGAGGGATGACGGCCTTCGGGTTGTAAACC…
Bacteria	Actinomycetota	Actinomycetes	Micromonosporales	Micromonosporaceae	Actinoplanes	deserti	NA	CCTCC AB 2018113; KCTC 39543; YIM CF22	https://lpsn.dsmz.de/species/actinoplanes-deserti	800162	CGAGTTTGATCCTGGCTCAGGACGAACGCTGGCGGCGTGCTTAACACATGCAAGTCGAGCGGAAAGGCCCTTCGGGGTACTCGAGCGGCGAACGGGTGAGTAACACGTGAGTAACCTGCCCCAGACTTTGGGATAACCCCGGGAAACCGGGGCTAATACCGGATATGACTACTGGTCGCATGGCTGGTGGTGGAAAGTTTTTCGGTTTGGGATGGACTCGCGGCCTATCAGCTTGTTGGTGGGGTAATGGCCTACCAAGGCGACGACGGGTAGCCGGCCTGAGAGGGCGACCGGCCACACTGGGACTGAGACACGGCCCAGACTCCTACGGGAGGCAGCAGTGGGGAATATTGCACAATGGGCGCAAGCCTGATGCAGCGACGCCGCGTGAGGGATGAC…
Bacteria	Actinomycetota	Actinomycetes	Micromonosporales	Micromonosporaceae	Actinoplanes	digitatus	NA	33; ATCC 15349; CGMCC 4.2097; DSM 43149; JCM 3060; NRRL B-3345; UNCC 33; VKM Ac-649	https://lpsn.dsmz.de/species/actinoplanes-digitatus	43818	GACGAACGCTGGCGGCGTGCTTAACACATGCAAGTCGAGCGGAAAGGCCCTTCGGGGTACTCGAGCGGCGAACGGGTGAGTAACACGTGAGTAACCTGCCCTGGACTTTGGGATAACCCTCGGAAACGGGGGCTAATACCGGATATGACTTTTCCTCGCATGAGGTTTGGTGGAAAGTTTTTCGGTCTGGGATGGGCTCGCGGCCTATCAGCTTGTTGGTGGGGTAATGGCCTACCAAGGCGACGACGGGTAGCCGGCCTGAGAGGGCGACCGGCCACACTGGGACTGAGACACGGCCCAGACTCCTACGGGAGGCAGCAGTGGGGAATATTGCACAATGGGCGGAAGCCTGATGCAGCGACGCCGCGTGAGGGATGACGGCCTTCGGGTTGTAAACCT…
Bacteria	Actinomycetota	Actinomycetes	Micromonosporales	Micromonosporaceae	Actinoplanes	durhamensis	NA	ATCC 49800; DSM 43939; IFO 14914; JCM 7625; LA 139; NBRC 14914; NCIB 20041; NCIMB 20041; NRRL B-16689	https://lpsn.dsmz.de/species/actinoplanes-durhamensis	772829	AGAGTTTGATCCTGGCTCAGGACGAACGCTGGCGGCGTGCTTAACACATGCAAGTCGAGCGGAAAGGCCCTTCGGGGTACTCGAGCGGCGGACGGGTGAGTAACACGTGAGTAACCTGCCCCAGACTTTGGGATAACCCTCGGAAACGGGGGCTAATACCGGATACGACACAGCGTTGCATGATGTCTGTGTGGAAAGTTTTTCGGTCTGGGATGGGCTCGCGGCCTATCAGCTTGTTGGTGGGGTGATGGCCTACCAAGGCGACGACGGGTAGCCGGCCTGAGAGGGCGACCGGCCACACTGGGACTGAGACACGGCCCAGACTCCTACGGGAGGCAGCAGTGGGGAATATTGCACAATGGGCGGAAGCCTGATGCAGCGACGCCGCGTGAGGGATGA…
Bacteria	Actinomycetota	Actinomycetes	Micromonosporales	Micromonosporaceae	Actinoplanes	ferrugineus	NA	ATCC 29868; DSM 43807; IFO 15555; JCM 3277; NBRC 15555; NRRL B-16718; X-14695	https://lpsn.dsmz.de/species/actinoplanes-ferrugineus	772830	AGAGTTTGATCCTGGCTCAGGACGAACGCTGGCGGCGTGCTTAACACATGCAAGTCGAGCGGAAAGGCCTTTCGGGGTACTCGAGCGGCGAACGGGTGAGTAACACGTGAGTAACCTGCCCTGGACTTTGGGATAACCCTCGGAAACGGGGGCTAATACCGGATACGACACACTGACGCATGTTGTGTGTGTAGAAAGTTTTTCGGTCTGGGATGGGCTCGCGGCCTATCAGCTTGTTGGTGGGGTGATGGCCTACCAAGGCGACGACGGGTAGCCGGCCTGAGAGGGCGACCGGCCACACTGGGACTGAGACACGGCCCAGACTCCTACGGGAGGCAGCAGTGGGGAATATTGCACAATGGGCGGAAGCCTGATGCAGCGACGCCGCGTGAGGGATGA…
Bacteria	Actinomycetota	Actinomycetes	Micromonosporales	Micromonosporaceae	Actinoplanes	flavus	NA	CCTCC AA 2020034; DSM 112042; NEAU H7	https://lpsn.dsmz.de/species/actinoplanes-flavus	20506	AGAGTTTGATCCTGGCTCAGGACGAACGCTGGCGGCGTGCTTAACACATGCAAGTCGAGCGGAAAGGCCCTTCGGGGTACTCGAGCGGCGAACGGGTGAGTAACACGTGAGTAGCCTGCCCTGGACTTTGGGATAACCCTCGGAAACGGGGGCTAATACCGAATACGACTTCCTGCCGCATGGCATGGACGTGGAAAGTTTTTTCGGTCTGGGGTGGACTCGCGGCCTATCAGCTTGTTGGTGGGGTAATGGCCTACCAAGGCGACGACGGGTAGCCGGCCTGAGAGGGCGACCGGCCACACTGGGACTGAGACACGGCCCAGACTCCTACGGGAGGCAGCAGTGGGGAATATTGCACAATGGGCGGAAGCCTGATGCAGCGACGCCGCGTGAGGGATG…
Bacteria	Actinomycetota	Actinomycetes	Micromonosporales	Micromonosporaceae	Actinoplanes	friuliensis	NA	CCUG 63250; DSM 45797; DSM 7358; HAG 10964; JCM 31203	https://lpsn.dsmz.de/species/actinoplanes-friuliensis	783320	TTGATCCTGGCTCAGGACGAACGCTGGCGGCGTGCTTAACACATGCAAGTCGAGCGGAAAGGCCCTTTCGGGGGTACTCGAGCGGCGAACGGGTGAGTAACACGTGAGGAACCTGCCCCGGACTTTGGGATAACCCTCGGAAACGGGGGCTAATACCGAATATTACTTCGCACCGCATGGTGTGTTGTGGAAAGTTTTTCGGTCTGGGATGGTCTCGCGGCCTATCAGCTTGTTGGTGGGGTAATGGCCTACCAAGGCGACGACGGGTAGCCGGCCTGAGAGGGCGACCGGCCACACTGGGACTGAGACACGGCCCAGACTCCTACGGGAGGCAGCAGTGGGGAATATTGCACAATGGGCGGAAGCCTGATGCAGCGACGCCGCGTGAGGGATGACGGC…
Bacteria	Actinomycetota	Actinomycetes	Micromonosporales	Micromonosporaceae	Actinoplanes	globisporus	NA	ATCC 23056; DSM 43857; DSM 43894; IFO 13912; JCM 3186; NBRC 13912; SS/37	https://lpsn.dsmz.de/species/actinoplanes-globisporus	772832	GACGAACGCTGGCGGCGTGCTTAACACATGCAAGTCGAGCGGAAAGGCCCTTTCGGGGGTACTCGAGCGGCGAACGGGTGAGTAACACGTGAGTAACCTGCCCTTCACTTTGGGATAACCCTCGGAAACGGGGGCTAATACCGGATACGACTACCGGNTGCATGGTTGGTGGTGGAAAGATTTTTTGGTGGGGGATGGGCTCGCGGCCTATCAGCTTGTTGGTGGGGTGATGGCCTACCAAGGCGACGACGGGTAGCCGGCCTGAGAGGGCGACCGGCCACACTGGGACTGAGACACGGCCCAGACTCCTACGGGAGGCAGCAGTGGGGAATATTGCACAATGGGCGGAAGCCTGATGCAGCGACGCCGCGTGAGGGATGACGGCCTTCGGGTTGTAAA…
Bacteria	Actinomycetota	Actinomycetes	Micromonosporales	Micromonosporaceae	Actinoplanes	hotanensis	NA	CCTCC AA 2021036; LMG 32621; TRM 88002	https://lpsn.dsmz.de/species/actinoplanes-hotanensis	36790	TTGGAGAGTTTGATCCTGGCTCAGGACGAACGCTGGCGGCGTGCTTAACACATGCAAGTCGAGCGGAAAGGCCCTTCGGGGTACTCGAGCGGCGAACGGGTGAGTAACACGTGAGTAACCTGCCCCAAACTTTGGGATAACCCTCGGAAACGGGGGCTAATACCGGATATGACACGGTCTCGCATGGGGTTGTGTGGAAAGTTTTTCGGTTTGGGATGGGCTCGCGGCCTATCAGCTTGTTGGTGGGGTGATGGCCTACCAAGGCGACGACGGGTAGCCGGCCTGAGAGGGCGACCGGCCACACTGGGACTGAGACACGGCCCAGACTCCTACGGGAGGCAGCAGTGGGGAATATTGCACAATGGGCGGAAGCCTGATGCAGCGACGCCGCGTGAGGGA…
Bacteria	Actinomycetota	Actinomycetes	Micromonosporales	Micromonosporaceae	Actinoplanes	humidus	NA	ATCC 49801; DSM 43938; IFO 14915; JCM 7555; LA 6; NBRC 14915; NCIB 20000; NCIMB 20000; NRRL B-16690	https://lpsn.dsmz.de/species/actinoplanes-humidus	772834	GACGAACGCTGGCGGCGTGCTTAACACATGCAAGTCGAGCGGAAAGGCCCTTCGGGGTACTCGAGCGGCGAACGGGTGAGTAACACGTGAGGAACCTGCCCCAGACTTTGGGATAACCCTCGGAAACGGGGGCTAATACCGAATATTACCTTTCCTCGCATGGGGTTTGGTGGAAAGTTTTTCGGTTTGGGATGGTCTCGCGGCCTATCAGCTTGTTGGTGGGGTAATGGCCTACCAAGGCGAGGACGGGTAGCCGGCCTGAGAGGGCGACCGGCCACACTGGGACTGAGACACGGCCCAGACTCCTACGGGAGGCAGCAGTGGGGAATATTGCACAATGGGCGGAAGCCTGATGCAGCGACGCCGCGTGAGGGATGACGGCCTTCGGGTTGTAAACCT…
Bacteria	Actinomycetota	Actinomycetes	Micromonosporales	Micromonosporaceae	Actinoplanes	ianthinogenes	NA	A/1668; ATCC 21884; BCRC 13611; DSM 43864; IFO 13996; IMSNU 20032; JCM 3249; KCTC 9347; KCTC 9592; NBRC 13996; NCIMB 12639; NRRL B-16720	https://lpsn.dsmz.de/species/actinoplanes-ianthinogenes	772835	GACGAACGCTGGCGGCGTGCTTAACACATGCAAGTCGAGCGGAAAGGCCCTTCGGGGTACTCGAGCGGCGAACGGGTGAGTAACACGTGAGTAACCTGCCCCAGACTTTGGGATAACCCTCGGAAACGGGGGCTAATACCGGATATGACCTCTTGCCGCATGGCGGTGGTGGAAAGTTTTTCGGTTTGGGATGGACTCGCGGCCTATCAGCTTGTTGGTGGGGTAATGGCCTACCAAGGCGACGACGGGTAGCCGGCCTGAGAGGGCGACCGGCCACACTGGGACTGAGACACGGCCCAGACTCCTACGGGAGGCAGCAGTGGGGAATATTGCACAATGGGCGGAAGCCTGATGCAGCGACGCCGCGTGAGGGATGAAGGCCTTCGGGTTGTAAACCTC…
Bacteria	Actinomycetota	Actinomycetes	Micromonosporales	Micromonosporaceae	Actinoplanes	italicus	NA	ATCC 27366; DSM 43146; IFO 13911; JCM 3165; NBRC 13911; NRRL B-16722	https://lpsn.dsmz.de/species/actinoplanes-italicus	772836	GACGAACGCTGGCGGCGTGCTTAACACATGCAAGTCGAGCGGAAAGGCCCTTCGGGGTACTCGAGCGGCGAACGGGTGAGTAACACGTGAGTAACCTGCCCCAGACTTTGGGATAACCTTCGGAAACGGAGGCTAATACCGAATATCGACAAGCCATCGCATGGTGTGTTTGTGGAAAGTTTTTCGGTCTGGGATGGACTCGCGGCCTATCAGCTTGTTGGTGGGGTAATGGCCTACCAAGGCGACGACGGGTAGCCGGCCTGAGAGGGCGACCGGCCACACTGGGACTGAGACACGGCCCAGACTCCTACGGGAGGCAGCAGTGGGGAATATTGCACAATGGGCGGAAGCCTGATGCAGCGACGCCGCGTGAGGGATGACGGCCTTCGGGTTGTAAAC…
Bacteria	Actinomycetota	Actinomycetes	Micromonosporales	Micromonosporaceae	Actinoplanes	lichenicola	NA	JCM 33066; LDG1-01; TISTR 2982	https://lpsn.dsmz.de/species/actinoplanes-lichenicola	22912	GCGGCGTGCTTAACACATGCAAGTCGAGCGGAAAGGCCCTTCGGGGTACTCGAGCGGCGAACGGGTGAGTAACACGTGAGTAACCTGCCCTGGACTTTGGGATAACCCTCGGAAACGGGGGCTAATACCGGATACGACCTTGGACCGCATGGTCTTTTGGTGGAAAGTTTTTCGGTCTGGGATGGGCTCGCGGCCTATCAGCTTGTTGGTGGGGTGATGGCCTACCAAGGCGACGACGGGTAGCCGGCCTGAGAGGGCGACCGGCCACACTGGGACTGAGACACGGCCCAGACTCCTACGGGAGGCAGCAGTGGGGAATATTGCACAATGGGCGGAAGCCTGATGCAGCGACGCCGCGTGAGGGATGACGGCCTTCGGGTTGTAAACCTCTTTCAGCAG…
Bacteria	Actinomycetota	Actinomycetes	Micromonosporales	Micromonosporaceae	Actinoplanes	lichenis	NA	JCM 30485; LDG1-22; PCU 344; TISTR 2343	https://lpsn.dsmz.de/species/actinoplanes-lichenis	793715	GAGCGGAAGGCCCTTCGGGGTACTCGAGCGGCGAACGGGTGAGTAACACGTGAGCAACCTGCCCTGGACTTTGGGATAACCCTCGGAAACGGGGGCTAATACCGAATATTACCTCTCACTGCATGGTGGGTGGTGGAAAGTTTTTCGGTCTGGGATGGGCTCGCGGCCTATCAGCTTGTTGGTGGGGTGATGGCCTACCAAGGCGACGACGGGTAGCCGGCCTGAGAGGGCGACCGGCCACACTGGGACTGAGACACGGCCCAGACTCCTACGGGAGGCAGCAGTGGGGAATATTGCACAATGGGCGGAAGCCTGATGCAGCGACGCCGCGTGAGGGATGACGGCCTTCGGGTTGTAAACCTCTTTCAGCAGGGACGAAGCGGAAGTGACGGTACCTGC…
Bacteria	Actinomycetota	Actinomycetes	Micromonosporales	Micromonosporaceae	Actinoplanes	liguriensis	NA	A/6353; ATCC 31048; BCRC 12121; CBS 355.75; DSM 43865; FH 2244; IFO 13997; IMSNU 22127; JCM 3250; KCC A-250; KCTC 9536; NBRC 13997; NCIMB 12636; NRRL B-16723; SANK 62178	https://lpsn.dsmz.de/species/actinoplanes-liguriensis	785396	AACGCTGGCGGCGTGCTTAACACATGCAAGTCGAGCGGAAAGGCCCTTCGGGGTACTCGAGCGGCGAACGGGTGAGTAACACGTGAGTAACCTGCCCCAGACTTTGGGATAACCCTCGGAAACGGGGGCTAATACCGAATATGACTCGGTCTCGCATGGGATCCGGGTGGAAAGTTTTTCGGTTTGGGATGGACTCGCGGCCTATCAGCTTGTTGGTGGGGTAATGGCCTACCAAGGCGACGACGGGTAGCCGGCCTGAGAGGGCGACCGGCCACACTGGGACTGAGACACGGCCCAGACTCCTACGGGAGGCAGCAGTGGGGAATATTGCACAATGGGCGGAAGCCTGATGCAGCGACGCCGCGTGAGGGATGACGGCCTTCGGGTTGTAAACCTCTT…
Bacteria	Actinomycetota	Actinomycetes	Micromonosporales	Micromonosporaceae	Actinoplanes	lobatus	NA	ATCC 15350; DSM 43150; IFO 12513; JCM 3061; NBRC 12513; NRRL B-3346; VKM Ac-676	https://lpsn.dsmz.de/species/actinoplanes-lobatus	772838	GACGAACGCTGGCGGCGTGCTTAACACATGCAAGTCGAGCGGAAAGGCCCTTCGGGGTACTCGAGCGGCGAACGGGTGAGTAACACGTGAGTAACCTGCCCTGGACTTTGGGATAACCCTCGGAAACGGGGGCTAATACCGAATACGACACAGCTTCGCATGAAGTCTGTGTGGAAAGTTTTTCGGTCTGGGATGGACTCGCGGCCTATCAGCTTGTTGGTGGGGTAATGGCCTACCAAGGCGACGACGGGTAGCCGGCCTGAGAGGGCGACCGGCCACACTGGGACTGAGACACGGCCCAGACTCCTACGGGAGGCAGCAGTGGGGAATATTGCACAATGGGCGGAAGCCTGATGCAGCGACGCCGCGTGAGGGATGACGGCCTTCGGGTTGTAAACC…
Bacteria	Actinomycetota	Actinomycetes	Micromonosporales	Micromonosporaceae	Actinoplanes	luteus	NA	A-T 5190; BCC 41582; NBRC 109644	https://lpsn.dsmz.de/species/actinoplanes-luteus	793487	AGGACGAACGCTGGCGGCGTGCTTAACACATGCAAGTCGAGCGGAAAGGCCCTTCGGGGTACTCGAGCGGCGAACGGGTGAGTAACACGTGAGTAACCTGCCCCAGACTTTGGGATAACCCTCGGAAACGGGGGCTAATACCGAATATGACACTCTGCCGCATGGTGTGGGTGTGGAAAGTTTTTCGGTTTGGGATGGACTCGCGGCCTATCAGCTTGTTGGTGGGGTAATGGCCTACCAAGGCGACGACGGGTAGCCGGCCTGAGAGGGCGACCGGCCACACTGGGACTGAGACACGGCCCAGACTCCTACGGGAGGCAGCAGTGGGGAATATTGCACAATGGGCGGAAGCCTGATGCAGCGACGCCGCGTGAGGGATGACGGCCTTCGGGTTGTAAA…
Bacteria	Actinomycetota	Actinomycetes	Micromonosporales	Micromonosporaceae	Actinoplanes	lutulentus	NA	CGMCC 4.7090; DSM 45883; NEAU GRX6	https://lpsn.dsmz.de/species/actinoplanes-lutulentus	791823	TAGAGTTTGATCCTGGCTCAGGACGAACGCTGGCGGCGTGCTTAACACATGCAAGTCGAGCGGAAAGGCCCTTCGGGGTACTCGAGCGGCGAACGGGTGAGTAGCACGTGAGTAACCTGCCCCAAACTTTGGGATAACCCTCGGAAACGGGGGCTAATACCGGATATTACCTGGCATCGCATGGTGTTTGGTGGAAAGTTTTTCGGTTTGGGATGGACTCGCGGCCTATCAGCTTGTTGGTGAGGTAATGGCTCACCAAGGCGAGGACGGGTAGCCGGCCTGAGAGGGCGACCGGCCACACTGGGACTGAGACACGGCCCAGACTCCTACGGGAGGCAGCAGTGGGGAATATTGCACAATGGGCGGAAGCCTGATGCAGCGACGCCGCGTGAGGGATGA…
Bacteria	Actinomycetota	Actinomycetes	Micromonosporales	Micromonosporaceae	Actinoplanes	maris	NA	CGMCC 4.7854; DSM 101017; M4I6	https://lpsn.dsmz.de/species/actinoplanes-maris	38375	TGAGTTTGATCTTGGCTCAGGACGAACGCTGGCGGCGTGCTTAACACATGCAAGTCGAGCGGAAAGGCCCTTCGGGGTACTCGAGCGGCGAACGGGTGAGTAACACGTGAGTAACCCGCCCCAGACTTTGGGATAACCCTCGGAAACGAGGGCTAATACCGGATACGACTTACACTCGCATGGGTGTTGGTGGAAAGTTTTTCGGTTTGGGATGGGCTCGCGGCCTATCAGCTTGTTGGTGGGGTGATGGCCTACCAAGGCGACGACGGGTAGCCGGCCTGAGAGGGCGACCGGCCACACTGGGACTGAGACACGGCCCAGACTCCTACGGGAGGCAGCAGTGGGGAATATTGCACAATGGGCGGAAGCCTGATGCAGCGACGCCGCGTGAGGGATGAC…
Bacteria	Actinomycetota	Actinomycetes	Micromonosporales	Micromonosporaceae	Actinoplanes	missouriensis	NA	431; ATCC 14538; DSM 43046; IFO 13243; JCM 3121; NBRC 102363; NBRC 13243; NRRL B-3342	https://lpsn.dsmz.de/species/actinoplanes-missouriensis	772840	AACGCTGGCGGCGTGCTTAACACATGCAAGTCGAGCGGAAAGGCCCTTCGGGGTACTCGAGCGGCGAACGGGTGAGTAACACGTGAGTAACCTGCCCCGAACTTTGGGATAACCCTCGGAAACGGGGGCTAATACCGAATACGACACGCCTTCGCATGGGGTGCGTGTGGAAAGTTTTTCGGTTCGGGATGGACTCGCGGCCTATCAGCTTGTTGGTGGGGTAATGGCCTACCAAGGCGACGACGGGTAGCCGGCCTGAGAGGGCGACCGGCCACACTGGGACTGAGACACGGCCCAGACTCCTACGGGAGGCAGCAGTGGGGAATATTGCACAATGGGCGGAAGCCTGATGCAGCGACGCCGCGTGAGGGATGACGGCCTTCGGGTTGTAAACCTCTT…
Bacteria	Actinomycetota	Actinomycetes	Micromonosporales	Micromonosporaceae	Actinoplanes	nipponensis	NA	ATCC 31145; DSM 43867; FH 2241; IFO 14063; NBRC 14063	https://lpsn.dsmz.de/species/actinoplanes-nipponensis	772841	GACGAACGCTGGCGGCGTGCTTAACACATGCAAGTCGAGCGGAAAGGCCCTTCGGGGTACTCGAGCGGCGAACGGGTGAGTAACACGTGAGGAACCTGCCCTGGACTTTGGGATAACCCTCGGAAACGGGGGCTAATACCGGATACGACACTTCACCGCATGGTGTGGGTGTGGAAAGTTTTTCGGTCTGGGATGGTCTCGCGGCCTATCAGCTTGTTGGTGGGGTAATGGCCTACCAAGGCGACGACGGGTAGCCGGCCTGAGAGGGCGACCGGCCACACTGGGACTGAGACACGGCCCAGACTCCTACGGGAGGCAGCAGTGGGGAATATTGCACAATGGGCGGAAGCCTGATGCAGCGACGCCGCGTGAGGGATGACGGCCTTCGGGTTGTAAACC…
Bacteria	Actinomycetota	Actinomycetes	Micromonosporales	Micromonosporaceae	Actinoplanes	oblitus	NA	DSM 116196; NRRL 3884	https://lpsn.dsmz.de/species/actinoplanes-oblitus	42179	AGAGTTTGATCCTGGCTCAGGACGAACGCTGGCGGCGTGCTTAACACATGCAAGTCGAGCGGAAAGGCCCTTCGGGGTACTCGAGCGGCGAACGGGTGAGTAACACGTGAGTAACCTGCCCCAGACTTTGGGATAACCCTCGGAAACGGGGGCTAATACCGAATATGACTTCTGATCGCATGGTCGGTGGTGGAAAGTTTTTCGGTTTGGGATGGACTCGCGGCCTATCAGCTTGTTGGTGGGGTAATGGCCTACCAAGGCGACGACGGGTAGCCGGCCTGAGAGGGCGACCGGCCACACTGGGACTGAGACACGGCCCAGACTCCTACGGGAGGCAGCAGTGGGGAATATTGCACAATGGGCGGAAGCCTGATGCAGCGACGCCGCGTGAGGGATGAC…
Bacteria	Actinomycetota	Actinomycetes	Micromonosporales	Micromonosporaceae	Actinoplanes	octamycinicus	NA	ATCC 43632; DSM 45809; IFO 14524; INA 4041; JCM 9649; KCTC 9593; NBRC 14524	https://lpsn.dsmz.de/species/actinoplanes-octamycinicus	789577	GACGAACGCTGGCGGCGTGCTTAACACATGCAAGTCGAGCGGAAAGGCCCTTCGGGGTACTCGAGCGGCGAACGGGTGAGTAACACGTGAGTAACCTGCCCCAGACTTTGGGATAACCCTCGGAAACGGGGGCTAATACCGAATATGACCTGGCACCGCATGGTGCTGGGTGGAAAGTTTTTCGGTTTGGGATGGACTCGCGGCCTATCAGCTTGTTGGTGGGGTAATGGCCTACCAAGGCGACGACGGGTAGCCGGCCTGAGAGGGCGACCGGCCACACTGGGACTGAGACACGGCCCAGACTCCTACGGGAGGCAGCAGTGGGGAATATTGCACAATGGGCGGAAGCCTGATGCAGCGACGCCGCGTGAGGGATGACGGCCTTCGGGTTGTAAACCT…
Bacteria	Actinomycetota	Actinomycetes	Micromonosporales	Micromonosporaceae	Actinoplanes	ovalisporus	NA	JCM 33067; LDG1-06; TISTR 2983	https://lpsn.dsmz.de/species/actinoplanes-ovalisporus	22913	GCTCAGGACGAACGCTGGCGGCGTGCTTAACACATGCAAGTCGAGCGGAAAGGCCCTTCGGGGTACTCGAGCGGCGAACGGGTGAGTAACACGTGAGTAACCTGCCCTGGACTTTGGGATAACCCTCGGAAACGGGGGCTAATACCGAATACGACTGCCGACCGCATGGTCCGGTAGTGGAAAGTTTTTCGGTCTGGGATGGGCTAGCGGCCTATCAGCTTGTTGGTGGGGTGATGGCCTACCAAGGCGACGACGGGTAGCCGGCCTGAGAGGGCGACCGGCCACACTGGGACTGAGACACGGCCCAGACTCCTACGGGAGGCAGCAGTGGGGAATATTGCACAATGGGCGGAAGCCTGATGCAGCGACGCCGCGTGAGGGATGACGGCCTTCGGGTTG…
Bacteria	Actinomycetota	Actinomycetes	Micromonosporales	Micromonosporaceae	Actinoplanes	palleronii	NA	ATCC 49797; DSM 43940; IFO 14916; JCM 7626; LA 83; NBRC 14916; NCIB 20021; NCIMB 20021; NRRL B-16691	https://lpsn.dsmz.de/species/actinoplanes-palleronii	772842	AGAGTTTGATCCTGGCTCAGGACGAACGCTGGCGGCGTGCTTAACACATGCAAGTCGAGCGGAAAGGCCCTTCGGGGTACTCGAACGGCGAACGGGTGAGTAACACGTGAGTAACCTGCCCCAGACTTTGGGATAACCCTCGGAAACGGGGGCTAATACCGAATATTACATTTCACCGCATGGTGGTTTGTGGAAAGTTTTTCGGTTTGGAATGGACTCGCGGCCTATCAGCTTGTTGGTGGGGTAATGGCCTACCAAGGCGAGGACGGGTAGCCGGCCTGAGAGGGCGACCGGCCACACTGGGACTGAGACACGGCCCAGACTCCTACGGGAGGCAGCAGTGGGGAATATTGCACAATGGGCGGAAGCCTGATGCAGCGACGCCGCGTGAGGGATGAC…
Bacteria	Actinomycetota	Actinomycetes	Micromonosporales	Micromonosporaceae	Actinoplanes	philippinensis	NA	ATCC 12427; DSM 43019; HAMBI 1927; IFO 13878; JCM 3001; NBRC 13878; NRRL 2506; VKM Ac-842	https://lpsn.dsmz.de/species/actinoplanes-philippinensis	772845	GACGAACGCTGGCGGCGTGCTTAACACATGCAAGTCGAGCGGAAAGGCTTCGGGGTACTCGAGCGGCGAACGGGTGAGTAACACGTGAGTAACCTGCCCTGGACTTTGGGATAACCCTCGGAAACGGGGGCTAATACCGAATACGACACGAGGTCGCATGGTCTTCGTGTGGAAAGTTTTTTCGGTTTGGGATGGACTCGCGGCCTATCAGCTTGTTGGTGGGGTAATGGCCTACCAAGGCGACGACGGGTAGCCGGCCTGAGAGGGCGACCGGCCACACTGGGACTGAGACACGGCCCAGACTCCTACGGGAGGCAGCAGTGGGGAATATTGCACAATGGGCGGAAGCCTGATGCAGCGACGCCGCGTGAGGGATGACGGCCTTCGGGTTGTAAACCT…
Bacteria	Actinomycetota	Actinomycetes	Micromonosporales	Micromonosporaceae	Actinoplanes	polyasparticus	NA	CCTCC AA 2021015; LMG 32389; TRM 66264-DLM	https://lpsn.dsmz.de/species/actinoplanes-polyasparticus	36791	GAGTTTGATCATGGCTCAGGACGAACGCTGGCGGCGTGCTTAACACATGCAAGTCGAGCGGAAAGGCCCTTCGGGGTACTCGAGCGGCGAACGGGTGAGTAACACGTGAGTAACCTGCCCCAAACTTTGGGATAACCCTCGGAAACGGGGGCTAATACCGGATATGACACGGCTTCGCATGGGGTTGTGTGGAAAGTTTTTCGGTTTGGGATGGGCTCGCGGCCTATCAGCTTGTTGGTGGGGTGATGGCCTACCAAGGCGACGACGGGTAGCCGGCCTGAGAGGGCGACCGGCCACACTGGGACTGAGACACGGCCCAGACTCCTACGGGAGGCAGCAGTGGGGAATATTGCACAATGGGCGGAAGCCTGATGCAGCGACGCCGCGTGAGGGATGACG…
Bacteria	Actinomycetota	Actinomycetes	Micromonosporales	Micromonosporaceae	Actinoplanes	pyxinae	NA	NBRC 115836; Pm04-4; TBRC 16207	https://lpsn.dsmz.de/species/actinoplanes-pyxinae	42187	GGCGGCGTGCTTAACACATGCAAGTCGAGCGGAAAGGCCCTTCGGGGTACTCGAGCGGCGAACGGGTGAGTAACACGTGAGTAACCTGCCCCAGACTTTGGGATAACCCTCGGAAACGGGGGCTAATACCGGATACGACTACTGATCGCATGGTTGGTGGTGGAAAGTTTTTCGGTTTGGGATGGGCTCGCGGCCTATCAGCTTGTTGGTGGGGTGATGGCCTACCAAGGCGACGACGGGTAGCCGGCCTGAGAGGGCGACCGGCCACACTGGGACTGAGACACGGCCCAGACTCCTACGGGAGGCAGCAGTGGGGAATATTGCACAATGGGCGCAAGCCTGATGCAGCGACGCCGCGTGAGGGATGACGGCCTTCGGGTTGTAAACCTCTTTCAGCAG…
Bacteria	Actinomycetota	Actinomycetes	Micromonosporales	Micromonosporaceae	Actinoplanes	ramoplaninifer	NA	ATCC 33076; DSM 105064; NRRL B-65484	https://lpsn.dsmz.de/species/actinoplanes-ramoplaninifer	795954	TGGCTCAGGACGAACGCTGGCGGCGTGCTTAACACATGCAAGTCGAGCGGAAAGGCCCCTTCGGGGGTACTCGAGCGGCGAACGGGTGAGTAACACGTGAGTAACCTGCCCTGGACTTTGGGATAACCCCCGGAAACGGGGGCTAATACCGGATACGACCCGCCACCGCATGGTGGTGGGTGGAAAGTTTTTTCGGTCTGGGATGGGCTCGCGGCCTATCAGCTTGTTGGTGGGGTGATGGCCTACCAAGGCGACGACGGGTAGCCGGCCTGAGAGGGCGACCGGCCACACTGGGACTGAGACACGGCCCAGACTCCTACGGGAGGCAGCAGTGGGGAATATTGCACAATGGGCGGAAGCCTGATGCAGCGACGCCGCGTGAGGGATGACGGCCTTCGG…
Bacteria	Actinomycetota	Actinomycetes	Micromonosporales	Micromonosporaceae	Actinoplanes	rectilineatus	NA	ATCC 29234; DSM 43808; IFO 13941; JCM 3194; NBRC 13941; NRRL B-16090	https://lpsn.dsmz.de/species/actinoplanes-rectilineatus	772846	GACGAACGCTGGCGGCGTGCTTAACACATGCAAGTCGAGCGGAAAGGCCCTTCGGGGTACTCGAGCGGCGAACGGGTGAGTAACACGTGAGTAACCTGCCCCAGACTTTGGGATAACCTTCGGAAACGGAGGCTAATACCGGATACGACCTGCTGCCGCATGGCATGTTGGTGGAAAGTTTTTCGGTTTGGGATGGACTCGCGGCCTATCAGCTTGTTGGTGGGGTAATGGCCTACCAAGGCGACGACGGGTAGCCGGCCTGAGAGGGCGACCGGCCACACTGGGACTGAGACACGGCCCAGACTCCTACGGGAGGCAGCAGTGGGGAATATTGCACAATGGGCGGAAGCCTGATGCAGCGACGCCGCGTGAGGGATGACGGCCTTCGGGTTGTAAACC…
Bacteria	Actinomycetota	Actinomycetes	Micromonosporales	Micromonosporaceae	Actinoplanes	regularis	NA	DSM 43151; HAMBI 1928; IFO 12514; JCM 3062; NBRC 12514; NRRL B-3347; VKM Ac-650	https://lpsn.dsmz.de/species/actinoplanes-regularis	772847	GACGAACGCTGGCGGCGTGCTTAACACATGCAAGTCGAGCGGAAAGGCCCTTCGGGGTACTCGAGCGGCGAACGGGTGAGTAACACGTGAGTAACCTGCCCCAAACTTTGGGATAACCCTCGGAAACGGGGGCTAATACCGAATATTACTTCTGGTCGCATGGCTGGTGGTGGAAAGTTTTTCGGTTTGGGATGGACTCGCGGCCTATCAGCTTGTTGGTGGGGTAATGGCCTACCAAGGCGAGGACGGGTAGCCGGCCTGAGAGGGCGACCGGCCACACTGGGACTGAGACACGGCCCAGACTCCTACGGGAGGCAGCAGTGGGGAATATTGCACAATGGGCGGAAGCCTGATGCAGCGACGCCGCGTGAGGGATGACGGCCTTCGGGTTGTAAACCT…
Bacteria	Actinomycetota	Actinomycetes	Micromonosporales	Micromonosporaceae	Actinoplanes	rhizophilus	NA	CGMCC 4.7133; DSM 46672; NEAU A2	https://lpsn.dsmz.de/species/actinoplanes-rhizophilus	793569	AGAGTTTGATCCTGGCTCAGGACGAACGCTGGCGGCGTGCTTAACACATGCAAGTCGAGCGGAAAGGCCCTTTCGGGGGTACTCGAGCGGCGAACGGGTGAGTAACACGTGAGTAACCTGCCCTGGACTTTGGGATAACCCTCGGAAACGGGGGCTAATACCGGATACGACATTTCACCGCATGGTGGGGTGTGGAAAGTTTTTCGGTCTGGGATGGGCTCGCGGCCTATCAGCTTGTTGGTGGGGTGATGGCCTACCAAGGCGACGACGGGTAGCCGGCCTGAGAGGGCGACCGGCCACACTGGGACTGAGACACGGCCCAGACTCCTACGGGAGGCAGCAGTGGGGAATATTGCACAATGGGCGGAAGCCTGATGCAGCGACGCCGCGTGAGGGATG…
Bacteria	Actinomycetota	Actinomycetes	Micromonosporales	Micromonosporaceae	Actinoplanes	rishiriensis	NA	BCC 49184; DSM 45866; NBRC 108556; RCA 114; RI50-RCA114	https://lpsn.dsmz.de/species/actinoplanes-rishiriensis	790165	TCAGGACGAACGCTGGCGGCGTGCTTAACACATGCAAGTCGAGCGGAAAGGCCCTTCGGGGTACTCGAGCGGCGAACGGGTGAGTAACACGTGAGTAACCTGCCCTCAGCTTTGGGATAACCCTCGGAAACGGGGGCTAATACCGGATACGACACACTGATGCATGTTGTGTGTGTGGAAAGTTTTTCGGCTGGGGATGGGCTCGCGGCCTATCAGCTTGTTGGTGGGGTGATGGCCTACCAAGGCGACGACGGGTAGCCGGCCTGAGAGGGCGACCGGCCACACTGGGACTGAGACACGGCCCAGACTCCTACGGGAGGCAGCAGTGGGGAATATTGCACAATGGGCGGAAGCCTGATGCAGCGACGCCGCGTGAGGGATGACGGCCTTCGGGTTGTA…
Bacteria	Actinomycetota	Actinomycetes	Micromonosporales	Micromonosporaceae	Actinoplanes	sandaracinus	NA	CCTCC AA 2020039; DSM 112043; NEAU A12	https://lpsn.dsmz.de/species/actinoplanes-sandaracinus	42191	CTTCCAGAGATTAGAGTTTGATCCTGGCTCAGGACGAACGCTGGCGGCGTGCTTAACACATGCAAGTCGAGCGGAAAGGCCCTTCGGGGTACTCGAGCGGCGAACGGGTGAGTAACACGTGAGTAACCTGCCCCAAACTTTGGGATAACCCTCGGAAACGGGGGCTAATACCGAATATGACTTCTGGTCGCATGGCTGGTTGTGGAAAGTTTTTCGGTTTGGGATGGACTCGCGGCCTATCAGCTTGTTGGTGGGGTAATGGCCTACCAAGGCGAGGACGGGTAGCCGGCCTGAGAGGGCGACCGGCCACACTGGGACTGAGACACGGCCCAGACTCCTACGGGAGGCAGCAGTGGGGAATATTGCACAATGGGCGGAAGCCTGATGCAGCGACGCCGC…
Bacteria	Actinomycetota	Actinomycetes	Micromonosporales	Micromonosporaceae	Actinoplanes	sediminis	NA	CCTCC AA 2016022; DSM 100965; M4I47	https://lpsn.dsmz.de/species/actinoplanes-sediminis	796353	TGAGTTTGATCGTGGCTCAGGACGAACGCTGGCGGCGTGCTTAACACATGCAAGTCGAGCGGAAAGGCCCTTCGGGGTACTCGAGCGGCGAACGGGTGAGTAACACGTGAGTAACCTGCCCTGGACTTTGGGATAACCCTCGGAAACGGGGGCTAATACCGAATATGACTACTGGTTGCATGACTGGTGGTGGAAAGTTTTTCGGTCTGGGATGGGCTCGCGGCCTATCAGCTTGTTGGTGGGGTGATGGCCTACCAAGGCGACGACGGGTAGCCGGCCTGAGAGGGCGACCGGCCACACTGGGACTGAGACACGGCCCAGACTCCTACGGGAGGCAGCAGTGGGGAATATTGCACAATGGGCGGAAGCCTGATGCAGCGACGCCGCGTGAGGGATGAC…
Bacteria	Actinomycetota	Actinomycetes	Micromonosporales	Micromonosporaceae	Actinoplanes	siamensis	NA	A-T 6646; BCC 46194; DSM 46706; NBRC 109076	https://lpsn.dsmz.de/species/actinoplanes-siamensis	790968	GGACGAACGCTGGCGGCGTGCTTAACACATGCAAGTCGAGCGGAAGGCCCTTCGGGGTACTCGAGCGGCGAACGGGTGAGTAACACGTGAGTAACCTGCCCCAATCTTTGGGATAACCCTCGGAAACGGGGGCTAATACCGGATATGACCTTGCTTCGCATGGAGTGGGGTGGAAAGTTTTTCGGTTTGGGATGGACTCGCGGCCTATCAGCTTGTTGGTGGGGTAATGGCCTACCAAGGCGACGACGGGTAGCCGGCCTGAGAGGGCGACCGGCCACACTGGGACTGAGACACGGCCCAGACTCCTACGGGAGGCAGCAGTGGGGAATATTGCACAATGGGCGGAAGCCTGATGCAGCGACGCCGCGTGAGGGATGACGGCCTTCGGGTTGTAAACCT…
Bacteria	Actinomycetota	Actinomycetes	Micromonosporales	Micromonosporaceae	Actinoplanes	sichuanensis	NA	03-723; CCM 7526; DSM 45183; JCM 16605; KCTC 19460	https://lpsn.dsmz.de/species/actinoplanes-sichuanensis	788162	GGCGGCTGCTTACACATGCAGTCGAGCGGAAGGCCCTTCGGGGTACTCGAGCGGCGAACGGGTGAGTAACACGTGAGTAACCTGCCCTGGACTTTGGGATAACCCTCGGAAACGGGGGCTAATACCGAATACGACACTCTACCGCATGGTGTGGGTGTGGAAAGTTTTTTCGGTCTGGGATGGACTCGCGGCCTATCAGCTTGTTGGTGGGGTAATGGCCTACCAAGGCGACGACGGGTAGCCGGCCTGAGAGGGCGACCGGCCACACTGGGACTGAGACACGGCCCAGACTCCTACGGGAGGCAGCAGTGGGGAATATTGCACAATGGGCGGAAGCCTGATGCAGCGACGCCGCGTGAGGGATGACGGCCTTCGGGTTGTAAACCTCTTTCAGCAGGG…
Bacteria	Actinomycetota	Actinomycetes	Micromonosporales	Micromonosporaceae	Actinoplanes	subglobosus	NA	A-T 5400; BCC 42734; NBRC 109645; TBRC 5832	https://lpsn.dsmz.de/species/actinoplanes-subglobosus	794785	CAGGACGAACGCTGGCGGCGTGCTTAACACATGCAAGTCGAGCGGAAAGGCCCTTCGGGGTACTCGAGCGGCGAACGGGTGAGTAACACGTGAGTAACCTGCCCTGGACTTTGGGATAACCCTCGGAAACGGGGGCTAATACCGAATACGACCTTCGGCCGCATGGCCTGATGGTGGAAAGTTTTTTCGGTTTGGGATGGACTCGCGGCCTATCAGCTTGTTGGTGGGGTAATGGCCTACCAAGGCGACGACGGGTAGCCGGCCTGAGAGGGCGACCGGCCACACTGGGACTGAGACACGGCCCAGACTCCTACGGGAGGCAGCAGTGGGGAATATTGCACAATGGGCGGAAGCCTGATGCAGCGACGCCGCGTGAGGGATGACGGCCTTCGGGTTGTA…
Bacteria	Actinomycetota	Actinomycetes	Micromonosporales	Micromonosporaceae	Actinoplanes	teichomyceticus	NA	AB8327; ATCC 31121; BCRC 12106; DSM 43866; FERM P-3462; FH 2149; IFO 13999; IMET 9254; IMSNU 20043; JCM 3252; KCC A-252; KCTC 9543; NBRC 13999; NCIMB 12640; NRRL B-16726; SANK 60479	https://lpsn.dsmz.de/species/actinoplanes-teichomyceticus	785397	GACGAACGCTGGCGGCGTGCTTAACACATGCAAGTCGAGCGGAAAGGCCCTTCGGGGTACTCGAGCGGCGAACGGGTGAGTAACACGTGAGTAACCTGCCCCAGACTTTGGGATAACCCTCGGAAACGGGGGCTAATACCGGATATGACCTTCGGCCGCATGGTTGTTGGTGGAAAGTTTTTCGGTTTGGGATGGGCTCGCGGCCTATCAGCTTGTTGGTGGGGTGATGGCCTACCAAGGCGACGACGGGTAGCCGGCCTGAGAGGGCGACCGGCCACACTGGGACTGAGACACGGCCCAGACTCCTACGGGAGGCAGCAGTGGGGAATATTGCACAATGGGCGGAAGCCTGATGCAGCGACGCCGCGTGAGGGATGACGGCCTTCGGGTTGTAAACCT…
Bacteria	Actinomycetota	Actinomycetes	Micromonosporales	Micromonosporaceae	Actinoplanes	tereljensis	NA	DSM 45572; MN07-A0371; NBRC 105297; VTCC D9-10	https://lpsn.dsmz.de/species/actinoplanes-tereljensis	788445	GGCGGCGTGCTTAACACATGCAAGTCGAGCGGAAAGGCCCTTCGGGGTACTCGAGCGGCGAACGGGTGAGTAACACGTGAGTAACCTGCCCTGGACTTTGGGATAACCCTCGGAAACGGGGGCTAATACCGAATACGACCTCCGGTTGCATGACCTGGGGGTGGAAAGTTTTTCGGTCTGGGATGGGCTCGCGGCCTATCAGCTTGTTGGTGGGGTGATGGCCTACCAAGGCGACGACGGGTAGCCGGCCTGAGAGGGCGACCGGCCACACTGGGACTGAGACACGGCCCAGACTCCTACGGGAGGCAGCAGTGGGGAATATTGCACAATGGGCGGAAGCCTGATGCAGCGACGCCGCGTGAGGGATGACGGCCTTCGGGTTGTAAACCTCTTTCAGCA…
Bacteria	Actinomycetota	Actinomycetes	Micromonosporales	Micromonosporaceae	Actinoplanes	toevensis	NA	DSM 45573; MN07-A0368; NBRC 105298; VTCC D9-11	https://lpsn.dsmz.de/species/actinoplanes-toevensis	788446	GCTTAACACATGCAAGTCGAGCGGAAAGGCCCTTCGGGGTACTCGAGCGGCGAACGGGTGAGTAACACGTGAGTAACCTGCCCTGGACTTTGGGATAACCCTCGGAAACGGGGGCTAATACCGAATACGACACGAGACTGCATGGTCTTCGTGTGGAAAGTTTTTCGGTCTGGGATGGGCTCGCGGCCTATCAGCTTGTTGGTGGGGTGATGGCCTACCAAGGCGACGACGGGTAGCCGGCCTGAGAGGGCGACCGGCCACACTGGGACTGAGACACGGCCCAGACTCCTACGGGAGGCAGCAGTGGGGAATATTGCACAATGGGCGGAAGCCTGATGCAGCGACGCCGCGTGAGGGATGACGGCCTTCGGGTTGTAAACCTCTTTCAGCAGGGACGAA…
Bacteria	Actinomycetota	Actinomycetes	Micromonosporales	Micromonosporaceae	Actinoplanes	tropicalis	NA	InaCC A459; LIPI11-2-Ac034; NBRC 110973	https://lpsn.dsmz.de/species/actinoplanes-tropicalis	793434	GACGAACGCTGGCGGCGTGCTTAACACATGCAAGTCGAGCGGAAAGGCCCTTCGGGGTACTCGAGCGGCGAACGGGTGAGTAACACGTGAGTAACCTGCCCTGGACTTTGGGATAACCCTCGGAAACGGGGGCTAATACCGGATACGACACAGCATTGCATGATGTCTGTGTGGAAAGTTTTTCGGTCTGGGATGGGCTCGCGGCCTATCAGCTTGTTGGTGGGGTGATGGCCTACCAAGGCGACGACGGGTAGCCGGCCTGAGAGGGCGACCGGCCACACTGGGACTGAGACACGGCCCAGACTCCTACGGGAGGCAGCAGTGGGGAATATTGCACAATGGGCGGAAGCCTGATGCAGCGACGCCGCGTGAGGGATGACGGCCTTCGGGTTGTAAACC…
Bacteria	Actinomycetota	Actinomycetes	Micromonosporales	Micromonosporaceae	Actinoplanes	utahensis	NA	ATCC 14539; DSM 43147; IFO 13244; JCM 3122; NBRC 13244; NRRL B-16727; VKM Ac-674	https://lpsn.dsmz.de/species/actinoplanes-utahensis	772853	AGAGTTTGATCCTGGCTCAGGACGAACGCTGGCGGCGTGCTTAACACATGCAAGTCGAGCGGAAAGGCCCTTCGGGGTACTCGAGCGGCGAACGGGTGAGTAACACGTGAGTAACCTGCCCCAGACTTTGGGATAACCCTCGGAAACGGGGGCTAATACCGAATATGACTTGGCTTCGCATGGAGCTTGGTGGAAAGTTTTTCGGTTTGGGATGGACTCGCGGCCTATCAGCTTGTTGGTGGGGTAATGGCCTACCAAGGCGACGACGGGTAGCCGGCCTGAGAGGGCGACCGGCCACACTGGGACTGAGACACGGCCCAGACTCCTACGGGAGGCAGCAGTGGGGAATATTGCACAATGGGCGGAAGCCTGATGCAGCGACGCCGCGTGAGGGATGAC…
Bacteria	Actinomycetota	Actinomycetes	Micromonosporales	Micromonosporaceae	Actinoplanes	xinjiangensis	NA	03-8772; CCM 7527; DSM 45184; JCM 16606; KCTC 19461	https://lpsn.dsmz.de/species/actinoplanes-xinjiangensis	788163	GCGGCGTGCTTACACATGCAAGTCGAGCGGAAGGCCCTTCGGGGTACTCGAGCGGCGAACGGGTGAGTAACACGTGAGTAACCTGCCCTGGACTTTGGGATAACCCTCGGAAACGGGGGCTAATACCGAATACGACACTCTACCGCATGGTGTGGGTGTGGAAAGTTTTTCGGTCTGGGATGGACTCGCGGCCTATCAGCTTGTTGGTGGGGTAATGGCCTACCAAGGCGACGACGGGTAGCCGGCCTGAGAGGGCGACCGGCCACACTGGGACTGAGACACGGCCCAGACTCCTACGGGAGGCAGCAGTGGGGAATATTGCACAATGGGCGGAAGCCTGATGCAGCGACGCCGCGTGAGGGATGACGGCCTTCGGGTTGTAAACCTCTTTCAGCAGGG…
Bacteria	Actinomycetota	Actinomycetes	Propionibacteriales	Actinopolymorphaceae	Actinopolymorpha	alba	NA	CCTCC AA 208030; DSM 45243; JCM 16897; YIM 48868	https://lpsn.dsmz.de/species/actinopolymorpha-alba	788070	TGCAGTCGAGCGGAAGGCCCTTCGGGGTACTCGAGCGGCGAACGGGTGAGTAACACGTGAGCAACCTGCCTCTAGCTCTGGGATAAGCCTGGGAAACTGGGTCTAATACTGGATATGACTCCTGCCTGCATGGGTGGGGGTGGAAAGATTTTTCGGCTAGGGATGGGCTCGCGGCCTATCAGCTTGTTGGTGGGGTAATGGCCTACCAAGGCTTTTACGGGTAGCCGGCCTGAGAGGGCGACCGGCCACACTGGGACTGAGACACGGCCCAGACTCCTACGGGAGGCAGCAGTGGGGAATATTGCACAATGGGCGGAAGCCTGATGCAGCAACGCCGCGTGAGGGATGACGGCCTTCGGGTTGTAAACCTCTTTCAGCGGGGACGAAGCGAGAGTGACG…
Bacteria	Actinomycetota	Actinomycetes	Propionibacteriales	Actinopolymorphaceae	Actinopolymorpha	cephalotaxi	NA	06-2230; CCM 7466; DSM 45117; I06-2230; KCTC 19293	https://lpsn.dsmz.de/species/actinopolymorpha-cephalotaxi	788302	TGGCGGCGTGCTTACACATGCAAGTCGAGCGGAAAGGCCCTTCGGGGTACTCGAGCGGCGAACGGGTGAGTAACACGTGAGCAACCTGCCTTCAGCTCTGGGATAAGCCTGGGAAACTGGGTCTAATACCGGATATGACTCTTGCCTGCATGGGTGGGGGTGGAAAGATTTATTGGCTGAAGATGGGCTCGCGGCCTATCAGCTTGTTGGTGGGGTGATGGCCTACCAAGGCTTTTACGGGTAGCCGGCCTGAGAGGGCGACCGGCCACACTGGGACTGAGACACGGCCCAGACTCCTACGGGAGGCAGCAGTGGGGAATATTGCACAATGGGCGGAAGCCTGATGCAGCAACGCCGCGTGAGGGATGACGGCCTTCGGGTTGTAAACCTCTTTCAGCG…
Bacteria	Actinomycetota	Actinomycetes	Propionibacteriales	Actinopolymorphaceae	Actinopolymorpha	pittospori	NA	ACM 5288; DSM 45354; NRRL B-24810; PIP 143	https://lpsn.dsmz.de/species/actinopolymorpha-pittospori	789528	GTGCTTAACACATGCAAGTCGAGCGGAAAGGCCCTTCGGGGTACTCGAGCGGCGAACGGGTGAGTAACACGTGAGCAACCTGCCTCTAGCTCTGGGATAAGCCCGGGAAACTGGGTCTAATACCGGATATGACTCTTGCTGGCATCGGTGAGGGTGGAAAGATTTATTGGCTAGAGATGGGCTCGCGGCCTATCAGCTTGTTGGTGGGGTAATGGCCTACCAAGGCTTTTACGGGTAGCCGGCCTGAGAGGGCGACCGGCCACACTGGGACTGAGACACGGCCCAGACTCCTACGGGAGGCAGCAGTGGGGAATATTGCACAATGGGCGAAAGCCTGATGCAGCAACGCCGCGTGAGGGATGACGGCCTTCGGGTTGTAAACCTCTTTCAGCGGGGACG…
Bacteria	Actinomycetota	Actinomycetes	Propionibacteriales	Actinopolymorphaceae	Actinopolymorpha	rutila	NA	CCTCC AA 206004; DSM 18448; JCM 16537; YIM 45725	https://lpsn.dsmz.de/species/actinopolymorpha-rutila	787560	TACACATGCAAGTCGAGCGGAAAGGCCCTTCGGGGTACTCGAGCGGCGAACGGGTGAGTAACACGTGAGCAACCTGCCTTCAGCTCTGGGATAAGCCTGGGAAACTGGGTCTAATACCGGATATGACCTCTGCCTGCATGGGTGGTGGTGGAAAGATTTATTGGCTGAAGATGGGCTCGCGGCCTATCAGCTTGTTGGTGGGGTGATGGCCTACCAAGGCTTTTACGGGTAGCCGGCCTGAGAGGGCGACCGGCCACACTGGGACTGAGACACGGCCCAGACTCCTACGGGAGGCAGCAGTGGGGAATATTGCACAATGGGCGGAAGCCTGATGCAGCAACGCCGCGTGAGGGATGACGGCCTTCGGGTTGTAAACCTCTTTCAGCGGGGACGAAGCGT…
Bacteria	Actinomycetota	Actinomycetes	Propionibacteriales	Actinopolymorphaceae	Actinopolymorpha	singaporensis	NA	DSM 22024; IM 7744; JCM 10761; NBRC 100040; NRRL B-24113	https://lpsn.dsmz.de/species/actinopolymorpha-singaporensis	783321	GGCGGCGTGCTTAACACATGCAAGTCGAGCGGAAAGGCCCTTCGGGGTACTCGAGCGGCGAACGGGTGAGTAACACGTGAGCAACCTGCCTTCAGCTCTGGGATAAGCCTGGGAAACTGGGTCTAATACCGGATATGACCTCTGCCTGCATGGGTGGTGGTGGAAAGATTTATCGGCTGTAGATGGGCTCGCGGCCTATCAGCTTGTTGGTGGGGTGATGGCCTACCAAGGCTTTTACGGGTAGCCGGCCTGAGAGGGCGACCGGCCACACTGGGACTGAGACACGGCCCAGACTCCTACGGGAGGCAGCAGTGGGGAATATTGCACAATGGGCGGAAGCCTGATGCAGCAACGCCGCGTGAGGGATGACGGCCTTCGGGTTGTAAACCTCTTTCAGCG…
Bacteria	Actinomycetota	Actinomycetes	Pseudonocardiales	Pseudonocardiaceae	Actinopolyspora	alba	NA	DSM 45004; KCTC 19119; YIM 90480	https://lpsn.dsmz.de/species/actinopolyspora-alba	789312	GATCCTGGCTCAGGACGAACGCTGACGGCGCGCTTCACACATGCAAGTCGAGCGATGGCGCCGGTTTTCGGATCGGTGTGCAGAGCGGCGGACGGGTGAGTAACACGTGAGTAACCTGCCCTGGGCGTGGGGATAACCCTGGGAAACTGGGGCTAATACCGGATGTCCCTACTGTCTCGCATGGGATGGTGGGGAAAGGTGCATCTCTGTGAGGGGGTGTTCCGGCTTGGGAGGGGCTCGCGGCCCATCAGCTTGTTGGTGCGGTGAGGGCGTACCAAGGCGATGACGGGTAGCCGGCCTGAGAGGGTGATCGGCCACACTGGGACTGAGACACGGCCCAGACTCCTACGGGAGGCAGCAGTGGGGAATTTTGCGCAATGGGCGAAAGCCTGACGCAGC…
Bacteria	Actinomycetota	Actinomycetes	Pseudonocardiales	Pseudonocardiaceae	Actinopolyspora	algeriensis	NA	CCUG 62415; DSM 45476; H19	https://lpsn.dsmz.de/species/actinopolyspora-algeriensis	790459	GTTTGATCCTGGCTCAGGACGAACGCTGACGGCGCGCTTCACACATGCAAGTCGAACGCTCGCACCCCGTGTGGCTCTTTTCGAAGGGTTGGGGTGTGGGAGTGGCGGACGGGTGAGTAACACGTGAGTAACCTGCCCCGGGCGTGGGGATAACTCCGGGAAACTGGGGCTAATACCGGATGTGCTGCATGCCTCGCATGGGGTGTGTGGGAAAGGTTCATYCYTGTGAGGGGGTGTTCCGGCCTGGGTGGGGCTCGCGGCCCATCAGCTTGTTGGTGCGGTGAGGGCGTACCAAGGCGATGACGGGTAGCCGGCCTGAGAGGGTGATCGGCCACACTGGGACTGAGACACGGCCCAGACTCCTACGGGAGGCAGCAGTGGGGAATTTTGCGCAATGGG…
Bacteria	Actinomycetota	Actinomycetes	Pseudonocardiales	Pseudonocardiaceae	Actinopolyspora	biskrensis	NA	CECT 8576; DSM 46684; H254	https://lpsn.dsmz.de/species/actinopolyspora-biskrensis	792707	CCATGGGTCTCAGGACGGAACGCTGACGGGCGCGCTTCACACATGCAAGTCGAACGCTCGCACCCCGTGTGCTCATTCTTTCGAGGGTGGGTTGGGGTGTGGGAGTGGCGGACGGGTGAGTAACACGTGAGTAACCTGCCCCGGGCGTGGGGATAACCCTGGGAAACTGGGGCTAATACCGGATGTGCTGCATGCCTCGCATGGGGTGTGTGGGAAAGGTTCACCTTTGTGAGGGGGTGTTCCGGCCTGGGTGGGGCTCGCGGCCCATCAGCTTGTTGGTGCGGTGAGGGCGTACCAAGGCGATGACGGGTAGCCGGCCTGAGAGGGTGATCGGCCACACTGGGACTGAGACACGGCCCAGACTCCTACGGGAGGCAGCAGTGGGGAATTTTGCGCAAT…
Bacteria	Actinomycetota	Actinomycetes	Pseudonocardiales	Pseudonocardiaceae	Actinopolyspora	erythraea	NA	CCTCC M 208247; DSM 45583; KCTC 19372; YIM 90600	https://lpsn.dsmz.de/species/actinopolyspora-erythraea	789313	GGCGCGCTTCACACATGCAAGTCGAGCGATGGCGCCGGTTTTCGGATCGGTGTGCAGAGCGGCGGACGGGTGAGTAACACGTGAGTAACCTGCCCTGGGCGTGGGGATAACCCTGGGAAACTGGGGCTAATACCGGATGGCCCTGCCTATTCGCATGGATGGGTGGGGAAAGGTTCATCTTCGTAAGGGGGTGTTCCGGCTTGGGAGGGGCTCGCGGCCCATCAGCTTGTTGGTGCGGTGAGGGCGTACCAAGGCGATGACGGGTAGCCGGCCTGAGAGGGTGATCGGCCACACTGGGACTGAGACACGGCCCAGACTCCTACGGGAGGCAGCAGTGGGGAATTTTGCGCAATGGGCGGAAGCCTGACGCAGCGACGCCGTGTGGGGGAGGACGGCCTT…
Bacteria	Actinomycetota	Actinomycetes	Pseudonocardiales	Pseudonocardiaceae	Actinopolyspora	halophila	NA	ATCC 279.; ATCC 27976; DSM 43834; DSM 46500; IFO 14106; JCM 3278; NBRC 14106; VKM Ac-871	https://lpsn.dsmz.de/species/actinopolyspora-halophila	772855	CGAACGCTGACGGCGACGCCTCACACATGCAAGTCGAACGTCTGCACCCTGTGTGCCTCTTCGGGGGGTTGGGGTGTGGGAAGTGGCGGACGGGGTGAGTAACACGTGAGTAACCTGCCCTGGGCGTGGGGATAACCCTGGGAAACTGGGGCTAATACCGGATGTGCTGCATGCCTCGCATGGGGTGTGTGGGAAAGGTTCATCTCTGCGAGGGGGTGTTCCGGCCTGGGTGGGGCTCGCGGCCCATCAGCTTGTTGGTGCGGTGAGGGCGTACCAAGGCGATGACGGGTAGCCGGCCTGAGAGGGTGATCGGCCACACTGGGACTGAGACACGGCCCAGACTCCTACGGGAGGCAGCAGTGGGGAATTTTGCGCAATGGGCGGAAGCCTGACGCAGCG…
Bacteria	Actinomycetota	Actinomycetes	Pseudonocardiales	Pseudonocardiaceae	Actinopolyspora	lacussalsi	NA	CCTCC AA 2012020; DSM 46731; KCTC 19657; TRM 40139	https://lpsn.dsmz.de/species/actinopolyspora-lacussalsi	790969	CATGCAAGTCGAGCGATGGCACCGGCCCTTGTGGTGGGTGTGCAGAGCGGCGGACGGGTGAGTAACACGTGAGTAACCTGCCCTGGGCGTGGGGATAACCCTGGGAAACTGGGGCTAATACCGGATGTCCCTACTGTCTCGCATGGGATGGTGGGGAAAGGTGCATCTTCGTGAGGGGGTGTTCCGGCTTGGGAGGGGCTCGCGGCCCATCAGCTTGTTGGTGCGGTAGTGGCGTACCAAGGCGATGACGGGTAGCCGGCCTGAGAGGGTGATCGGCCACACTGGGACTGAGACACGGCCCAGACTCCTACGGGAGGCAGCAGTGGGGAATTTTGCGCAATGGGCGAAAGCCTGACGCAGCGACGCCGTGTGGGGGAGGACGGCCTTCGGGTTGTAAAC…
Bacteria	Actinomycetota	Actinomycetes	Pseudonocardiales	Pseudonocardiaceae	Actinopolyspora	mortivallis	NA	ATCC 49777; DSM 44261; HS-1; IFO 15162; JCM 7550; NBRC 15162; VKM Ac-1974	https://lpsn.dsmz.de/species/actinopolyspora-mortivallis	772857	GCGCTTCACACATGCAAGTCGANNNNNNNNNNNNGGGTGCCTTCCCCTCTTTTTGGGGGTTGGGTGGGGTGTGGGAAGTGGCGGACGGGGTGAGTAACACGTGAGTAACCTGCCCTGGGCGTGGGGATAACCCTGGGAAACTGGGGCTAATACCGGATGGCTCGCATGCCCGCATGGGGGGTGTGGGAAAGGTTCTCTCCTGTGAGGGGGGGTTCCGGCCTGGGAGGGGCTCGCGGCCCATCAGCTTGTTGGTGCGGTGAGGGCGTACCAAGGCGATGACGGGTAGCCGGCCTGAGAGGGTGATCGGCCACACTGGGACTGAGACACGGCCCAGACTCCTACGGGAGGCAGCAGTGGGGAATTTTGCGCAATGGGCGGAAGCCTGACGCAGCGACGCCG…
Bacteria	Actinomycetota	Actinomycetes	Pseudonocardiales	Pseudonocardiaceae	Actinopolyspora	mzabensis	NA	CCUG 62965; DSM 45460; H55	https://lpsn.dsmz.de/species/actinopolyspora-mzabensis	791154	TTTGATCCTGGCTCAGGACGAACGCTGACGGCGCGCTTCACACATGCAAGTCGAGCGATGGCACCGGCCTTTGTGGTGGGTGTGCAGAGCGGCGGACGGGTGAGTAACACGTGAGTAACCTGCCCTGGGCGTGGGGATAACCCTGGGAAACCGGGGCTAATACCGGATGGCCCCATTCATTCGCATGGATGGGTGGGGAAAGGTGCACCTTCGTGAGGGGGTGTTCCGGCTTGGGAGGGGCTCGCGGCCCATCAGCTTGTTGGTGCGGTAGTGGCGTACCAAGGCGATGACGGGTAGCCGGCCTGAGAGGGTGATCGGCCACACTGGGACTGAGACACGGCCCAGACTCCTACGGGAGGCAGCAGTGGGGAATTTTGCGCAATGGGCGAAAGCCTGACG…
Bacteria	Actinomycetota	Actinomycetes	Pseudonocardiales	Pseudonocardiaceae	Actinopolyspora	righensis	NA	CCUG 63368; DSM 45501; H23; MTCC 11562	https://lpsn.dsmz.de/species/actinopolyspora-righensis	791418	AGAGCGGCGGACGGGTGAGTAACACGTGAGTAACCTGCCCTGGGCGTGGGGATAACCCTGGGAAACTGGGGCTAATACCGGATGTCCCTATCTATTCGCATGGATGGGTGGGGAAAGGTGCATCTCTGTGAGGGGGTGTTCCGGCTTGGGAGGGGCTCGCGGCCCATCAGCTTGTTGGTGCGGTAGTGGCGTACCAAGGCGATGACGGGTAGCCGGCCTGAGAGGGTGATCGGCCACACTGGGACTGAGACACGGCCCAGACTCCTACGGGAGGCAGCAGTGGGGAATTTTGCGCAATGGGCGAAAGCCTGACGCAGCGACGCCGTGTGGGGGAGGACGGCCTTCGGGTTGTAAACCTCTTTCGGCCCTGACGAATGTGACGGTAGGGGCTAAAGAAGC…
Bacteria	Actinomycetota	Actinomycetes	Pseudonocardiales	Pseudonocardiaceae	Actinopolyspora	saharensis	NA	CCUG 63367; DSM 45459; DSM 46666; H32	https://lpsn.dsmz.de/species/actinopolyspora-saharensis	790802	GGACGAACGCTGACGGCGCGCTTCACACATGCAAGTCGAACGCTCACACCCCGTGTGGCTCTCTTCGGAGGGTTGGGGTGTGGGAGTGGCGGACGGGTGAGTAACACGTGAGTAACCTGCCCTGGGCGTGGGGATAACCCTGGGAAACTGGGGCTAATACCGGATGTGCTGCATGCCTCGCATGGGGTGTGTGGGAAAGGTTCACYTTTGTGAGGGGGTGTTCCGGCCTGGGTGGGGCTCGCGGCCCATCAGCTTGTTGGTGCGGTGAGGGCGTACCAAGGCGATGACGGGTAGCCGGCCTGAGAGGGTGATCGGCCACACTGGGACTGAGACACGGCCCAGACTCCTACGGGAGGCAGCAGTGGGGAATTTTGCGCAATGGGCGGAAGCCTGACGCAG…
Bacteria	Actinomycetota	Actinomycetes	Pseudonocardiales	Pseudonocardiaceae	Actinopolyspora	salinaria	NA	BCC 51286; HS05-03; NBRC 109078	https://lpsn.dsmz.de/species/actinopolyspora-salinaria	794015	TGGCTCAGGACGAACGCTGACGGCGCGCTTCACACATGCAAGTCGAGCGATGGCGCCGGTTTTCGGATCGGTGTGCAGAGCGGCGGACGGGTGAGTAACACGTGAGTAACCTGCCTTGGGCGTGGGGATAACCCTGGGAAACTGGGGCTAATACCGGATGGCCCTGTCGCCTCGCATGGGGTGGTGGGGAAAGGTTCACCTTCGTGAGGGGGTGTTCCGGCCTGGGAGGGGCTCGCGGCCCATCAGCTTGTTGGTGCGGTGAGGGCGTACCAAGGCGATGACGGGTAGCCGGCCTGAGAGGGTGATCGGCCACACTGGGACTGAGACACGGCCCAGACTCCTACGGGAGGCAGCAGTGGGGAATTTTGCGCAATGGGCGAAAGCCTGACGCAGCGACGC…
Bacteria	Actinomycetota	Actinomycetes	Pseudonocardiales	Pseudonocardiaceae	Actinopolyspora	xinjiangensis	NA	CCTCC AA 209080; DSM 46732; KCTC 19656; TRM 40136	https://lpsn.dsmz.de/species/actinopolyspora-xinjiangensis	785372	TGCAGTCGAGCGATGGCGCCGGTTTTCGGATCGGTGTGCAGAGCGGCGGACGGGTGAGTAACACGTGAGTAACCTGCCCTGGGCGTGGGGATAACCCTGGGAAACCGGGGCTAATACCGGATGGCCCTTCCTGCTCGCATGAGTGGGTGGGGAAAGGGGCACCTTCGTGAGGGGGTGTTCCGGCTTGGGAGGGGCTCGCGGCCCATCAGCTTGTTGGTGCGGTGAGGGCGTACCAAGGCGATGACGGGTAGCCGGCCTGAGAGGGTGATCGGCCACACTGGGACTGAGACACGGCCCAGACTCCTACGGGAGGCAGCAGTGGGGAATTTTGCGCAATGGGCGAAAGCCTGACGCAGCGACGCCGTGTGGGGGAGGACGGCCTTCGGGTTGTAAACCTCT…
Bacteria	Actinomycetota	Actinomycetes	Pseudonocardiales	Pseudonocardiaceae	Actinorectispora	indica	NA	CCTCC AA 209065; DSM 45410; YIM 75728	https://lpsn.dsmz.de/species/actinorectispora-indica	793801	GCGCCATGGCGGGGTGCTTACCATGCAAGTCGAGCGGTAAGGCCCTTCGGGGTACACGAGCGGCGAACGGGTGAGTAACACGTGGGTAACCTGCCCTATACTCTGGGATAAGCCTGGGAAACTAGGTCTAATACCGGATACGACACTGAGACGCATGTTTCGGTGTGGAAAGTTCCGGCGGTATGGGATGGACCCGCGGCCTATCAGCTTGTTGGTGGGGTAATGGCCTACCAAGGCGACGACGGGTAGCCGGCCTGAGAGGGCGACCGGCCACACTGGGACTGAGACACGGCCCAGACTCCTACGGGAGGCAGCAGTGGGGAATATTGCACAATGGGCGAAAGCCTGATGCAGCGACGCCGCGTGAGGGATGACGGCCTTCGGGTGTAACCTCTTTCA…
Bacteria	Actinomycetota	Actinomycetes	Pseudonocardiales	Pseudonocardiaceae	Actinorectispora	metalli	NA	CCTCC AA 2015043; KC 198; KCTC 39718	https://lpsn.dsmz.de/species/actinorectispora-metalli	797614	GCCCTTAGAGTTTGATCCTGGCTCAGGACGAACGCTGGCGGCGTGCTTAACACATGCAAGTCGAGCGGTAAGGCCCTTCGGGGTACACGAGCGGCGAACGGGTGAGTAACACGTGGGTAACCTGCCCTGTACTCTGGGATAAGCCTGGGAAACTAGGTCTAATACCGGATACGACCTTCTTCCGCATGGTTGAGGGTGGAAAGTTCCGGCGGTATGGGATGGACCCGCGGCCTATCAGCTTGTTGGTGGGGTAATGGCCTACCAAGGCGACGACGGGTAGCCGGCCTGAGAGGGCGACCGGCCACACTGGGACTGAGACACGGCCCAGACTCCTACGGGAGGCAGCAGTGGGGAATATTGCACAATGGGCGAAAGCCTGATGCAGCGACGCCGCGTGAG…
Bacteria	Actinomycetota	Actinomycetes	Micromonosporales	Micromonosporaceae	Actinorhabdospora	filicis	NA	K12-0408; NBRC 111897; TBRC 5327	https://lpsn.dsmz.de/species/actinorhabdospora-filicis	794325	TACATGCAAGTCGAACGACAGACACCGCTTCGGTGGTGTTATGGAGTGGCGAACGGGTGAGTAACACGTGAGTAATCTGCCTTCAGCTTTGGGATAAGCCCCGGAAACGGGGTCTAATACCGAATACTCTCCCCTCATCGCATGGTGGGGGGTGGAAAGTTTTCTCGGCTGAAGATGGGCTCGCGGCCTATCAGCTTGTTGGTGGGGTAACGGCCCACCAAGGCGGTGACGGGTAGCCGGCCTGAGAGGGCGACCGGCCACACTGGGACTGAGACACGGCCCAGACTCCTACGGGAGGCAGCAGTAGGGAATATTGCGCAATGGGCGAAAGCCTGACGCAGCGACGCCGCGTGAGGGATGACGGCCTTCGGGTTGTAAACCTCTTTCAGCAGGGACGAA…
Bacteria	Actinomycetota	Actinomycetes	Streptosporangiales	Nocardiopsidaceae	Actinorugispora	endophytica	NA	DSM 46770; JCM 30099; KCTC 29480; YIM 690008	https://lpsn.dsmz.de/species/actinorugispora-endophytica	793066	GCTGCCCTTAGAGTTTGATCCTGGCTCAGGACGAACGCTGGCGGCGTGCTTAACACATGCAAGTCGAGCGGTAAGGCCCTTCGGGGTACACGAGCGGCGAACGGGTGAGTAACACGTGAGTAACCTGCCCCCGACTCCGGGATAAGCCCGAGAAATCGGGTCTAATACCGGATACGACGCTGCGCCGCATGGCGGAGCGTGGAAAGTTTTCTCGGTCGGGGATGGACTCGCGGCCTATCAGCTTGTTGGTGGGGTGATGGCCTACCAAGGCGATGACGGGTAGCCGGCCTGAGAGGGCGACCGGCCACACTGGGACTGAGACACGGCCCAGACTCCTGCGGGAGGCAGCAGTGGGGAATATTGCGCAATGGGCGAAAGCCTGACGCAGCGACGCCGCGT…
Bacteria	Actinomycetota	Actinomycetes	Catenulisporales	Actinospicaceae	Actinospica	acidiphila	NA	DSM 44926; GE134766; JCM 14896; NBRC 102107; NRRL B-24431	https://lpsn.dsmz.de/species/actinospica-acidiphila	785290	GACGAACGCTGGCGGCGTGCTTAACACATGCAAGTCGAACGATGAAGCCTTTCGGGGTGGATTAGTGGCGAACGGGTGAGTAACACGTGGGCAACCTGCCCTCCACTCTGGGATAACTCCGGGAAACCGGGGCTAATACTGGATATGACCTTTGGCCGCATGGCTGGGGGTGGAAAGTTTTTCGGTGGAGGATGGGCCCGCGGCCTATCAGCTTGTTGGTGGGGTGATGGCCTACCAAGGCGGTGACGGGTAGCCGGCCTGAGAGGGCGACCGGCCACACTGGGACTGAGACACGGCCCAGACTCCTGCGGGAGGCAGCAGTGGGGAATATTGCACAATGGGCGAAAGCCTGATGCAGCGACGCCGCGTGAGGGATGACGGCCTTCGGGTTGTAAACCT…
Bacteria	Actinomycetota	Actinomycetes	Catenulisporales	Actinospicaceae	Actinospica	acidithermotolerans	NA	CCMM B1308; ICEBB 9; MGRD01-02; NCIMB 15218	https://lpsn.dsmz.de/species/actinospica-acidithermotolerans	9708	TTTTTGGAGAGTTTGATCCTGGCTCAGGACGAACGCTGGCGGCGTGCTTAACACATGCAAGTCGAACGATGAAGCCCTTCGGGGTGGATTAGTGGCGAACGGGTGAGTAACACGTGGGCAACCTGCCCTCCACTCTGGGATAACTCCGGGAAACCGGGGCTAATACTGGATATGACTTCTGGTCGCATGACCGGTGGTGGAAAGTTTTTCGGTGGAGGATGGGCCCGCGGCCTATCAGCTTGTTGGTGGGGTGATGGCCTACCAAGGCGGTGACGGGTAGCCGGCCTGAGAGGGCGACCGGCCACACTGGGACTGAGACACGGCCCAGACTCCTGCGGGAGGCAGCAGTGGGGAATATTGCACAATGGGCGAAAGCCTGATGCAGCGACGCCGCGTGAG…
Bacteria	Actinomycetota	Actinomycetes	Catenulisporales	Actinospicaceae	Actinospica	durhamensis	NA	CSCA 57; DSM 46820; NCIMB 14953	https://lpsn.dsmz.de/species/actinospica-durhamensis	793368	TTACACTGCAGTCGACGATGATCCGGTTTCGGCCGGGGATTAGTGGCGAACGGGTGAGTAACACGTGGGCAACCTGCCCTCCACTCTGGGATAACTCCGGGAAACCGGGGCTAATACCGGATATGACTCGGGGTCGCATGGCTCCGGGTGGAAAGTTTTTCGGTGGAGGATGGGCCCGCGGCCTATCAGCTTGTTGGTGGGGTGATGGCCTACCAAGGCTTTGACGGGTAGCCGGCCTGAGAGGGCGACCGGCCACACTGGGACTGAGACACGGCCCAGACTCCTGCGGGAGGCAGCAGTGGGGAATATTGCGCAATGGGCGGAAGCCTGACGCAGCGACGCCGCGTGAGGGATGACGGCCTTCGGGTTGTAAACCTCTTTCAGCAGGGACCAAGGGAG…
Bacteria	Actinomycetota	Actinomycetes	Catenulisporales	Actinospicaceae	Actinospica	robiniae	NA	DSM 44927; GE134769; JCM 14908; NBRC 102112; NRRL B-24432	https://lpsn.dsmz.de/species/actinospica-robiniae	785289	AACGCTGGCGGCGTGCTTAACACATGCAAGTCGAACGATGATCCGGTTTCGGCCGGGGATTAGTGGCGAACGGGTGAGTAACACGTGGGCAACCTGCCCTCCACTCTGGGATAACTCCGGGAAACCGGGGCTAATACCGGATATGACCTGGGGTCGCATGGCCTTGGGTGGAAAGTTTTTCGGTGGAGGATGGGCCCGCGGCCTATCAGCTTGTTGGTGGGGTGATGGCCTACCAAGGCGGTGACGGGTAGCCGGCCTGAGAGGGCGACCGGCCACACTGGGACTGAGACACGGCCCAGACTCCTGCGGGAGGCAGCAGTGGGGAATATTGCGCAATGGGCGGAAGCCTGACGCAGCGACGCCGCGTGAGGGATGACGGCCTTCGGGTTGTAAACCTCT…
Bacteria	Actinomycetota	Actinomycetes	Pseudonocardiales	Pseudonocardiaceae	Actinosynnema	mirum	NA	ATCC 29888; DSM 43827; IFO 14064; IMRU 3971; JCM 3225; NBRC 14064; NRRL B-12336; VKM Ac-843	https://lpsn.dsmz.de/species/actinosynnema-mirum	772865	AGAGTTTGATCATGGCTCAGGACGAACGCTGGCGGCGTGCTTAACACATGCAAGTCGAGCGGTAAGGCCCTTCGGGGTACACGAGCGGCGAACGGGTAAGTAACACGTGGGTAACCTGCCCTGTACTCTGGGATAAGCCTTGGAAACTAGGTCTAATACCGGATACGAGCTTTCCCCGCATGGGGTTGGTTGGAAAGTTCCGGCGGTACAGGATGGACCCGCGGCCTATCAGCTTGTTGGTGGGGTAATGGCCTACCAAGGCGACGACGGGTAGCCGGCCTGAGAGGGTGACCGGCCACACTGGGACTGAGACACGGCCCAGACTCCTACGGGAGGCAGCAGTGGGGAATATTGCACAATGGGCGAAAGCCTGATGCAGCGACGCCGCGTGAGGGACGA…
Bacteria	Actinomycetota	Actinomycetes	Pseudonocardiales	Pseudonocardiaceae	Actinosynnema	pretiosum	auranticum	ATCC 31309; C-14482; DSM 44131; FERM P-4130; IFO 15620; JCM 7343; NBRC 15620; NRRL B-16078; VKM Ac-1961	https://lpsn.dsmz.de/subspecies/actinosynnema-pretiosum-auranticum	772866	GACGAACGCTGGCGGCGTGCTTAACACATGCAAGTCGAGCGGTAAGGCCCTTCGGGGTACACGAGCGGCGAACGGGTGAGTAACACGTGGGTAACCTGCCCTGTACTCTGGGATAAGCCTGGGAAACTAGGTCTAATACCGGATACGAGCCTTCCCCGCATGGGGTGGGTTGGAAAGTTCCGGCGGTACAGGATGGACCCGCGGCCTATCAGCTTGTTGGTGGGGTAATGGCCTACCAAGGCGACGACGGGTAGCCGGCCTGAGAGGGTGACCGGCCACACTGGGACTGAGACACGGCCCAGACTCCTACGGGAGGCAGCAGTGGGGAATATTGCACAATGGGCGAAAGCCTGATGCAGCGACGCCGCGTGAGGGACGACGGCCTTCGGGTTGTAAACC…
Bacteria	Actinomycetota	Actinomycetes	Pseudonocardiales	Pseudonocardiaceae	Actinosynnema	pretiosum	pretiosum	ATCC 31281; C-15003; DSM 44132; FERM P-3992; IFO 15621; JCM 7344; NBRC 15621; NRRL B-16060; VKM Ac-1963	https://lpsn.dsmz.de/subspecies/actinosynnema-pretiosum-pretiosum	772867	GAGTTTGATCATGGATCAGGACGAACNCTGGCGGCGGATTAACAAATGCAAGTCGAGCGGTAAGGCCCTTCGGGGTACACGAGCGGCGAACGGGTGAGTAACACGTGGGTAACCTGCCCTGTACTCTGGGATAAGCCTGGGAAACTAGGTCTAATACCGGATATGAACCTTCCCTGCATGGGGTTGGTTGGAAAGTTCCGGCGGTACAGGATGGACCCGCGGCCTATCAGCTTGTTGGTGGGGTAATGGCCTACCAAGGCGACGACGGGTAGCCGGCCTGAGAGGGTGACCGGCCACACTGGGACTGAGACACGGCCCAGACTCCTACGGGAGGCAGCAGTGGGGAATATTGCACAATGGGCGAAAGCCTGATGCAGCGACGCCGCGTGAGGGATGACG…
Bacteria	Actinomycetota	Actinomycetes	Micrococcales	Cellulomonadaceae	Actinotalea	caeni	NA	EBR-4-2; JCM 30447; KCTC 33604	https://lpsn.dsmz.de/species/actinotalea-caeni	795253	TCAGGACGAACGCTGGCGGCGTGCTTAAAACATGCAAGTCGAACGGTGAAGCTCGGAGCTTGCTCTGAGCGGATCAGTGGCGAACGGGTGAGTAACACGTGAGTAACCTGCCCTGGACTCTGGAATAACCTCGGGAAACCGAGGCTAATACCGGATACGAGACGCACAGGCATCTGTAGCGTCTGGAAAGATTTATCGGTCCAGGATGGACTCGCGGCCTATCAGCTTGTTGGTGGGGTAACGGCCTACCAAGGCGACGACGGGTAGCCGGCCTGAGAGGGTGACCGGCCACACTGGGACTGAGACACGGCCCAGACTCCTACGGGAGGCAGCAGTTGGGAATATTGCACAATGGGCGCAAGCCTGATGCAGCGACGCCGCGTGAGGGATGACGGCCTT…
Bacteria	Actinomycetota	Actinomycetes	Micrococcales	Cellulomonadaceae	Actinotalea	fermentans	NA	ATCC 43279; CFBP 4259; CIP 103003; DSM 3133; IFO 15517; JCM 9966; LMG 16154; M; NBRC 15517	https://lpsn.dsmz.de/species/actinotalea-fermentans	785850	ATCCTGGCTCAGGACGAACGCTGGCGGCGTGCTTAACACATNCAAGTCGAACGGTGATGGAGGAGCTTGCTCCTCCTGATCAGTGGCGAACGGGTGAGTAACACGTGAGCAACCTGCCCCTGACTCTGGGATAACCCCGAGAAATCGGAGCTAATACCGGATATGAGACGCACGGGCATCTGTAGCGTCTGGAAAGATTTATCGGTCAGGGATGGGCTCGCGGCCTATCAGCTAGTTGGTGAGGTAACGGCTCACCAAGGCGACGACGGGTAGCCGGCCTGAGAGGGCGACCGGCCACACTGGGACTGAGACACGGCCCAGACTCCTACGGGAGGCAGCAGTGGGGAATATTGCACAATGGGCGCAAGCCTGATGCAGCGACGCCGYGTGGGGGATGAA…
Bacteria	Actinomycetota	Actinomycetes	Micrococcales	Cellulomonadaceae	Actinotalea	ferrariae	NA	CCTCC AB 2012198; CF5-4; KCTC 29134	https://lpsn.dsmz.de/species/actinotalea-ferrariae	791064	AGAGTTTGATCCTGGCTCAGGACGAACGCTGGCGGCGTGCTTAACACATGCAAGTCGAACGGTGACCTCGGTGCTTGCACCGGGTGATCAGTGGCGAACGGGTGAGTAACACGTGAGCAACCTACCCCTGACTCCGGGATAACTCCGAGAAATCGGTGCTAATACCGGATACGAGACGCACAGGCATCTGTAGCGTCTGGAAAGAATTTTGGTCAGGGATGGGCTCGCGGCCTATCAGCTTGTTGGTGGGGTAACGGCCCACCAAGGCGACGACGGGTAGCCGGCCTGAGAGGGCGACCGGCCACACTGGGACTGAGACACGGCCCAGACTCCTACGGGAGGCAGCAGTGGGGAATATTGCACAATGGGCGAAAGCCTGATGCAGCGACGCCGCGTGGG…
Bacteria	Actinomycetota	Actinomycetes	Micrococcales	Cellulomonadaceae	Actinotalea	lenta	NA	GDMCC 1.3827; KCTC 49943; SYSU T00b441	https://lpsn.dsmz.de/species/actinotalea-lenta	49842	CGGGGGGGTTGCTTACACATGCAAGTCGAACGGTGACCTCGGAGCTTGCTCCGGGTGATCAGTGGCGAACGGGTGAGTAACACGTGAGCAACCTGCCCCCGACTCTGGGATAACCCCGAGAAATCGGAGCTAATACCGGATATGAGACGTACAGGCATCTGTTGCGTCTGGAAAGAATTTCGGTTGGGGATGGGCTCGCGGCCTATCAGCTAGTTGGTGGGGTAACGGCCCACCAAGGCGACGACGGGTAGCCGGCCTGAGAGGGCGACCGGCCACACTGGGACTGAGACACGGCCCAGACTCCTACGGGAGGCAGCAGTGGGGAATATTGCACAATGGGCGCAAGCCTGATGCAGCGACGCCGCGTGAGGGATGACGGCCTTCGGGTTGTAAACCTCT…
Bacteria	Actinomycetota	Actinomycetes	Micrococcales	Cellulomonadaceae	Actinotalea	soli	NA	BY-33; CGMCC 1.17460; KCTC 49362	https://lpsn.dsmz.de/species/actinotalea-soli	35127	ATGCAAGTCGAACGGTGATCCTCGAGCTTGCTCGAGGTGATCAGTGGCGAACGGGTGAGTAACACGTGAGTAACCTGCCCCAGACTCTGGGATAACTCCGAGAAATCGGTGCTAATACCGGATACGAGACGCACAGGCATCTGTAGCGTTTGGAAAGAATTTCGGTCTGGGATGGACTCGCGGCCTATCAGTTAGTTGGTGAGGTAACGGCTCACCAAGACGACGACGGGTAGCCGGCCTGAGAGGGCGACCGGCCACACTGGGACTGAGACACGGCCCAGACTCCTACGGGAGGCAGCAGTGGGGAATATTGCACAATGGGCGCAAGCCTGATGCAGCGACGCCGCGTGGGGGATGAAGGCCTTCGGGTTGTAAACCCCTTTCAGCAGGGAAGAAGCG…
Bacteria	Actinomycetota	Actinomycetes	Micrococcales	Cellulomonadaceae	Actinotalea	solisilvae	NA	CGMCC 4.7389; KACC 19191; THG T121	https://lpsn.dsmz.de/species/actinotalea-solisilvae	797553	TGGCTCAGGACGAACGCTGGCGGCGTGCTTAACACATGCAAGTCGAACGGTGATCTCGGTGCTTGCACCGGGTGATCAGTGGCGAACGGGTGAGTAACACGTGAGTAACCTGCCCCCGACTCTGGGATAACCCCGGGAAATCGGAGCTAATACCGGATACGAGACGCACAGGCATCTGTAGCGTCTGGAAAGAATTTCGGTCGGGGATGGACTCGCGGCCTATCAGCTTGTTGGTGGGGTAATGGCCCACCAAGGCGACGACGGGTAGCCGGCCTGAGAGGGCGACCGGCCACACTGGGACTGAGACACGGCCCAGACTCCTACGGGAGGCAGCAGTGGGGAATATTGCACAATGGGCGAAAGCCTGATGCAGCGACGCCGCGTGGGGGATGAAGGCCT…
Bacteria	Actinomycetota	Actinomycetes	Actinomycetales	Actinomycetaceae	Actinotignum	sanguinis	NA	CCUG 64068; DSM 26039; IMMIB L-2199	https://lpsn.dsmz.de/species/actinotignum-sanguinis	792538	GCTGGCGGCGTGCTTAACACATGCAAGTCGAACGATGAAGCTTACAACTTGTTGTGGGTGGATTAGTGGCGAACGGGTGAGTAATACGTGAGTAACCTGCCCTCCTTTTTGGGATAAGCCTTGGAAACGGGGTCTAATACCGGATATTCTGGCATGCTCGCATGGGTGTGTTGGGAAAGCTTTATGTGAAGGGGGATGGGCTCGCGGCCTATCAGCTTGTTGGTGGGGTGATGGCCTACCAAGGCGGTGACGGGTAGCCGGCCTGAGAGGGTGACCGGCCACATTGGGACTGAGATACGGCCCAGACTCCTACGGGAGGCAGCAGTGGGGGATATTGCACAATGGGCGAAAGCCTGATGCAGCGACGCCGCGTGGGGGATGAAGGCTTTCGGGTTGTAA…
Bacteria	Actinomycetota	Actinomycetes	Actinomycetales	Actinomycetaceae	Actinotignum	schaalii	NA	CCM 4738; CCUG 27420; CIP 105739; DSM 15541; LMG 18293	https://lpsn.dsmz.de/species/actinotignum-schaalii	792534	GACGAACGCTGGCGGCGTGCTTAACACATGCAAGTCGAACGATGAAGCCTCGAACTTGTTGTGGGTGGATTAGTGGCGAACGGGTGAGTAATACGTGGGTAACCTGCCCTCCTTTTTGGGATAAGCCTTGGAAACGGGGTCTAATACCGAATATTCTGGCGCTCTCGCATGGGGGTGTTGGGAAAGTTTTAGCGAAGGGGGATGGGCTCGCGGCCTATCAGCTTGTTGGTGGGGTGATGGCCTACCAAGGCGGTGACGGGTAGCCGGCCTGAGAGGGTGACCGGCCACATTGGGACTGAGATACGGCCCAGACTCCTACGGGAGGCAGCAGTGGGGGATATTGCACAATGGGCGAAAGCCTGATGCAGCGACGCCGCGTGGGGGATGAAGGCTTTCGGG…
Bacteria	Actinomycetota	Actinomycetes	Actinomycetales	Actinomycetaceae	Actinotignum	urinale	NA	CCUG 46093; CIP 107424; DSM 15805; R9242	https://lpsn.dsmz.de/species/actinotignum-urinale	792535	GACGAACGCTGGCGGCGTGCTTAACACATGCAAGTCGAACGCACAGCACTGGCTTTGGTTGGTGTGGGTGAGTGGCGAACGGGTGAGTAATACGTGGGTAACCTGCCCTTCTTTTTGGGATAAGCCTTGGAAACGGGGTCTAATACTGGATATTCTGTTCCTGCCGCATGGTGGGTGTGGGAAAGTTTTTTCGAAGAGGGATGGGCTCGCGGCCTATCAGCTTGTTGGTGGGGTGATGGCCTACCAAGGCTTTGACGGGTAGCCGGCCTGAGAGGGTGGACGGCCACATTGGGACTGAGATACGGCCCAGACTCCTACGGGAGGCAGCAGTGGGGGATATTGCACAATGGACGCAAGTCTGATGCAGCGACGCCGCGTGAGGGATGAAGGCTTTCGGGT…
Bacteria	Pseudomonadota	Alphaproteobacteria	Sphingomonadales	Erythrobacteraceae	Actirhodobacter	atriluteus	NA	CGMCC 1.17395; HHU K3-1; KCTC 72834; MCCC 1K04225	https://lpsn.dsmz.de/species/actirhodobacter-atriluteus	3649	ACCCTTCGGGGTTAGTGGCGCACGGGTGCGTAACGCGTGGGAACCTGCCTTTAGGTTCGGAATAACAGTTAGAAATGACTGCTAATACCGGATAATGTCTTCGGACCAAAGATTTATCGCCTTTAGATGGGCCCGCGTTGGATTAGCTAGTTGGTAGGGTAAAAGCCTACCAAGGCGACGATCCATAGCTGGTCTGAGAGGATGATCAGCCACACTGGGACTGAGACACGGCCCAGACTCCTACGGGAGGCAGCAGTGGGGAATATTGGACAATGGGCGAAAGCCTGATCCAGCAATGCCGCGTGAGTGATGAAGGCCTTAGGGTTGTAAAGCTCTTTTACCAGGGATGATAATGACAGTACCTGGAGAATAAGCTCCGGCTAACTCCGTGCCAGCAGC…
Bacteria	Verrucomicrobiota	Opitutia	Opitutales	Opitutaceae	Actomonas	aquatica	NA	GDMCC 1.2411; JCM 34677; MCCC 1K05844; WL0086	https://lpsn.dsmz.de/species/actomonas-aquatica	46805	TCGAACGGGGTTTTTACTAGTAGCAATACCTGTGAAAATCTAGTGGCAGACGGGTGCGTAACACGTGAACAACCTACCTCTTAGTGGGGAATAATTCACCGAAAGGTGGACTAATACCGCATGTGGTGGCCCTTCGCATGAAGGGCTTACTAAAGCTGGGGATCTTCGGACCTGGCGCTAGGAGAGGGGTTCGCGGCCTATCAGCTTGTTGGTGAGGTAACGGCTCACCAAGGCAAAGACGGGTAGCTGGTCTGAGAGGATGATCAGCCACACTGGAACTGAGACACGGTCCAGACACCTACGGGTGGCAGCAGTTTCGAATCATTCACAATGGGCGAAAGCCTGATGGTGCAACGCCGCGTGGGGGATGAAGGTCTTAGGATTGTAAACCCCTGTCAC…
Bacteria	Bacillota	Clostridia	Eubacteriales	Oscillospiraceae	Acutalibacter	caecimuris	NA	CGMCC 1.18042; KCTC 25739; M00118	https://lpsn.dsmz.de/species/acutalibacter-caecimuris	50964	TGCAAGTCGAACGGAGATATGCGCTGACGAGTAGCTTGCTATGAATCTTGTATATCTTAGTGGCGGACGGGTGAGTAACGCGTGAGCAACCTGCCTTTCAGAGGGGGATAACGTCTGGAAACGGACGCTAATACCGCATGACATCATAGGGCTGCATGGCCTAGTGATCAAAGGAGCAATCCGCTGAAAGATGGGCTCGCGTCCGATTAGGTAGTTGGCGGGGCAACGGCCCACCAAGCCGACGATCGGTAGCCGGACTGAGAGGTTGAACGGCCACATTGGGACTGAGACACGGCCCAGACTCCTACGGGAGGCAGCAGTGAGGGATATTGGTCAATGGGGGAAACCCTGAACCAGCAACGCCGCGTGAGGGAAGACGGTTTTCGGATTGTAAACCTC…
Bacteria	Bacillota	Clostridia	Eubacteriales	Oscillospiraceae	Acutalibacter	intestini	NA	CGMCC 1.18044; KCTC 25741; M00204	https://lpsn.dsmz.de/species/acutalibacter-intestini	50965	TGCAAGTCGAACGAAGTTAAACGCTGATGATTTAGCTTGCTATTGATTCTTGTTTAGCTTAGTGGCGGACGGGTGAGTAACGCGTGAGCAACCTGCCTTTCAGAGGGGGATAACGTTTGGAAACGAACGCTAATACCGCATGATATGATCGAACCGCATGGTTTGATGATCAAAGGAGCAATCCGCTGAAAGATGGGCTCGCGTCCGATTAGGTAGTTGGCGGGGTAACGGCCCACCAAGCCGACGATCGGTAGCCGGACTGAGAGGTTGAACGGCCACATTGGGACTGAGACACGGCCCAGACTCCTACGGGAGGCAGCAGTGAGGGATATTGGTCAATGGGGGAAACCCTGAACCAGCAACGCCGCGTGAGGGAAGACGGTTTTCGGATTGTAAACC…
Bacteria	Bacillota	Clostridia	Eubacteriales	Oscillospiraceae	Acutalibacter	muris	NA	DSM 26090; KB18; KCTC 15540	https://lpsn.dsmz.de/species/acutalibacter-muris	793528	CGATATCTCTAGAAGAGTTTGATCATGGCTCAGGACGAACGCTGGCGGCGTGCCTAATACATGCAAGTCGAACGGAGATATTCGCTGATGAAGTACTTCGGTAATGAATCTTGGATATCTTAGTGGCGGACGGGTGAGTAACGCGTGAGCAACCTGCCTTTCAGAGGGGGATAACGTTTGGAAACGAACGCTAATACCGCATGACATTATCTTATCGCATGGTAGGATAATCAAAGGAGCAATCCGCTGAAAGATGGGCTCGCGTCCGATTAGGTAGTTGGTGGGGTAACGGCCCACCAAGCCGACGATCGGTAGCCGGACTGAGAGGTTGGACGGCCACATTGGGACTGAGACACGGCCCAGACTCCTACGGGAGGCAGCAGTAAGGGATATTGGTCA…
Bacteria	Pseudomonadota	Alphaproteobacteria	Hyphomicrobiales	Acuticoccaceae	Acuticoccus	kalidii	NA	CGMCC 1.19149; KCTC 92132; M5D2P5	https://lpsn.dsmz.de/species/acuticoccus-kalidii	31288	TGGCTCAGAACGAACGCTGGCGGCAGGCTTAACACATGCAAGTCGAACGCACCCTTCGGGGTGAGTGGCAGACGGGTGAGTAACGCGTGGGAACCTACCTATCGGTTCGGGATAACTTCCGGAAACGGAAGCTAATACCGGATACGCCCTTTGGGGGAAAGATTTATTGCCGATGGATGGGCCCGCGTTGGATTAGCTAGTTGGTGAGGTAACGGCTCACCAAGGCGACGATCCATAGCTGGTCTAAGAGGATGATCAGCCACACTGGGACTGAGACACGGCCCAGACTCCTACGGGAGGCAGCAGTGGGGAATATTGGACAATGGGCGAAAGCCTGATCCAGCCATGCCGCGTGAGTGATGAAGGCCTTAGGGTTGTAAAGCTCTTTCGCTAGGGATG…
Bacteria	Pseudomonadota	Alphaproteobacteria	Hyphomicrobiales	Acuticoccaceae	Acuticoccus	kandeliae	NA	DSM 104434; J103; MCCC 1K03288	https://lpsn.dsmz.de/species/acuticoccus-kandeliae	797916	TAGAGTTTGATCCTGGCTCAGAACGAACGCTGGCGGCAGGCTTAACACATGCAAGTCGAACGCACCTTCGGGTGAGTGGCAGACGGGTGAGTAACGCGTGGGAATCTACCTATCGGTTCGGGATAACCTCCGGAAACGGAAGCTAATACCGGATACGCCCCTTGGGGGAAAGATTTATTGCCGATAGATGAGCCCGCGTTGGATTAGCTAGTTGGTGAGGTAACGGCTCACCAAGGCGACGATCCATAGCTGGTCTAAGAGGATGATCAGCCACACTGGGACTGAGACACGGCCCAGACTCCTACGGGAGGCAGCAGTGGGGAATATTGGACAATGGGCGAAAGCCTGATCCAGCCATGCCGCGTGAGTGATGAAGGCCTTAGGGTTGTAAAGCTCTTT…
Bacteria	Pseudomonadota	Alphaproteobacteria	Hyphomicrobiales	Acuticoccaceae	Acuticoccus	mangrovi	NA	2012; B 2012; KCTC 72962; MCCC 1K04418	https://lpsn.dsmz.de/species/acuticoccus-mangrovi	24576	GAGTTTGATCATGGCTCAGAACGAACGCTGGCGGCAGGCTTAACACATGCAAGTCGAACGCACCCTTCGGGGTGAGTGGCAGACGGGTGAGTAACGCGTGGGAACCTACCCTTCGGTTCGGAATAACTTTCGGAAACGGAAGCTAATACCGAATACGCCCTTTGGGGGAAAGATTGATTGCCGAGGGATGGGCCCGCGTTGGATTAGCTTGTTGGTGAGGTAACGGCTCACCAAGGCGACGATCCATAGCTGGTCTAAGAGGATGATCAGCCACACTGGGACTGAGACACGGCCCAGACTCCTACGGGAGGCAGCAGTGGGGAATATTGGACAATGGGCGAAAGCCTGATCCAGCCATGCCGCGTGAGTGATGACGGCCTTAGGGTTGTAAAGCTCTTT…
Bacteria	Pseudomonadota	Alphaproteobacteria	Hyphomicrobiales	Acuticoccaceae	Acuticoccus	sediminis	NA	KCTC 52323; MCCC 1A01274; PTG4-2	https://lpsn.dsmz.de/species/acuticoccus-sediminis	800691	AGAGTTTGATCCTGGCTCAGAACGAACGCTGGCGGCAGGCTTAACACATGCAAGTCGAACGCACCCTTCGGGGTGAGTGGCAGACGGGTGAGTAACGCGTGGGAACCTACCTTTCGGTTCGGAATAACTTGGGGAAACTCAAGCTAATACCGGATACGCCCTTCGGGGGAAAGATTTATTGCCGATGGATGGGCCCGCGTTGGATTAGCTAGTTGGTGTGGTAATGGCGCACCAAGGCGACGATCCATAGCTGGTCTAAGAGGATGATCAGCCACACTGGGACTGAGACACGGCCCAGACTCCTACGGGAGGCAGCAGTGGGGAATATTGGACAATGGGCGAAAGCCTGATCCAGCCATGCCGCGTGAGTGATGACGGCCTTAGGGTTGTAAAGCTCTT…
Bacteria	Pseudomonadota	Alphaproteobacteria	Hyphomicrobiales	Acuticoccaceae	Acuticoccus	yangtzensis	NA	CGMCC 1.12795; DSM 28604; JL1095	https://lpsn.dsmz.de/species/acuticoccus-yangtzensis	795337	TGGCTCAGAACGAACGCTGGCGGCAGGCTTAACACATGCAAGTCGAACGCACTCTTCGGAGTGAGTGGCAGACGGGTGAGTAACGCGTGGGAACCTACCTATCGGTTCGGAATAACGTTCGGAAACGGACGCTAATACCGGATAAGCCCTTCGGGGGAAAGATTTATTGCCGATTGATGGGCCCGCGTTGGATTAGCTAGTTGGTGTGGTAATGGCGCACCAAGGCGACGATCCATAGCTGGTCTAAGAGGATGATCAGCCACACTGGGACTGAGACACGGCCCAGACTCCTACGGGAGGCAGCAGTGGGGAATATTGGACAATGGGCGAAAGCCTGATCCAGCCATGCCGCGTGAGTGATGACGGCCTTAGGGTTTAAAGCTCTTTCGCTAGGGATGA…
Bacteria	Planctomycetota	Planctomycetia	Pirellulales	Lacipirellulaceae	Adhaeretor	mobilis	NA	CECT 30427; HG15A2; VKM B-3444	https://lpsn.dsmz.de/species/adhaeretor-mobilis	28105	TTGAAGGGTTTGATCCTGGCTCAGAATGAACGTTGGCGGCATGGATTAGGCATGCAAGTCGAGCGAGAAGTTACAGATTGACGCTTCGGTTGATTTCTGTAATGGAGAGCGGCGTAAGGGTGAGTAACGCGTAGTTATCTACCCCGGGGTCTGGAATAGCCACGAGAAATTGTGGGTAATGCCGGATAATATCTTCGGATCAAAGGTGTGATTCCGCCCTGGGAGGAGACTGCGTACTACTAGCTTGTTGGTGGGGTAATGGCCCACCAAGGCTTCGATGGTTAGCGGGCGTGAGAGCGTGGCCCGCCACACTGGGACTGAGACACTGCCCAGACACCTACGGGTGGCTGCAGTCGAGAATCTTCGGCAATGGGCGAAAGCCTGACCGAGCGATGCCGC…
Bacteria	Bacteroidota	Cytophagia	Cytophagales	Hymenobacteraceae	Adhaeribacter	aerolatus	NA	6515J-31; KACC 14117; NBRC 106133	https://lpsn.dsmz.de/species/adhaeribacter-aerolatus	788841	GATGAACGCTAGCGGCAGGCCTAATACATGCAAGTCGAACGGATGTAGGGACTTCGGTTTCTACATTAGTGGCGCACGGGTGCGTAACGCGTATGCAACCTACCTTTTATTGGGGGATAGCCCGTCGAAAGACGGATTAATACCGCATGAAATCATTTGAGGGCATCTGAGGATGATTAAAGCTGAGGCGATAAAAGATGGGCATGCGTGCCATTAGCTAGTTGGTTGGGGTAACGGCCCACCAAGGCGACGATGGCTAGGGGTTCTGAGAGGATGATCCCCCACACTGGTACTGAGATACGGACCAGACTCCTACGGGAGGCAGCAGTAGGGAATATTGGGCAATGGGCGGAAGCCTGACCCAGCCATGCCGCGTGCAGGAAGAAGGCCTTCTGGGTT…
Bacteria	Bacteroidota	Cytophagia	Cytophagales	Hymenobacteraceae	Adhaeribacter	aerophilus	NA	6424S-25; KACC 14118; NBRC 106134	https://lpsn.dsmz.de/species/adhaeribacter-aerophilus	788840	CAATTCTTCAGTTAGTGGCGCACGGGTGCGTAACGCGTATGCAACCTACCTTTTATTGGGGGATAGCCCGGAGAAATCCGGATTAATACCGCATAACATCACGAGAGGGCATCTGATTGTGATTAAAGCTGAGGCGATAAAAGATGGGCATGCGTGCCATTAGCTAGTTGGTGAGGGTAACGGCCCACCAAGGCGACGATGGCTAGGGGTTCTGAGAGGATGATCCCCCACACTGGTACTGAGATACGGACCAGACTCCTACGGGAGGCAGCAGTAGGGAATATTGGGCAATGGGCGGAAGCCTGACCCAGCCATGCCGCGTGCAGGAAGAAGGCCTTCTGGGTTGTAAACTGCTTTTATCTGGGAAGAAAATACCTTTGCGAAGGGAACTGACGGTAC…
Bacteria	Bacteroidota	Cytophagia	Cytophagales	Hymenobacteraceae	Adhaeribacter	aquaticus	NA	DSM 16391; MBRG1.5; NCIMB 14008	https://lpsn.dsmz.de/species/adhaeribacter-aquaticus	772869	GTTGAACGCTAGCGGCAGGCCTAATACATGCAAGTCGAACGGGTCTAGGTAGCAATACCTAGNATTAGTGGCGCACGGGTGCGTAACGCGTATGCAACCTACCTTCTATTGGGGGATAGCCTTCCGAAAGGAAGATTAATACCGCATAATATCATTTGATGGCATCTGAAGATGATTAAAGCTACGGCGATAGAAGATGGGCATGCGTGACATTAGCTAGTTGGTTGAGGTAACGGCTCACCAAGGCTACGATGTCTAGGGGTTTGAGAGGATGATCCCCCACACTGGTACTGAGATACGGACCAGACTCCTACGGGAGGCAGCAGTAGGGAATATTGGGCAATGGACGCAAGTCTGACCCAGCCATGCCGCGTGCAGGATGAAGGCCTTCTGGGTTGT…
Bacteria	Bacteroidota	Cytophagia	Cytophagales	Hymenobacteraceae	Adhaeribacter	arboris	NA	HMF7605; KCTC 62465; NBRC 113228	https://lpsn.dsmz.de/species/adhaeribacter-arboris	14252	TGGCTCAGGATGAACGCTAGCGGCAGGCCTAATACATGCAAGTCGAACGGGTCTAGGTAGCAATACCTAGATTAGTGGCGCACGGGTGCGTAACGCGTATGCAACCTACCTTTTATTGGGGGATAGCCCGAAGAAATTCGGATTAATACCGCATAACACTGTTTGAGGGCATCTGAAGACAGTTAAAGCTACGGCGATAAAAGATGGGCATGCGTGTCATTAGCTAGTTGGTGAGGTAACGGCTCACCAAGGCAACGATGACTAGGGGTTCTGAGAGGATGATCCCCCACACTGGTACTGAGATACGGACCAGACTCCTACGGGAGGCAGCAGTAGGGAATATTGGGCAATGGCCGCAAGGCTGACCCAGCCATGCCGCGTGCCGGATGAAGGCCTTCT…
Bacteria	Bacteroidota	Cytophagia	Cytophagales	Hymenobacteraceae	Adhaeribacter	pallidiroseus	NA	HMF7616; KCTC 62466; NBRC 113229	https://lpsn.dsmz.de/species/adhaeribacter-pallidiroseus	14253	TGGCTCAGGATGAACGCTAGCGGCAGGCCTAATACATGCAAGTCGAACGGGCTGGGGTAGCAATACTCCAGTTAGTGGCGCACGGGTGCGTAACGCGTATGCAACCTACCTTTTATTGGGGGATAGCCCGAAGAAATTCGGATTAATACCGCATAATACTGTTTGAGGGCATCTGAAGACAGTTAAAGCTGAGGCGATAAAAGATGGGCATGCGTGTCATTAGCTAGTTGGTAGAGGTAACGGCTCACCAAGGCGACGATGACTAGGGGTTCTGAGAGGATGATCCCCCACACTGGTACTGAGATACGGACCAGACTCCTACGGGAGGCAGCAGTAGGGAATATTGGGCAATGGCCGAAAGGCTGACCCAGCCATGCCGCGTGCCGGATGAAGGCCTTC…
Bacteria	Bacteroidota	Cytophagia	Cytophagales	Hymenobacteraceae	Adhaeribacter	radiodurans	NA	CGMCC 1.18475; KCTC 82078; KUDC8001	https://lpsn.dsmz.de/species/adhaeribacter-radiodurans	17512	CTCAGGATGAACGCTAGCGGCAGGCCTAATACATGCAAGTCGAACGGGCTGGAGTAGCAATACTCCAGTTAGTGGCGCACGGGTGCGTAACGCGTATGCAACCTACCTTTTATTGGGGGATAGCCCGAAGAAATTCGGATTAATACCGCATAATATCATTTGAGGGCATCTGAGGATGATTAAAGCTACGGCGATAAAAGATGGGCATGCGTGTCATTAGCTAGTTGGTGGAGGTAACGGCTCACCAAGGCAACGATGACTAGGGGTTCTGAGAGGATGATCCCCCACACTGGTACTGAGATACGGACCAGACTCCTACGGGAGGCAGCAGTAGGGAATATTGGGCAATGGAGGAAACTCTGACCCAGCCATGCCGCGTGCCGGATGAAGGCCTTCTGG…
Bacteria	Bacteroidota	Cytophagia	Cytophagales	Hymenobacteraceae	Adhaeribacter	rhizoryzae	NA	DK36; KACC 19902; NBRC 113689	https://lpsn.dsmz.de/species/adhaeribacter-rhizoryzae	12774	TCAGGATGAACGCTAGCGGCAGGCCTAATACATGCAAGTCGAACGGAATGAGGTAGCAATACCTTATTTAGTGGCGCACGGGTGCGTAACGCGTATGCAACCTACCTTAAACTGGGGGATAGCCCGGGGAAACCCGGATTAATACCGCATGATACTATTAGAGGGCATCTGAAGATAGTTAAAGATTTATTGGTTTAAGATGGGCATGCGTGCCATTAGCTAGTTGGTGAGGGTAACGGCCCACCAAGGCGACGATGGCTAGGGGTTCTGAGAGGATGATCCCCCACACTGGTACTGAGATACGGACCAGACTCCTACGGGAGGCAGCAGTAGGGAATATTGGGCAATGGCGGAAACGCTGACCCAGCCATGCCGCGTGCAGGAAGAAGGCCTTCTGGG…
Bacteria	Bacteroidota	Cytophagia	Cytophagales	Hymenobacteraceae	Adhaeribacter	swui	NA	17mud1-7; KCTC 52873; NBRC 112824	https://lpsn.dsmz.de/species/adhaeribacter-swui	797623	CCCTGTCAGGATGAACGCTAGCGGCAGGCCTAATACATGCAAGTCGAACGGGCTGGAGCAGCAATGCTTCAGTTAGTGGCGCACGGGTGCGTAACGCGTATGCAACCTACCTTTTATTGGGGGATAGCCCGGAGAAATCCGGATTAATACCGCATAATATCATTTGAGGGCATCTGAGGATGATTAAAGCTGAGGCGATAAAAGATGGGCATGCGTGTCATTAGCTAGTTGGTTGAGGTAACGGCTCACCAAGGCGACGATGACTAGGGGTTCTGAGAGGATGATCCCCCACACTGGTACTGAGATACGGACCAGACTCCTACGGGAGGCAGCAGTAGGGAATATTGGGCAATGGAGGCAACTCTGACCCAGCCATGCCGCGTGCAGGATGAAGGCCTT…
Bacteria	Bacteroidota	Cytophagia	Cytophagales	Hymenobacteraceae	Adhaeribacter	terrae	NA	HY02; JCM 31652; KCTC 52512	https://lpsn.dsmz.de/species/adhaeribacter-terrae	795665	GCTCAGGATGAACGCTAGCGGCAGGCCTAATACATGCAAGTCGAACGGGTTTGAGTAGCAATACTCAAATCAGTGGCGCACGGGTGCGTAACGCGTATGCAACCTACCTTAAACTGGGGGATAGCCTTCCGAAAGGGAGATTAATACCGCATAATACTATTTGATGGCATCTGAAGATAGTTAAAGATTTATTGGTTTAAGATGGGCATGCGTGCCATTAGCTAGTTGGTGAGGTAACGGCTCACCAAGGCTACGATGGCTAGGGGTTCTGAGAGGATGATCCCCCACACTGGTACTGAGATACGGACCAGACTCCTACGGGAGGCAGCAGTAGGGAATATTGGGCAATGGACGCAAGTCTGACCCAGCCATGCCGCGTGCAGGATGAAGGCCTTCTGG…
Bacteria	Bacteroidota	Cytophagia	Cytophagales	Hymenobacteraceae	Adhaeribacter	terreus	NA	CGMCC 1.6961; DNG6; NBRC 104235	https://lpsn.dsmz.de/species/adhaeribacter-terreus	788000	AGAGTTTGATCCTGGCTCAGGATGAACGCTAGCGGCAGGCCTAATACATGCAAGTCGAACGGGTTTAAGTAGCAATACTTAAATCAGTGGCGCACGGGTGCGTAACGCGTATGCAACCTACCTTAAACTGGGGGATAGCCTTCCGAAAGGGAGATTAATACCGCATAATACTATTTGATGGCATCTGAAGATAGTTAAAGATTTATTGGTTTAAGATGGGCATGCGTGCCATTAGCTAGTTGGTAGGGTAACGGCCTACCAAGGCTACGATGGCTAGGGGTTCTGAGAGGATGATCCCCCACACTGGTACTGAGATACGGACCAGACTCCTACGGGAGGCAGCAGTAGGGAATATTGGGCAATGGAGGCAACTCTGACCCAGCCATGCCGCGTGCAGGA…
Bacteria	Bacteroidota	Cytophagia	Cytophagales	Hymenobacteraceae	Adhaeribacter	terrigena	NA	B 258; BT258; JCM 34303; KCTC 72409	https://lpsn.dsmz.de/species/adhaeribacter-terrigena	20032	TGGCTCAGGATGAACGCTAGCGGCAGGCCTAATACATGCAAGTCGAACGAGATCAGGCAGCAATGCCTGGTTTAGTGGCGCACGGGTGCGTAACGCGTATGCAACCTACCTTAAACTGGGGGATAGCCCGGGGAAACCCGGATTAATACCGCATAATACCTTTTGATGGCATCTGAAGAAGGTTAAAGATTTATTGGTTTAAGATGGGCATGCGTGCCATTAGCTAGTTGGTAGGGTAACGGCCTACCAAGGCTACGATGGCTAGGGGTTCTGAGAGGATGATCCCCCACACTGGTACTGAGATACGGACCAGACTCCTACGGGAGGCAGCAGTAGGGAATATTGGGCAATGGACGGAAGTCTGACCCAGCCATGCCGCGTGCAGGATGAAGGCCTTCT…
Bacteria	Actinomycetota	Coriobacteriia	Eggerthellales	Eggerthellaceae	Adlercreutzia	agrestimuris	NA	CLA-Â­SR-Â­6; DSM 109821; JCM 36042	https://lpsn.dsmz.de/species/adlercreutzia-agrestimuris	40609	NA
Bacteria	Actinomycetota	Coriobacteriia	Eggerthellales	Eggerthellaceae	Adlercreutzia	aquisgranensis	NA	CLA-Â­RA-Â­2; DSM 108611; JCM 36500	https://lpsn.dsmz.de/species/adlercreutzia-aquisgranensis	46563	NA
Bacteria	Actinomycetota	Coriobacteriia	Eggerthellales	Eggerthellaceae	Adlercreutzia	caecicola	NA	CCUG 57646; DSM 22242; NR06	https://lpsn.dsmz.de/species/adlercreutzia-caecicola	798698	TGGCTCAGGATGAACGCTGGCGGCGTGCTTAACACATGCAAGTCGAACGATTAAACCGCCCTCGGGCGGAAATAGAGTGGCGAACGGGTGAGTAACACGTGACCAACCTGCCCCGCGCTCCGGGACAACCGCTGGAAACGGCGGCTAATACCGGATACTCCGGCCAGCCCGCATGGGCCGGCCGGGAAAGCCTTCACGGCGCGGGATGGGGTCGCGGCCCATTAGGTAGTAGGCGGGGTAACGGCCCACCTAGCCCGCGATGGGTAGCCGGACTGAGAGGTCGACCGGCCACATTGGGACTGAGATACGGCCCAGACTCCTACGGGAGGCAGCAGTGGGGAATTTTGCGCAATGGGGGAAACCCTGACGCAGCAACGCCGCGTGCGGGACGACGGCCCT…
Bacteria	Actinomycetota	Coriobacteriia	Eggerthellales	Eggerthellaceae	Adlercreutzia	caecimuris	NA	B 7; CCUG 56815; DSM 21839	https://lpsn.dsmz.de/species/adlercreutzia-caecimuris	798328	AGAGTTTGATCATGGCTCAGGATGAACGCTGGCGGCGTGCCTAACACATGCAAGTCGAACGGTTAAACCGCCCTCGGGCGGACATACAGTGGCGAACGGGTGAGTAACACGTGACCAACCTGCCCCGCGCTCCGGGACAACCGCTGGAAACGGCGGCTAATACCGGATACTCCGCGGCCCCCGCATGGGGGCGGCGGGAAAGCCCCGACGGCGCGGGATGGGGTCGCGGCCCATTAGGTAGTAGGCGGGGTAGAGGCCCACCTAGCCGACGATGGGTAGCCGGACTGAGAGGTCGATCGGCCACATTGGGACTGAGATACGGCCCAGACTCCTACGGGAGGCAGCAGTGGGGAATTTTGCGCAATGGGGGGAACCCTGACGCAGCAACGCCGCGTGCGG…
Bacteria	Actinomycetota	Coriobacteriia	Eggerthellales	Eggerthellaceae	Adlercreutzia	equolifaciens	celata	AHU 1763; do03; DSM 18785; JCM 14811	https://lpsn.dsmz.de/subspecies/adlercreutzia-equolifaciens-celata	29621	AGAGTTTGATCCTGGCTCAGGATGAACGCTGGCGGCGTGCTTAACACATGCAAGTCGAACGATTAAGACGGCTTCGGCCGTGTATAGAGTGGCGAACGGGTGAGTAACACGTGACCAACCTGCCCCGCGCTCCGGGACAACCGCTGGAAACGGCGGCTAATACCGGATGCTCCGGGGAGGCCCCATGGCCTCCCCGGGAAAGCCCCGACGGCGCGGGATGGGGTCGCGGCCCATTAGGTAGACGGCGGGGTAACGGCCCACCGTGCCCGCGATGGGTAGCCGGACTGAGAGGTCGACCGGCCACATTGGGACTGAGATACGGCCCAGACTCCTACGGGAGGCAGCAGTGGGGAATTTTGCGCAATGGGGGGAACCCTGACGCAGCAACGCCGCGTGCGG…
[truncated: 20,151 more rows]

## Sheet: Data S2
Data S2. Values pairwise identity summarized by taxon
Taxon	Rank	Mean	Median	Min	Max	P5 (5th percentile)	P95 (95th percentile)	n
Actinosynnema pretiosum	Species	97.6886	97.6886	97.6886	97.6886	97.6886	97.6886	1
Adlercreutzia equolifaciens	Species	99.9319	99.9319	99.9319	99.9319	99.9319	99.9319	1
Advenella kashmirensis	Species	99.9249	99.9249	99.9249	99.9249	99.9249	99.9249	1
Aeromonas hydrophila	Species	98.9312	98.9312	98.9312	98.9312	98.9312	98.9312	1
[truncated: 2,534 more rows]
